# Supplementary material for: Dataset for transcriptional response of barley (Hordeum vulgare) exposed to drought and subsequent re-watering
Source: Data Brief. 2016 May 30;8:334–41. doi: 10.1016/j.dib.2016.05.051 (PMC4908270; doi:10.1016/j.dib.2016.05.051)
Supplement: Supplementary file 2 — Table S1. Comparative transcriptomics of Hordeum vulgare roots during the drought stress. Average expression level (baseMean) and change due to optimal conditions (log2FoldChange) with statistical significance (padj) are presented. Table S2. Comparative transcriptomics of Hordeum vulgare aerial part during the drought and 12 h after re-watering. Average expression level (baseMean) and change due to optimal conditions (log2FoldChange) with statistical significance (padj) are presented. Table S3. GO analysis at the level 6 of differentially expressed genes (adjusted p-value ≤0.05) in Hordeum vulgare roots during the drought stress. Data are categorized according to Biological Processes (BP). Molecular Function (MF) and Cellular Component (CC) and sorted by percentage of affected genes. Table S4. GO analysis at the level 6 of differentially expressed genes (adjusted p-value ≤0.05) in Hordeum vulgare aerial part during the drought and 12 h after re-watering. Data are categorized according to Biological Processes (BP). Molecular Function (MF) and Cellular Component (CC) and sorted by percentage of affected genes. [file mmc2.zip]

Archive with 4 entries (4 files):
- Supplementary Table 1.xls
- Supplementary Table 2.xls
- Supplementary Table 3.xls
- Supplementary Table 4.xls
