# Supplementary material for: Dataset for transcriptional response of barley (Hordeum vulgare) exposed to drought and subsequent re-watering
Source: Data Brief. 2016 May 30;8:334–41. doi: 10.1016/j.dib.2016.05.051 (PMC4908270; doi:10.1016/j.dib.2016.05.051)
Supplement: Supplementary file 2 — Table S1. Comparative transcriptomics of Hordeum vulgare roots during the drought stress. Average expression level (baseMean) and change due to optimal conditions (log2FoldChange) with statistical significance (padj) are presented. Table S2. Comparative transcriptomics of Hordeum vulgare aerial part during the drought and 12 h after re-watering. Average expression level (baseMean) and change due to optimal conditions (log2FoldChange) with statistical significance (padj) are presented. Table S3. GO analysis at the level 6 of differentially expressed genes (adjusted p-value ≤0.05) in Hordeum vulgare roots during the drought stress. Data are categorized according to Biological Processes (BP). Molecular Function (MF) and Cellular Component (CC) and sorted by percentage of affected genes. Table S4. GO analysis at the level 6 of differentially expressed genes (adjusted p-value ≤0.05) in Hordeum vulgare aerial part during the drought and 12 h after re-watering. Data are categorized according to Biological Processes (BP). Molecular Function (MF) and Cellular Component (CC) and sorted by percentage of affected genes. [file mmc2.zip › Supplementary Table 1.xls]

## Sheet: List1
Gene name	baseMean	log2FoldChange	pvalue	padj	Gene description	GO numbers, EC number
MLOC_28088	95382.6	12.1335	0	0	Actin-depolymerizing factor 3IPR002108 (Actin-binding, cofilin/tropomyosin type)	GO:0003779,GO:0003779,GO:0005622,GO:0015629,GO:0030042,
MLOC_36374	34328	10.238	0	0	unknown protein FUNCTIONS IN: molecular_function unknown INVOLVED IN: biological_process unknown LOCATED IN: endoplasmic reticulum EXPRESSED IN: 24 plant structures EXPRESSED DURING: 13 growth stages BEST Arabidopsis thaliana protein match is: unknown protein . LENGTH=242
MLOC_4544	105372	11.5647	0	0	Glutamate decarboxylase, putative, expressedIPR002129 (Pyridoxal phosphate-dependent decarboxylase), IPR015424 (Pyridoxal phosphate-dependent transferase, major domain)	EC:4.1.1.15,GO:0004351,GO:0004351,GO:0006520,GO:0006536,GO:0006536,GO:0016829,GO:0016831,GO:0019752,GO:0030170,GO:0030170,GO:0043167
MLOC_74793	106467	12.3905	0	0	Unknown protein
MLOC_77777	134050	12.0617	0	0	Late embryogenesis abundant proteinIPR004238 (Late embryogenesis abundant protein, LEA-3)	GO:0005829,
MLOC_66583	26801.7	11.3029	7.64081e-289	2.74088e-285	Plasma membrane associated proteinIPR008390 (AWPM-19-like)
MLOC_79165	48643.5	12.8513	2.29441e-284	7.05465e-281	Late embryogenesis abundant protein D-34, putativeIPR007011 (Seed maturation protein)
MLOC_54711	21689.9	8.91015	8.44794e-276	2.27281e-272	Aldose reductaseIPR001395 (Aldo/keto reductase), IPR023210 (NADP-dependent oxidoreductase domain)	GO:0008150,GO:0010048,GO:0016491,GO:0048573
MLOC_64351	22628.1	10.3046	4.85938e-270	1.16209e-266	Katanin p60 ATPase-containing subunit A-like proteinIPR003959 (ATPase, AAA-type, core)	GO:0005524,GO:0005524
MLOC_12678	55513.1	13.4324	1.50235e-269	3.23351e-266	unknown protein Has 1807 Blast hits to 1807 proteins in 277 species: Archae - 0 Bacteria - 0 Metazoa - 736 Fungi - 347 Plants - 385 Viruses - 0 Other Eukaryotes - 339 (source: NCBI BLink). LENGTH=121
MLOC_21709	36839.1	12.6283	4.81708e-268	9.42527e-265	Transketolase, putativeIPR005478 (Transketolase, bacterial-like), IPR009014 (Transketolase, C-terminal/Pyruvate-ferredoxin oxidoreductase, domain II)	EC:2.2.1.1,GO:0003674,GO:0003824,GO:0003824,GO:0004802,GO:0008150,GO:0008152,GO:0008152
MLOC_64502	64955.7	10.066	1.97705e-267	3.546e-264	Malic enzymeIPR001891 (Malic oxidoreductase)	EC:1.1.1.38,EC:1.1.1.39,GO:0003674,GO:0004470,GO:0004471,GO:0006108,GO:0006108,GO:0008150,GO:0016491,GO:0016491,GO:0016616,GO:0016619,GO:0016619,GO:0044281,GO:0046872,GO:0046872,GO:0051287,GO:0051287,GO:0055114,GO:0055114
MLOC_19482	39296.5	11.7655	1.17123e-266	1.9391e-263	Late embryogenesis abundant proteinIPR004238 (Late embryogenesis abundant protein, LEA-3)	GO:0005634,GO:0005829
MLOC_5174	88109.4	8.18936	1.361e-263	2.09234e-260	Late-embryogenesis-abundant proteinIPR004864 (Late embryogenesis abundant protein, LEA-14), IPR013783 (Immunoglobulin-like fold)	GO:0006950,GO:0009269
MLOC_11390	17808.8	11.0279	1.46282e-254	2.09895e-251	WD-40 repeat familyIPR015943 (WD40/YVTN repeat-like-containing domain)	GO:0003674,
MLOC_32633	32622.1	7.87973	5.57506e-247	7.4995e-244	MLOC_32633	GO:0004553,GO:0005975
MLOC_66151	26234	8.10863	3.53077e-246	4.47016e-243	Stachyose synthaseIPR008811 (Raffinose synthase), IPR013785 (Aldolase-type TIM barrel)	GO:0003824,GO:0005975,GO:0009507,GO:0009737,GO:0047274,
MLOC_62259	13263.5	9.27104	6.30565e-245	7.53981e-242	Protein of unknown function (DUF1264) LENGTH=241IPR010686 (Protein of unknown function DUF1264)
MLOC_59969	36242.9	8.6822	2.34702e-238	2.65867e-235	Protein phosphatase 2CIPR001932 (Protein phosphatase 2C-like), IPR015655 (Protein phosphatase 2C)	GO:0003824,GO:0003824,GO:0004722,GO:0004722,GO:0006470,GO:0006470,GO:0008287,GO:0008287,GO:0046872,
MLOC_1614	9100.66	8.80953	1.97824e-233	2.12889e-230	Bidirectional sugar transporter N3IPR004316 (RAG1-activating protein-1-related)	GO:0016021,GO:0016021
MLOC_18586	19917.2	8.4872	5.7787e-233	5.92261e-230	Short-chain dehydrogenase/reductase family proteinIPR002198 (Short-chain dehydrogenase/reductase SDR)	GO:0008150,GO:0008152,GO:0008152,GO:0016491,GO:0016491,
MLOC_60815	48102.9	7.81795	6.51962e-232	6.37826e-229	Stachyose synthaseIPR008811 (Raffinose synthase), IPR013785 (Aldolase-type TIM barrel)	GO:0003824,GO:0009506,GO:0016757,GO:0034484,GO:0052692,
MLOC_67097	47175	7.41018	5.9076e-228	5.52823e-225	Receptor expression-enhancing protein 6IPR004345 (TB2/DP1/HVA22-related protein)	GO:0009409,GO:0009414,GO:0009737,GO:0016021,GO:0042538,
MLOC_52193	32090.9	12.867	4.08303e-226	3.66162e-223	Glyoxalase/bleomycin resistanceIPR004360 (Glyoxalase/fosfomycin resistance/dioxygenase)	GO:0016301,
MLOC_68417	12151.4	7.92281	8.42037e-220	7.24927e-217	heat shock transcription factor C1 LENGTH=330IPR011991 (Winged helix-turn-helix transcription repressor DNA-binding)	GO:0003700,GO:0003700,GO:0005634,GO:0005634,GO:0006355,GO:0006355,GO:0009408,GO:0043565,GO:0043565,
MLOC_72444	14598	7.11489	4.29413e-215	3.55471e-212	MLOC_72444	GO:0003950,GO:0005634,GO:0006471,
MLOC_63089	174245	8.84666	8.2317e-213	6.56188e-210	Agenet domain-containing proteinIPR008395 (Agenet)	GO:0004066,GO:0004066,GO:0005524,GO:0006529,GO:0006529,GO:0008152,GO:0070981,
MLOC_16331	12780.3	10.5928	3.53941e-211	2.72067e-208	Unknown proteinIPR009606 (Protein of unknown function DUF1218)
MLOC_64469	15499.4	11.3465	4.23546e-210	3.14344e-207	Mitochondrial import inner membrane translocase, subunit Tim17/22IPR003397 (Mitochondrial inner membrane translocase subunit Tim17/Tim22/Tim23/peroxisomal protein PMP24)	GO:0005743,GO:0005743,GO:0008565,GO:0008565,GO:0015031,GO:0015031,GO:0016021,
MLOC_47205	25111.3	7.43204	2.94399e-209	2.11212e-206	phosphofructokinase 2 LENGTH=444IPR000023 (Phosphofructokinase domain), IPR012004 (Pyrophosphate-dependent phosphofructokinase TP0108), IPR022953 (Phosphofructokinase)	GO:0003872,GO:0003872,GO:0005524,GO:0005945,GO:0005945,GO:0006002,GO:0006096,GO:0006096
MLOC_21289	17107.3	7.86109	3.8128e-209	2.64719e-206	Calcium-binding EF-hand family protein LENGTH=564IPR004837 (Sodium/calcium exchanger membrane region), IPR011992 (EF-hand-like domain)	GO:0005509,GO:0016021,GO:0016021,GO:0055085,GO:0055085,
MLOC_4753	24851.2	12.6056	1.54339e-208	1.03808e-205	Late embryogenesis abundant proteinIPR004238 (Late embryogenesis abundant protein, LEA-3)	GO:0005829,
MLOC_6950	12703.5	10.6839	1.86724e-204	1.21784e-201	Late embryogenesis abundant protein	GO:0005829,
MLOC_19813	31605	7.80418	4.59643e-203	2.90968e-200	unknown protein Has 30201 Blast hits to 17322 proteins in 780 species: Archae - 12 Bacteria - 1396 Metazoa - 17338 Fungi - 3422 Plants - 5037 Viruses - 0 Other Eukaryotes - 2996 (source: NCBI BLink). LENGTH=72
MLOC_61116	12915.9	7.64985	6.20699e-202	3.81695e-199	Phytoene synthase 3IPR002060 (Squalene/phytoene synthase)	GO:0009058,GO:0009058,GO:0016740,GO:0016740,GO:0016765,
MLOC_44536	11377.2	7.91299	4.29649e-200	2.5687e-197	16.9 kDa class I heat shock protein 1IPR008978 (HSP20-like chaperone)	GO:0005737,GO:0009644,GO:0010286,GO:0042542
MLOC_76181	10596.8	8.60888	1.44375e-199	8.39834e-197	DefensinIPR008176 (Gamma thionin)	GO:0006950,GO:0006952,GO:0006952,
MLOC_73300	24470	7.91753	1.97894e-197	1.12086e-194	heat shock transcription factor C1 LENGTH=330IPR011991 (Winged helix-turn-helix transcription repressor DNA-binding)	GO:0003700,GO:0003700,GO:0005634,GO:0005634,GO:0006355,GO:0006355,GO:0009408,GO:0043565,GO:0043565,
MLOC_73911	13860.1	7.06851	5.9653e-191	3.29208e-188	Receptor expression-enhancing protein 3, relatedIPR004345 (TB2/DP1/HVA22-related protein)	GO:0009409,GO:0009414,GO:0009737,GO:0016021,GO:0042538,
MLOC_66350	7876.96	8.23788	9.08092e-191	4.88622e-188	Homeobox leucine zipper proteinIPR003106 (Leucine zipper, homeobox-associated), IPR009057 (Homeodomain-like), IPR011598 (Helix-loop-helix DNA-binding)	GO:0003677,GO:0003700,GO:0003700,GO:0005634,GO:0005634,GO:0006351,GO:0006355,GO:0006355,GO:0043565,GO:0043565
MLOC_13110	8873.1	10.4488	3.40719e-188	1.78861e-185	Heavy metal transport/detoxification superfamily protein LENGTH=152IPR006121 (Heavy metal-associated domain, HMA)	GO:0006810,GO:0030001,GO:0030001,GO:0043167,GO:0046872,GO:0046872
MLOC_15108	19485.6	6.59381	1.53345e-186	7.8582e-184	Pyruvate decarboxylaseIPR011766 (Thiamine pyrophosphate enzyme, C-terminal TPP-binding), IPR012110 (Pyruvate decarboxylase/indolepyruvate decarboxylase)	GO:0000287,GO:0000287,GO:0003674,GO:0003824,GO:0003824,GO:0030976,GO:0030976,GO:0043167
MLOC_18359	17633.6	12.0401	1.1296e-185	5.52553e-183	RemorinIPR005516 (Remorin, C-terminal)
MLOC_6786	6121.17	7.06911	1.10562e-185	5.52553e-183	Myb domain protein 79IPR009057 (Homeodomain-like), IPR015495 (Myb transcription factor)	GO:0003677,GO:0003682
MLOC_10408	25639.3	13.0351	1.72274e-184	8.23968e-182	Outer envelope pore protein 16-2, chloroplasticIPR003397 (Mitochondrial inner membrane translocase subunit Tim17/Tim22/Tim23/peroxisomal protein PMP24)	GO:0005743,GO:0005743,GO:0008565,GO:0008565,GO:0015031,GO:0015031,GO:0016021,
MLOC_7807	16241.4	12.0823	6.57971e-184	3.07859e-181	transcription activator-related LENGTH=110
MLOC_70077	19916.1	9.63747	1.21857e-183	5.58026e-181	EF-Hand containing proteinIPR011992 (EF-hand-like domain)	GO:0005509,
MLOC_58471	7993.3	7.02919	7.5249e-183	3.37413e-180	amino acid permease 3 LENGTH=476IPR013057 (Amino acid transporter, transmembrane)	GO:0016021,
MLOC_73666	9081.05	10.6379	1.82514e-182	8.01683e-180	Unknown proteinIPR009606 (Protein of unknown function DUF1218)
MLOC_36885	4927.01	8.28616	5.28501e-182	2.27498e-179	MLOC_36885	GO:0004553,GO:0005975,GO:0005975,GO:0016798,GO:0030246,
MLOC_74673	11434.6	10.6179	1.39197e-180	5.87437e-178	Unknown protein
MLOC_52484	6782.72	6.73406	2.15316e-179	8.91199e-177	Mannan endo-1,4-beta-mannosidaseIPR017853 (Glycoside hydrolase, superfamily)	GO:0004553,GO:0004553,GO:0005975,GO:0005975,GO:0005975,GO:0016798
MLOC_52372	8235.8	7.12309	3.9434e-178	1.60139e-175	Lipid transfer proteinIPR016140 (Bifunctional inhibitor/plant lipid transfer protein/seed storage helical domain)
MLOC_49687	7980.2	7.49859	1.51326e-176	6.03147e-174	MLOC_49687
MLOC_60702	8040.83	10.5645	1.35318e-175	5.29535e-173	Chaperone protein dnaJIPR003095 (Heat shock protein DnaJ)	GO:0005634,GO:0005737,GO:0006457,GO:0006457,GO:0009408,GO:0009644,GO:0031072,GO:0031072,GO:0042542,GO:0051082,GO:0051082,
MLOC_10916	13075.5	11.7758	2.42694e-174	9.16645e-172	2,3-bisphosphoglycerate-independent phosphoglycerate mutase, putativeIPR005995 (Phosphoglycerate mutase, 2,3-bisphosphoglycerate-independent)	GO:0003824,GO:0004619,GO:0004619,GO:0005737,GO:0005737,GO:0006007,GO:0006007,GO:0030145,GO:0030145,GO:0046872
MLOC_68406	8994.83	8.85941	2.42758e-174	9.16645e-172	Unknown protein
MLOC_80542	8549.04	10.3051	5.49349e-174	2.03856e-171	unknown protein Has 45 Blast hits to 45 proteins in 13 species: Archae - 0 Bacteria - 0 Metazoa - 0 Fungi - 0 Plants - 45 Viruses - 0 Other Eukaryotes - 0 (source: NCBI BLink). LENGTH=78
MLOC_68131	7963.75	8.54326	9.08906e-174	3.31566e-171	Amino acid transporterIPR013057 (Amino acid transporter, transmembrane)
MLOC_27727	9683.73	9.74538	1.09861e-163	3.9409e-161	unknown protein Has 30201 Blast hits to 17322 proteins in 780 species: Archae - 12 Bacteria - 1396 Metazoa - 17338 Fungi - 3422 Plants - 5037 Viruses - 0 Other Eukaryotes - 2996 (source: NCBI BLink). LENGTH=182
MLOC_63532	15529.2	8.82622	4.17781e-163	1.47408e-160	Heat shock transcription factorIPR011991 (Winged helix-turn-helix transcription repressor DNA-binding)	GO:0003700,GO:0003700,GO:0005634,GO:0005634,GO:0006355,GO:0006355,GO:0009408,GO:0043565,GO:0043565,
MLOC_77966	14211.5	6.56672	9.75597e-163	3.38674e-160	Protein phosphatase 2CIPR001932 (Protein phosphatase 2C-like), IPR015655 (Protein phosphatase 2C)	EC:3.1,EC:3.1.3.16,EC:3.1.3.41,GO:0003824,GO:0004722,GO:0006464,GO:0006470,GO:0016791,GO:0046872,
MLOC_79789	19040.9	12.8323	1.17913e-159	4.02833e-157	Late embryogenesis abundant protein, group 1 protein LENGTH=134IPR005513 (Late embryogenesis abundant protein, LEA-25/LEA-D113)	GO:0009790,GO:0009790
MLOC_55792	13942.9	6.25357	2.08393e-159	7.00818e-157	RING/FYVE/PHD zinc finger superfamily protein LENGTH=207IPR011016 (Zinc finger, RING-CH-type), IPR013083 (Zinc finger, RING/FYVE/PHD-type)	GO:0008270,GO:0008270,GO:0043167,
MLOC_65225	6641.39	-8.31744	3.32959e-159	1.10251e-156	Peroxidase 3IPR010255 (Haem peroxidase)	GO:0004601,GO:0004601,GO:0005576,GO:0006979,GO:0006979,GO:0020037,GO:0020037,GO:0046872,GO:0055114,GO:0055114
MLOC_14295	21617.8	13.152	5.26609e-157	1.7173e-154	Late embryogenesis abundant proteinIPR004238 (Late embryogenesis abundant protein, LEA-3)
MLOC_25901	4022.25	8.12522	7.92992e-157	2.5474e-154	MLOC_25901
MLOC_79529	12601.3	-8.97696	3.03702e-156	9.61261e-154	MLOC_79529	EC:1.11.1.7,GO:0003674,GO:0004601,GO:0005576,GO:0006950,GO:0006979,GO:0008150,GO:0016491,GO:0020037,GO:0046872
MLOC_13613	5819.35	7.3633	1.54469e-155	4.81833e-153	Fatty acyl coA reductaseIPR004262 (Male sterility), IPR016040 (NAD(P)-binding domain)	GO:0016491,GO:0016620,GO:0055114,GO:0055114,GO:0080019,
MLOC_64229	8342.08	10.9781	3.98445e-155	1.2251e-152	Potassium channelIPR003938 (Potassium channel, voltage-dependent, EAG/ELK/ERG), IPR020683 (Ankyrin repeat-containing domain)	GO:0003677,GO:0005216,GO:0005249,GO:0005515,GO:0005515,GO:0005739,GO:0006811,GO:0006811,GO:0009058,GO:0016020,GO:0016021,GO:0034641,GO:0055085,GO:0055085
MLOC_34983	13500.9	12.2264	4.86334e-154	1.47428e-151	unknown protein FUNCTIONS IN: molecular_function unknown INVOLVED IN: biological_process unknown LOCATED IN: mitochondrion BEST Arabidopsis thaliana protein match is: unknown protein . LENGTH=165
MLOC_43893	42610.5	6.90646	5.85399e-151	1.74994e-148	9-cis-epoxycarotenoid dioxygenase 1IPR004294 (Carotenoid oxygenase)	GO:0009414,GO:0009535,GO:0009570,GO:0009688,GO:0042538,GO:0045549,GO:0046872,
MLOC_59786	5010.33	8.75076	1.47297e-150	4.34283e-148	Kinase, putativeIPR009030 (Growth factor, receptor), IPR011009 (Protein kinase-like domain), IPR013320 (Concanavalin A-like lectin/glucanase, subgroup)	GO:0003674,GO:0004672,GO:0004674,GO:0004674,GO:0005509,GO:0005509,GO:0005515,GO:0005515,GO:0005524,GO:0005524,GO:0006468,GO:0006468,GO:0030247,
MLOC_44303	23858	5.82662	1.71326e-149	4.98303e-147	Pentatricopeptide repeat-containing protein, putativeIPR002885 (Pentatricopeptide repeat), IPR011990 (Tetratricopeptide-like helical)	GO:0003674,GO:0005739,GO:0005774,GO:0009688,GO:0016757,
MLOC_61541	11918.6	7.94072	2.89184e-148	8.29882e-146	Pyruvate dehydrogenase E1 component alpha subunitIPR017597 (Pyruvate dehydrogenase (acetyl-transferring) E1 component, alpha subunit, subgroup y)	EC:1.2.4.1,GO:0004739,GO:0005622,GO:0005975,GO:0006091,GO:0006096,GO:0008150,GO:0008152,GO:0009056,GO:0016491,GO:0016624,GO:0016624,GO:0043226,GO:0043231,GO:0044281,
MLOC_75655	3742.65	9.26774	7.74221e-146	2.19257e-143	SNF1-related protein kinase regulatory subunit gammaIPR000644 (Cystathionine beta-synthase, core), IPR013785 (Aldolase-type TIM barrel)	GO:0003824,GO:0005515,GO:0005515,GO:0030554
MLOC_57363	8943.6	11.5452	2.08015e-145	5.81442e-143	VicilinIPR011051 (Cupin, RmlC-type)	GO:0009506,GO:0045735,GO:0045735,
MLOC_72503	16660	5.66626	9.672e-144	2.66885e-141	tolB protein-related LENGTH=652IPR011042 (Six-bladed beta-propeller, TolB-like)	GO:0003674,GO:0006508,GO:0009407,GO:0009723,GO:0009738,GO:0010583,GO:0016020,GO:0019243,GO:0035556,
MLOC_477	44632.2	-5.99065	8.99171e-143	2.44973e-140	Phenylalanine ammonia-lyaseIPR001106 (Aromatic amino acid lyase), IPR023144 (Phenylalanine ammonia-lyase, shielding domain), IPR024083 (L-Aspartase-like, N-terminal)	GO:0003824,GO:0005737,GO:0006559,GO:0009058,GO:0009800,GO:0016841,GO:0045548,
MLOC_50952	5738.86	5.99943	9.18045e-143	2.46989e-140	Unknown protein
MLOC_5540	2774.99	8.24615	5.54644e-142	1.47378e-139	Aluminum-induced protein
MLOC_682	6173.36	10.508	6.55101e-142	1.71948e-139	MLOC_682	GO:0005774,GO:0006813,GO:0006814,GO:0015297,GO:0016021,
MLOC_38447	75298.6	6.18731	2.60406e-140	6.75266e-138	Low temperature and salt responsive protein family LENGTH=54IPR000612 (Proteolipid membrane potential modulator)	GO:0016021,GO:0016021
MLOC_68317	3778.29	7.95076	7.4478e-139	1.90832e-136	Unknown proteinIPR005513 (Late embryogenesis abundant protein, LEA-25/LEA-D113)	GO:0009790,GO:0009790
MLOC_57218	4848.95	5.85314	1.66734e-137	4.22191e-135	Alpha/beta hydrolaseIPR022742 (Alpha/beta hydrolase, N-terminal)	GO:0016787,
MLOC_68759	12858	5.93053	7.74116e-137	1.93736e-134	unknown protein BEST Arabidopsis thaliana protein match is: unknown protein . LENGTH=310
MLOC_9778	16417.3	6.61825	2.39971e-135	5.93665e-133	Major facilitator superfamily protein LENGTH=458IPR016196 (Major facilitator superfamily domain, general substrate transporter)
MLOC_13527	2764.42	7.50451	6.25309e-135	1.52938e-132	unknown protein FUNCTIONS IN: molecular_function unknown INVOLVED IN: biological_process unknown LOCATED IN: plasma membrane EXPRESSED IN: 21 plant structures EXPRESSED DURING: 11 growth stages Has 16 Blast hits to 16 proteins in 8 species: Archae - 0 Bacteria - 0 Metazoa - 0 Fungi - 0 Plants - 16 Viruses - 0 Other Eukaryotes - 0 (source: NCBI BLink). LENGTH=84
MLOC_74996	3957.52	7.75122	6.38693e-135	1.54456e-132	MLOC_74996	GO:0005737,GO:0009644,GO:0010286,GO:0042542
MLOC_50941	11093.6	12.1965	1.72042e-133	4.11429e-131	SNF1-related protein kinase regulatory subunit gamma-like PV42aIPR000644 (Cystathionine beta-synthase, core), IPR013785 (Aldolase-type TIM barrel)	GO:0005515,GO:0005515,GO:0030554,
MLOC_72702	6185.31	5.7793	2.20248e-133	5.20922e-131	Branched-chain-amino-acid aminotransferaseIPR001544 (Aminotransferase, class IV)	GO:0003824,GO:0003824,GO:0004084,GO:0008152,GO:0009081,GO:0009081,GO:0052654,GO:0052655,GO:0052656,
MLOC_62436	3396.11	6.94037	1.3704e-132	3.20599e-130	myb domain protein 41 LENGTH=282IPR009057 (Homeodomain-like), IPR015495 (Myb transcription factor)	GO:0003677,GO:0003682
MLOC_72841	4308.14	6.33168	2.34961e-132	5.4377e-130	Serine-rich protein
MLOC_55015	9009.94	6.39546	3.27301e-132	7.49415e-130	Lectin
MLOC_256	8176.18	11.6512	7.65103e-132	1.7334e-129	unknown protein Has 109 Blast hits to 109 proteins in 52 species: Archae - 0 Bacteria - 4 Metazoa - 0 Fungi - 71 Plants - 32 Viruses - 0 Other Eukaryotes - 2 (source: NCBI BLink). LENGTH=324
MLOC_16176	2775.98	6.74249	3.61492e-130	8.10458e-128	Galactinol synthase 3, putative, expressedIPR002495 (Glycosyl transferase, family 8)	GO:0016757,GO:0016757
MLOC_57353	4095.53	5.80591	1.22866e-129	2.72623e-127	Syntaxin-binding proteinIPR013905 (Lethal giant larvae (Lgl)-like, C-terminal), IPR015943 (WD40/YVTN repeat-like-containing domain)	GO:0005515,GO:0005515
MLOC_6141	3382.82	6.37633	1.61083e-128	3.53774e-126	Aldehyde oxidaseIPR012675 (Beta-grasp domain), IPR016166 (FAD-binding, type 2), IPR016208 (Aldehyde oxidase/xanthine dehydrogenase)	GO:0003674,GO:0008150,GO:0009055,GO:0016491,GO:0016491,GO:0016614,GO:0043167,GO:0046872,GO:0046872,GO:0050660,GO:0051536,GO:0055114
MLOC_71950	4129.5	10.0735	3.40189e-128	7.39584e-126	Nucleoredoxin, putativeIPR012336 (Thioredoxin-like fold)	GO:0016209,GO:0016209,GO:0016491,GO:0016491,GO:0055114,GO:0055114
MLOC_7036	4749.53	7.95339	1.17972e-127	2.5391e-125	Laccase, putativeIPR017761 (Laccase)	EC:1.10.3,EC:1.10.3.2,GO:0005507,GO:0005507,GO:0005576,GO:0008150,GO:0009056,GO:0016491,GO:0016491,GO:0019748,GO:0043167,GO:0046274,GO:0048046,GO:0052716,GO:0055114,
MLOC_34619	3701.56	7.04775	1.50893e-127	3.21552e-125	Desiccation-related protein PCC13-62
MLOC_65674	12427.6	6.20937	1.76805e-127	3.73077e-125	Blue copper proteinIPR008972 (Cupredoxin)	GO:0005507,GO:0005507,GO:0009055,GO:0009055
MLOC_24900	13625.1	-8.46968	4.02852e-127	8.41803e-125	MLOC_24900	GO:0005507,GO:0005576,GO:0008150,GO:0008150,GO:0016491,GO:0043167
MLOC_11691	3122.68	7.20827	3.86429e-126	7.99723e-124	CBL-interacting protein kinase 18IPR004041 (NAF domain), IPR011009 (Protein kinase-like domain)	EC:2.7.11,GO:0004672,GO:0004674,GO:0005524,GO:0005524,GO:0006464,GO:0006468,GO:0006468,GO:0007165,GO:0007165,GO:0007165,GO:0016301,GO:0043167,
MLOC_82118	10086.2	12.2278	4.60613e-126	9.44168e-124	Unknown protein
MLOC_52874	49572.5	5.92446	2.00909e-125	4.07941e-123	NucleaseIPR016071 (Staphylococcal nuclease (SNase-like), OB-fold)	GO:0003676,GO:0003676,GO:0016788,GO:0016788
MLOC_4747	10040.5	6.58553	2.42464e-125	4.87714e-123	NAC domain proteinIPR003441 (No apical meristem (NAM) protein)	GO:0003677,GO:0003677,GO:0003700,GO:0005634,GO:0006351,GO:0006355,GO:0009058,GO:0009617,GO:0009825,GO:0009908,GO:0010150,GO:0034641,GO:0045087,
MLOC_77132	38193	8.16952	9.96135e-125	1.98517e-122	FAD-binding Berberine family protein LENGTH=532IPR012951 (Berberine/berberine-like), IPR016166 (FAD-binding, type 2)	EC:1.1.1.158,GO:0008150,GO:0008762,GO:0008762,GO:0016491,GO:0016491,GO:0043167,GO:0050660,GO:0050660,GO:0055114,GO:0055114,
MLOC_71092	2130.67	7.88648	4.07045e-124	8.03746e-122	Unknown protein
MLOC_77086	5800.94	-6.74516	4.5537e-124	8.90994e-122	Purine permeaseIPR004853 (Domain of unknown function DUF250)	GO:0016021,
MLOC_52537	3182.89	7.86776	4.3508e-122	8.43625e-120	Arabidopsis thaliana protein of unknown function (DUF821) LENGTH=542IPR006598 (Lipopolysaccharide-modifying protein)	GO:0016740,
MLOC_67259	2698.64	6.26435	5.70802e-122	1.09691e-119	Kelch repeat-containing F-box-likeIPR015916 (Galactose oxidase, beta-propeller)	GO:0005515,GO:0005515
MLOC_9808	10546.7	5.36352	7.46272e-122	1.42142e-119	Transporter, folate-biopterin transporterIPR004324 (Biopterin transport-related protein BT1), IPR016196 (Major facilitator superfamily domain, general substrate transporter)	GO:0005575,GO:0006810,GO:0006810,GO:0007623,GO:0009409,GO:0009414,GO:0009737,GO:0016021
MLOC_70601	5275.78	10.9065	1.93568e-121	3.65453e-119	Late embryogenesis abundant protein, group 6 LENGTH=71IPR018930 (Late embryogenesis abundant protein, LEA-18)
MLOC_55553	43667.1	5.16705	5.08665e-121	9.52e-119	Calcium-transporting ATPase 1IPR001757 (ATPase, P-type, K/Mg/Cd/Cu/Zn/Na/Ca/Na/H-transporter), IPR023214 (HAD-like domain), IPR023298 (ATPase, P-type, transmembrane domain), IPR023299 (ATPase, P-type, cytoplasmic domain N)	GO:0003674,GO:0003824,GO:0005388,GO:0005524,GO:0005575,GO:0006754,GO:0006754,GO:0006812,GO:0006812,GO:0008152,GO:0015662,GO:0015662,GO:0016020,GO:0016021,GO:0019829,
MLOC_76972	6467.03	5.85085	8.01121e-121	1.48642e-118	Short-chain dehydrogenase/reductase family proteinIPR002198 (Short-chain dehydrogenase/reductase SDR)	GO:0008152,GO:0016491,GO:0016491,
MLOC_68290	11087.6	6.28186	1.49577e-119	2.75157e-117	Ethylene-responsive transcription factorIPR016177 (DNA-binding, integrase-type), IPR017690 (Outer membrane insertion C-terminal signal, omp85 target)	GO:0003677,GO:0003700,GO:0003700,GO:0005634,GO:0006351,GO:0006355,GO:0006355,
MLOC_3114	2140.5	7.31972	1.41537e-118	2.58161e-116	Seed maturation protein
MLOC_34756	16701.3	5.36172	1.54795e-118	2.79971e-116	Spermidine synthaseIPR001045 (Spermine synthase)	GO:0003674,GO:0003824,GO:0003824,GO:0016740
MLOC_13881	13191.2	12.9461	8.26115e-118	1.48171e-115	unknown protein FUNCTIONS IN: molecular_function unknown INVOLVED IN: biological_process unknown LOCATED IN: mitochondrion EXPRESSED IN: petal, leaf whorl, flower EXPRESSED DURING: 4 anthesis, petal differentiation and expansion stage Has 1807 Blast hits to 1807 proteins in 277 species: Archae - 0 Bacteria - 0 Metazoa - 736 Fungi - 347 Plants - 385 Viruses - 0 Other Eukaryotes - 339 (source: NCBI…
MLOC_44489	14938.5	5.51701	8.80779e-118	1.56669e-115	Sugar transporterIPR005828 (General substrate transporter), IPR016196 (Major facilitator superfamily domain, general substrate transporter)	GO:0005215,GO:0006810,GO:0016020,GO:0016021,GO:0016021,GO:0022857,GO:0022891,GO:0022891,GO:0055085,
MLOC_51713	5236.73	5.35866	5.69934e-117	1.00547e-114	Ankyrin repeat domain protein 2, putative, expressedIPR020683 (Ankyrin repeat-containing domain)	GO:0003674,GO:0005515,GO:0005515,
MLOC_70190	5060.5	-5.33653	8.32519e-117	1.45677e-114	WRKY transcription factor 23IPR003657 (DNA-binding WRKY)	GO:0001071,GO:0003677,GO:0003700,GO:0003700,GO:0006355,GO:0006355,GO:0009058,GO:0034641,GO:0043565,GO:0043565
MLOC_14021	3107.02	5.61456	2.4397e-116	4.23465e-114	myb domain protein 20 LENGTH=282IPR009057 (Homeodomain-like), IPR015495 (Myb transcription factor)	GO:0003677,GO:0003682
MLOC_64408	6686.77	6.18877	1.14903e-115	1.97845e-113	Cleavage and polyadenylation specificity factor subunit 5IPR016706 (Cleavage/polyadenylation specificity factor, 25kDa subunit)	GO:0003729,GO:0005654,GO:0005849,GO:0006378,GO:0006397,GO:0010260,GO:0016787,GO:0043234
MLOC_79334	5797.82	-7.36821	2.27961e-115	3.89397e-113	Calcium-dependent lipid-binding domain-containing proteinIPR008973 (C2 calcium/lipid-binding domain, CaLB)	GO:0003674,GO:0005515,GO:0005515,
MLOC_38039	60527	4.94095	3.32344e-114	5.63232e-112	Lectin
MLOC_11479	1948.95	7.80621	8.78389e-114	1.477e-111	Unknown protein
MLOC_72861	3282.46	5.40603	1.32187e-113	2.20548e-111	phloem protein 2-A1 LENGTH=246	GO:0006612,GO:0006833,GO:0009625,GO:0009651,GO:0009750,GO:0009963,GO:0010363,GO:0030246
MLOC_9949	6873.4	5.62124	2.40725e-113	3.98547e-111	Dormancy/auxin associated proteinIPR008406 (Dormancyauxin associated)
MLOC_66964	13403.8	5.21946	2.65827e-111	4.36747e-109	Protein of unknown function (DUF604) LENGTH=532IPR006740 (Protein of unknown function DUF604)	GO:0016740,
MLOC_34630	1783.92	6.8866	1.79908e-110	2.93345e-108	Major facilitator superfamily protein LENGTH=577IPR000109 (Oligopeptide transporter), IPR016196 (Major facilitator superfamily domain, general substrate transporter)	GO:0003674,GO:0005215,GO:0005215,GO:0005575,GO:0006810,GO:0006857,GO:0006857,GO:0015293,GO:0016020,GO:0016021,GO:0030003,GO:0042128,GO:0070838,
MLOC_9927	1955.51	8.02561	2.1399e-110	3.46294e-108	myb domain protein 305 LENGTH=269IPR009057 (Homeodomain-like), IPR015495 (Myb transcription factor)	GO:0003674,GO:0003677,GO:0003682,
MLOC_57584	8505.99	5.02112	8.94516e-110	1.43677e-107	Nodulin MtN21 /EamA-like transporter family proteinIPR000620 (Drug/metabolite transporter)	GO:0005575,GO:0016020,GO:0016020,GO:0022857,GO:0022857,
MLOC_57956	3448.75	-5.78806	1.69021e-109	2.6947e-107	2,3-bisphosphoglycerate-dependent phosphoglycerate mutaseIPR005952 (Phosphoglycerate mutase 1)	EC:5.4.2.1,GO:0003824,GO:0004619,GO:0005975,GO:0006091,GO:0006096,GO:0006096,GO:0008152,GO:0009056,GO:0016853,GO:0016868,GO:0044281
MLOC_66007	8138.47	-4.93791	3.56953e-108	5.64904e-106	HXXXD-type acyl-transferase family protein LENGTH=428IPR003480 (Transferase), IPR023213 (Chloramphenicol acetyltransferase-like domain)	GO:0016746,GO:0016747,GO:0016747,
MLOC_74164	4810.08	11.0406	4.39072e-108	6.89791e-106	Protein of unknown function (DUF1264) LENGTH=237IPR010686 (Protein of unknown function DUF1264)
MLOC_54734	7697.11	12.0055	6.71163e-108	1.04677e-105	Unknown proteinIPR005513 (Late embryogenesis abundant protein, LEA-25/LEA-D113)	GO:0009790,GO:0009790
MLOC_37763	40178.9	5.49541	1.14073e-107	1.76632e-105	Gamma-glutamyl phosphate reductaseIPR001057 (Glutamate/acetylglutamate kinase), IPR016161 (Aldehyde/histidinol dehydrogenase)	EC:1.2.1.41,EC:2.7.2.11,GO:0004349,GO:0004350,GO:0005737,GO:0005737,GO:0006520,GO:0006561,GO:0008150,GO:0008152,GO:0008652,GO:0008652,GO:0009058,GO:0016301,GO:0016491,GO:0016491,GO:0055114,GO:0055114
MLOC_60600	4040.85	10.6496	1.97249e-107	3.03242e-105	calcium exchanger 7 LENGTH=570IPR004837 (Sodium/calcium exchanger membrane region)	GO:0005575,GO:0016021,GO:0016021,GO:0055085,GO:0055085,GO:0055085
MLOC_73066	1381.1	6.82962	2.24707e-107	3.43005e-105	Receptor kinase 2IPR001611 (Leucine-rich repeat), IPR011009 (Protein kinase-like domain)	EC:2.7.11,GO:0003674,GO:0004672,GO:0004674,GO:0004674,GO:0005515,GO:0005524,GO:0005524,GO:0006464,GO:0006468,GO:0016021,GO:0016301,GO:0043167,
MLOC_37416	3030.62	6.28953	2.63275e-107	3.99047e-105	Embryo-specific 3IPR010417 (Embryo-specific 3)
MLOC_18895	4078.32	5.13951	3.65236e-107	5.49718e-105	Aminotransferase family proteinIPR001176 (1-aminocyclopropane-1-carboxylate synthase), IPR021178 (Tyrosine transaminase)	GO:0003674,GO:0003824,GO:0006520,GO:0006520,GO:0008483,GO:0009058,GO:0009058,GO:0016769,GO:0030170,GO:0030170,GO:0043167,
MLOC_67899	101548	5.27298	1.97273e-106	2.94854e-104	GRAM domain-containing protein / ABA-responsive protein-related LENGTH=219IPR004182 (GRAM)	GO:0010286,
MLOC_66094	9657.92	-5.24073	3.26322e-105	4.84375e-103	AquaporinIPR000425 (Major intrinsic protein), IPR023271 (Aquaporin-like)	GO:0005215,GO:0005215,GO:0006810,GO:0006810,GO:0016020,GO:0016021
MLOC_62667	81781.3	4.81185	4.51731e-105	6.65933e-103	Succinate semialdehyde dehydrogenaseIPR016161 (Aldehyde/histidinol dehydrogenase)	GO:0004777,GO:0005507,GO:0005759,GO:0006333,GO:0006540,GO:0008152,GO:0009013,GO:0009408,GO:0009416,GO:0009450,GO:0009570,GO:0016491,GO:0016491,GO:0016620,GO:0051287,GO:0055114,GO:0055114,GO:0072593
MLOC_68284	2747.94	5.4179	5.86391e-105	8.58564e-103	NAC domain protein,IPR003441 (No apical meristem (NAM) protein)	GO:0003677,GO:0003677,GO:0003700,GO:0006355,GO:0006355,GO:0010089,GO:0044036,
MLOC_20163	16146.3	4.71811	8.74242e-105	1.27137e-102	Amino acid transporter family proteinIPR013057 (Amino acid transporter, transmembrane)	GO:0005774,GO:0016021
MLOC_15316	1303.48	7.32235	1.80217e-104	2.60323e-102	BZIP transcription factor family protein, expressedIPR004827 (Basic-leucine zipper domain)	GO:0001071,GO:0003677,GO:0003700,GO:0003700,GO:0006355,GO:0009058,GO:0034641,GO:0043565,GO:0043565,GO:0046983
MLOC_19687	9540.77	5.13475	4.53479e-104	6.50682e-102	Protein phosphatase 2CIPR001932 (Protein phosphatase 2C-like), IPR015655 (Protein phosphatase 2C)	EC:3.1,EC:3.1.3.16,EC:3.1.3.41,GO:0003824,GO:0003824,GO:0004722,GO:0004722,GO:0006464,GO:0006470,GO:0006470,GO:0008287,GO:0016791,GO:0046872,
MLOC_50971	2817.26	-6.45358	4.85601e-104	6.92159e-102	Unknown protein
MLOC_78260	2839.32	-6.41094	9.40726e-104	1.33206e-101	Nitrate transporterIPR000109 (Oligopeptide transporter), IPR016196 (Major facilitator superfamily domain, general substrate transporter)	GO:0005215,GO:0005215,GO:0006857,GO:0006857,GO:0016020,GO:0016021
MLOC_68184	46409.2	6.06176	1.461e-102	2.05524e-100	ChitinaseIPR016283 (Glycoside hydrolase, family 19), IPR023346 (Lysozyme-like domain)	GO:0004568,GO:0004568,GO:0005975,GO:0006032,GO:0006032,GO:0016998,GO:0016998,
MLOC_6480	113572	4.9352	2.29592e-101	3.20877e-99	Pyrophosphate-energized vacuolar membrane proton pump, putativeIPR004131 (Pyrophosphate-energised proton pump)	EC:3.6.1,EC:3.6.1.1,GO:0003674,GO:0004427,GO:0004427,GO:0005575,GO:0005739,GO:0005794,GO:0005886,GO:0006810,GO:0009414,GO:0009651,GO:0009678,GO:0009678,GO:0009705,GO:0009926,GO:0009941,GO:0010008,GO:0010248,GO:0015992,GO:0015992,GO:0016020,GO:0016020,GO:0016021,GO:0022857,GO:0048366
MLOC_60978	1492.15	7.00062	3.57893e-101	4.96963e-99	Early light-induced proteinIPR022796 (Chlorophyll A-B binding protein), IPR023329 (Chlorophyll a/b binding protein domain)
MLOC_69371	5483.88	6.37969	9.83093e-101	1.35635e-98	Cytochrome P450IPR001128 (Cytochrome P450)	GO:0003674,GO:0004497,GO:0005506,GO:0005506,GO:0006950,GO:0008150,GO:0008150,GO:0009055,GO:0009055,GO:0010295,GO:0016021,GO:0016491,GO:0016705,GO:0016705,GO:0020037,GO:0020037,GO:0043167,GO:0046345,GO:0055114,
MLOC_50944	3490.79	-5.77785	1.31493e-100	1.80263e-98	myb domain protein 20 LENGTH=282IPR009057 (Homeodomain-like), IPR015495 (Myb transcription factor)	GO:0003674,GO:0003677,GO:0003682,
MLOC_7366	3510.74	7.00103	2.4737e-100	3.36972e-98	Chitinase 1IPR000677 (2S globulin), IPR017853 (Glycoside hydrolase, superfamily)	GO:0004553,GO:0004553,GO:0005975,GO:0005975,GO:0005975,GO:0016798
MLOC_5950	127540	5.05487	3.14621e-100	4.25886e-98	LectinIPR000772 (Ricin B lectin domain)
MLOC_62877	2226.35	5.37905	1.34379e-99	1.80765e-97	At5g37260-like proteinIPR006447 (Myb DNA-binding domain, plants), IPR009057 (Homeodomain-like)	GO:0003677,GO:0003682
MLOC_64919	6905.51	12.0565	1.8963e-99	2.53504e-97	unknown protein Has 42 Blast hits to 42 proteins in 10 species: Archae - 0 Bacteria - 0 Metazoa - 0 Fungi - 0 Plants - 42 Viruses - 0 Other Eukaryotes - 0 (source: NCBI BLink). LENGTH=100
MLOC_1003	2848.98	8.09048	6.93599e-99	9.21502e-97	Sucrose synthaseIPR000368 (Sucrose synthase)	EC:2.4.1,EC:2.4.1.13,GO:0005975,GO:0005985,GO:0005985,GO:0016157,GO:0016757,
MLOC_37861	23510.1	4.55443	3.13605e-98	4.14093e-96	Multiple inositol polyphosphate phosphatase 1, putativeIPR000560 (Histidine phosphatase superfamily, clade-2)	EC:3.1,EC:3.1.3.2,EC:3.1.3.41,GO:0003993,GO:0003993,GO:0005774,GO:0005783,GO:0016791
MLOC_76709	11870.1	-7.04272	6.87513e-98	9.02277e-96	Cystathionine gamma-lyaseIPR000277 (Cys/Met metabolism, pyridoxal phosphate-dependent enzyme), IPR015424 (Pyridoxal phosphate-dependent transferase, major domain)	GO:0003674,GO:0003824,GO:0006520,GO:0006520,GO:0030170,GO:0030170,GO:0043167,
MLOC_6473	4976.78	4.73002	3.84045e-97	5.00957e-95	Beta-D-xylosidaseIPR002772 (Glycoside hydrolase family 3 C-terminal domain), IPR017853 (Glycoside hydrolase, superfamily)	GO:0004553,GO:0004553,GO:0005975,GO:0005975,GO:0005975,GO:0016798
MLOC_54950	1135.29	6.14886	1.12961e-96	1.46462e-94	WRKY transcription factor 13IPR003657 (DNA-binding WRKY)	GO:0001071,GO:0003677,GO:0003700,GO:0003700,GO:0006355,GO:0006355,GO:0009058,GO:0034641,GO:0043565,GO:0043565
MLOC_15115	2116.17	6.37061	2.08123e-95	2.68229e-93	unknown protein FUNCTIONS IN: molecular_function unknown INVOLVED IN: biological_process unknown LOCATED IN: endomembrane system BEST Arabidopsis thaliana protein match is: unknown protein . LENGTH=569IPR008946 (Nuclear hormone receptor, ligand-binding)	GO:0003700,GO:0003707,GO:0010228,
MLOC_45047	27059.2	7.54082	2.49762e-95	3.19978e-93	Eukaryotic peptide chain release factor subunit 1-1IPR004403 (Peptide chain release factor eRF1/aRF1)	GO:0005737,GO:0006412,GO:0008135,GO:0016149
MLOC_54654	3375.6	-4.98972	4.17187e-95	5.31309e-93	Microtubule associated protein family protein, putative, expressedIPR007145 (Microtubule-associated protein, MAP65/ASE1-type)	GO:0000226,GO:0000910,GO:0007010,GO:0007049,GO:0008092,GO:0051301
MLOC_6702	3747.59	4.95505	5.54762e-95	7.02362e-93	Gibberellin receptor GID1L2IPR013094 (Alpha/beta hydrolase fold-3)	GO:0008152,GO:0016787,GO:0016787,
MLOC_39313	2482.14	-7.48014	6.04317e-95	7.60626e-93	Calcium-dependent lipid-binding domain-containing proteinIPR008973 (C2 calcium/lipid-binding domain, CaLB)	GO:0003674,GO:0005515,GO:0005515,
MLOC_64491	5366.61	5.99588	6.47489e-95	8.10227e-93	Fatty acid hydroxylase superfamily LENGTH=632IPR006694 (Fatty acid hydroxylase), IPR016040 (NAD(P)-binding domain), IPR021940 (Uncharacterised domain Wax2, C-terminal)	GO:0005506,GO:0005506,GO:0006633,GO:0006633,GO:0016021,GO:0016491,GO:0016491,GO:0055114,GO:0055114,
MLOC_68994	8571.05	12.5235	1.16893e-94	1.45427e-92	Bidirectional sugar transporter N3IPR004316 (RAG1-activating protein-1-related)	GO:0005575,GO:0005887,GO:0016021,GO:0051119
MLOC_76767	12101.5	5.21077	1.43788e-94	1.77859e-92	Glucan endo-1,3-beta-glucosidase 4IPR000490 (Glycoside hydrolase, family 17), IPR012946 (X8), IPR017853 (Glycoside hydrolase, superfamily)	GO:0004553,GO:0004553,GO:0005975,GO:0005975
MLOC_61319	1490.98	6.68352	2.21741e-94	2.72717e-92	F-box-like proteinIPR001810 (F-box domain, cyclin-like)	GO:0005515,GO:0005515
MLOC_56081	22621.8	5.95205	3.27458e-93	4.00448e-91	Protein phosphatase 2CIPR001932 (Protein phosphatase 2C-like), IPR015655 (Protein phosphatase 2C)	EC:3.1,EC:3.1.3.16,EC:3.1.3.41,GO:0003824,GO:0003824,GO:0004722,GO:0004722,GO:0006464,GO:0006470,GO:0006470,GO:0008287,GO:0016791,GO:0046872,
MLOC_13624	4578.63	4.86585	3.75259e-93	4.56311e-91	Cytochrome P450 family protein, expressedIPR001128 (Cytochrome P450)	GO:0003674,GO:0004497,GO:0005506,GO:0005506,GO:0008150,GO:0009055,GO:0009055,GO:0016491,GO:0016705,GO:0016705,GO:0020037,GO:0020037,GO:0043167,GO:0055114,GO:0055114,
MLOC_70469	1266.77	6.65896	3.9328e-93	4.75537e-91	Ubiquitin-specific protease family C19-related protein LENGTH=468	GO:0008233,
MLOC_65101	4979.29	5.95351	5.74701e-93	6.91022e-91	NAC domain proteinIPR003441 (No apical meristem (NAM) protein)	GO:0003677,GO:0003677,GO:0003700,GO:0006355,GO:0006355,GO:0006865,GO:0010260,
MLOC_45055	7243.37	-5.29474	6.05494e-93	7.24002e-91	WRKY transcription factor 22IPR003657 (DNA-binding WRKY)	GO:0003700,GO:0003700,GO:0006355,GO:0006355,GO:0043565,GO:0043565
MLOC_53353	10059.8	4.56373	6.74101e-93	8.01584e-91	Glycine cleavage T protein (Aminomethyl transferase)IPR006222 (Glycine cleavage T-protein, N-terminal), IPR013977 (Glycine cleavage T-protein, C-terminal barrel), IPR017703 (YgfZ/GcvT conserved site)	GO:0004047,GO:0004047,GO:0005737,GO:0005759,GO:0006546,GO:0006546,GO:0016226,GO:0019243
MLOC_71237	17011.4	4.46005	2.00888e-92	2.37566e-90	Aquaporin 1IPR000425 (Major intrinsic protein), IPR023271 (Aquaporin-like)	GO:0003674,GO:0005215,GO:0005215,GO:0005575,GO:0006810,GO:0006810,GO:0016020,GO:0016021
MLOC_23830	9566.97	12.9538	4.1018e-92	4.82421e-90	Unknown protein
MLOC_67581	1442.64	6.42071	4.91323e-92	5.74715e-90	Heat shock 70 kDa protein 1IPR001023 (Heat shock protein Hsp70)	GO:0005524,GO:0005524,GO:0006457,GO:0010286
MLOC_67813	3147.68	5.0394	1.19641e-91	1.39191e-89	Uncharacterised protein family (UPF0497) LENGTH=152IPR006702 (Uncharacterised protein family UPF0497, trans-membrane plant)	GO:0005886,GO:0016021
MLOC_4602	6017.48	4.55109	1.2498e-91	1.4462e-89	Sodium/hydrogen exchangerIPR006153 (Cation/H+ exchanger), IPR018422 (Cation/H+ exchanger, CPA1 family)	GO:0005575,GO:0005773,GO:0005773,GO:0005886,GO:0006810,GO:0006812,GO:0006814,GO:0006814,GO:0006885,GO:0006885,GO:0006950,GO:0015299,GO:0015299,GO:0015385,GO:0015385,GO:0016021,GO:0016021,GO:0022857,GO:0042592,GO:0055085,GO:0055085,GO:0055085
MLOC_12713	31306.4	4.50802	4.95266e-91	5.70033e-89	Vacuolar protein sorting-associated protein, putativeIPR009291 (Vacuolar protein sorting-associated protein 62)
MLOC_35016	43232.1	7.14745	5.45946e-91	6.25021e-89	Unknown protein
MLOC_38676	6921.9	4.57414	5.8618e-91	6.67532e-89	Glyoxalase/bleomycin resistance protein/dioxygenaseIPR004360 (Glyoxalase/fosfomycin resistance/dioxygenase)	GO:0006661,GO:0009741,GO:0016829,
MLOC_53443	16111.1	5.54096	7.12655e-91	8.07288e-89	Phosphatidylinositol-4-phosphate 5-kinase 9IPR023610 (Phosphatidylinositol-4-phosphate 5-kinase)	GO:0005524,GO:0016307,GO:0016307,GO:0016308,GO:0046488,GO:0046488
MLOC_6767	1140.38	6.67954	1.76728e-90	1.99148e-88	Laccase, putativeIPR017761 (Laccase)	EC:1.10.3,EC:1.10.3.2,GO:0005507,GO:0005507,GO:0005576,GO:0008150,GO:0009056,GO:0016491,GO:0016491,GO:0019748,GO:0043167,GO:0046274,GO:0048046,GO:0052716,GO:0055114,GO:0055114
MLOC_57758	15725	4.77683	3.4034e-90	3.81517e-88	Diacylglycerol kinase 1, putativeIPR000756 (Diacylglycerol kinase, accessory domain), IPR001206 (Diacylglycerol kinase, catalytic domain), IPR002219 (Protein kinase C-like, phorbol ester/diacylglycerol binding), IPR013083 (Zinc finger, RING/FYVE/PHD-type), IPR016064 (ATP-NAD kinase, PpnK-type)	EC:2.7.1.107,EC:2.7.1.23,GO:0003951,GO:0004143,GO:0004143,GO:0005509,GO:0005524,GO:0006952,GO:0007165,GO:0007205,GO:0007205,GO:0008150,GO:0016021,GO:0016301,GO:0035556,GO:0035556
MLOC_57124	3794.31	4.63419	9.71753e-90	1.08368e-87	Bifunctional protein hldEIPR014729 (Rossmann-like alpha/beta/alpha sandwich fold)	GO:0003674,GO:0003824,GO:0009058,GO:0009058,GO:0009058,GO:0016779
MLOC_61680	18592.2	5.92318	1.37654e-89	1.52718e-87	F-box domain containing protein-likeIPR001810 (F-box domain, cyclin-like), IPR015943 (WD40/YVTN repeat-like-containing domain)	GO:0005515,GO:0005515
MLOC_58164	1728.3	6.21656	1.77328e-89	1.95724e-87	unknown protein FUNCTIONS IN: molecular_function unknown INVOLVED IN: biological_process unknown LOCATED IN: chloroplast BEST Arabidopsis thaliana protein match is: unknown protein . LENGTH=146
MLOC_79342	2442.82	6.60901	3.84814e-89	4.22569e-87	G-box-binding factor, putativeIPR004827 (Basic-leucine zipper domain)	GO:0003700,GO:0003700,GO:0006355,GO:0043565,GO:0043565,GO:0046983
MLOC_11294	5822.59	4.54181	9.02052e-89	9.85526e-87	Plasma membrane protein 3-2IPR000612 (Proteolipid membrane potential modulator)	GO:0016021,GO:0016021
MLOC_56660	16165	4.84997	2.38229e-88	2.5896e-86	Heavy metal transport/detoxification superfamily protein LENGTH=147IPR006121 (Heavy metal-associated domain, HMA)	GO:0030001,GO:0030001,GO:0046872,GO:0046872
MLOC_80183	2295.87	-5.73334	2.45146e-88	2.6514e-86	Peroxidase 66IPR010255 (Haem peroxidase)	EC:1.11.1.7,GO:0003674,GO:0004601,GO:0004601,GO:0005576,GO:0006950,GO:0006979,GO:0006979,GO:0008150,GO:0016491,GO:0020037,GO:0020037,GO:0046872,GO:0055114,GO:0055114,
MLOC_11970	3821.41	-4.83922	3.13531e-88	3.37406e-86	ZIM motif family proteinIPR010399 (Tify), IPR018467 (CO/COL/TOC1, conserved site)	GO:0005515,GO:0005515
MLOC_4480	9191.69	4.42145	3.74675e-88	4.012e-86	FUNCTIONS IN: molecular_function unknown INVOLVED IN: biological_process unknown LOCATED IN: plasma membrane, vacuole EXPRESSED IN: cultured cellIPR013714 (Golgi apparatus membrane protein TVP15)	GO:0005774,
MLOC_59162	55295.4	5.07186	1.26197e-87	1.34462e-85	NAC domain-containing protein 48IPR003441 (No apical meristem (NAM) protein)	GO:0003677,GO:0003677,GO:0006355,GO:0006355,GO:0009058,GO:0034641
MLOC_59588	2042.99	5.21658	5.20427e-87	5.5178e-85	Ubiquitin domain containing 1
MLOC_48765	3432.25	-6.3062	5.57294e-87	5.87972e-85	MLOC_48765	GO:0005315,GO:0006817,GO:0015293,GO:0016021
MLOC_79921	883.176	6.35573	6.23669e-87	6.54791e-85	MLOC_79921	GO:0005198,
MLOC_9130	1319.51	8.08495	7.49401e-87	7.82978e-85	unknown protein FUNCTIONS IN: molecular_function unknown INVOLVED IN: response to oxidative stress, anaerobic respiration LOCATED IN: cellular_component unknown EXPRESSED IN: 23 plant structures EXPRESSED DURING: 13 growth stages Has 47 Blast hits to 47 proteins in 12 species: Archae - 0 Bacteria - 0 Metazoa - 1 Fungi - 0 Plants - 46 Viruses - 0 Other Eukaryotes - 0 (source: NCBI BLink). LENGTH=1…	GO:0006979,
MLOC_63464	1310.15	-5.64477	8.69802e-87	9.04384e-85	HPPIPR007065 (HPP)
MLOC_57296	14834.2	4.7345	1.43027e-86	1.47998e-84	Peptide transporter, putativeIPR000109 (Oligopeptide transporter), IPR016196 (Major facilitator superfamily domain, general substrate transporter)	GO:0003674,GO:0005215,GO:0005215,GO:0005575,GO:0006810,GO:0006857,GO:0006857,GO:0016020,GO:0016020,GO:0016021
MLOC_60513	3122.96	4.77907	1.94283e-86	2.00074e-84	Tyrosine aminotransferase, putativeIPR001176 (1-aminocyclopropane-1-carboxylate synthase), IPR021178 (Tyrosine transaminase)	GO:0003824,GO:0006520,GO:0008483,GO:0009058,GO:0009058,GO:0016769,GO:0030170,GO:0030170
MLOC_79001	1992.34	-4.86884	2.2582e-86	2.31444e-84	Ethylene-responsive transcription factorIPR016177 (DNA-binding, integrase-type)	GO:0003677,GO:0003700,GO:0003700,GO:0005634,GO:0006351,GO:0006355
MLOC_61528	1999	8.05038	2.53362e-86	2.58441e-84	Cysteine/Histidine-rich C1 domain family proteinIPR011424 (C1-like)	GO:0047134,GO:0047134,GO:0055114,GO:0055114
MLOC_58046	1315.47	-6.50305	3.02545e-86	3.07155e-84	Phosphatidylinositol-specific phospholipase cIPR017946 (PLC-like phosphodiesterase, TIM beta/alpha-barrel domain)	EC:3.1,GO:0003674,GO:0004629,GO:0004629,GO:0006629,GO:0006629,GO:0006629,GO:0008081,GO:0035556,GO:0035556
MLOC_59656	4834.82	6.37105	5.62276e-86	5.68163e-84	Protease inhibitor/seed storage/lipid transfer protein family proteinIPR016140 (Bifunctional inhibitor/plant lipid transfer protein/seed storage helical domain)
MLOC_71951	4833.43	4.98724	1.0014e-85	1.00716e-83	Cotton fiber expressed protein 1IPR008480 (Protein of unknown function DUF761, plant)
MLOC_38935	1006.83	5.53626	1.03893e-84	1.04004e-82	MLOC_38935	GO:0006810,GO:0016021
MLOC_69295	94683.3	4.73039	1.07338e-84	1.06955e-82	FerritinIPR001519 (Ferritin), IPR008331 (Ferritin/DPS protein domain), IPR009078 (Ferritin/ribonucleotide reductase-like)	GO:0000302,GO:0004322,GO:0005739,GO:0006826,GO:0006879,GO:0006879,GO:0008199,GO:0008199,GO:0009535,GO:0009570,GO:0009908,GO:0015979,GO:0048366,
MLOC_55427	2566.4	4.73051	1.67526e-84	1.6616e-82	Methyltransferase type 11IPR013216 (Methyltransferase type 11)	GO:0008152,GO:0008152,GO:0008168,GO:0008168
MLOC_68471	8979.3	5.11209	1.97787e-84	1.95274e-82	Non-specific lipid-transfer proteinIPR000528 (Plant lipid transfer protein/Par allergen), IPR016140 (Bifunctional inhibitor/plant lipid transfer protein/seed storage helical domain)	GO:0006869,GO:0006869,GO:0008289,GO:0008289
MLOC_67058	1318.73	5.72578	5.80334e-84	5.70344e-82	Unknown protein
MLOC_72793	1465.67	-5.98827	8.03084e-84	7.85672e-82	Chaperone protein DNAj, putativeIPR003095 (Heat shock protein DnaJ)	GO:0031072,GO:0031072
MLOC_37174	15730.6	4.58243	1.25409e-83	1.22135e-81	Potassium transporter 10IPR003855 (K+ potassium transporter)	GO:0005575,GO:0015079,GO:0015079,GO:0016020,GO:0016020,GO:0016021,GO:0022857,GO:0055085,GO:0055085,GO:0071805
MLOC_56254	14581.1	4.59652	3.4578e-83	3.35235e-81	Ninja-family protein 3IPR012463 (Protein of unknown function DUF1675)
MLOC_78374	1481.85	-5.53165	4.10002e-83	3.95716e-81	PeroxidaseIPR010255 (Haem peroxidase)	EC:1.11.1.7,GO:0003674,GO:0004601,GO:0004601,GO:0006950,GO:0006979,GO:0006979,GO:0008150,GO:0016491,GO:0020037,GO:0020037,GO:0046872,GO:0055114,GO:0055114
MLOC_62743	1479.04	5.23194	5.00033e-83	4.80456e-81	GDSL esterase/lipaseIPR001087 (Lipase, GDSL), IPR013830 (Esterase, SGNH hydrolase-type)	GO:0003674,GO:0006629,GO:0006629,GO:0016788,GO:0016788,
MLOC_54917	5292.66	4.64666	6.78506e-83	6.49044e-81	LanC-like protein 2IPR007822 (Lanthionine synthetase C-like)	GO:0005886,GO:0009787,GO:0010231,GO:0010427,GO:0019898,GO:0046872
MLOC_74633	1143.72	5.27521	7.32632e-83	6.97719e-81	Sodium-dependent dicarboxylate transporterIPR001898 (Sodium/sulphate symporter)	GO:0003674,GO:0005215,GO:0005215,GO:0005575,GO:0006810,GO:0006814,GO:0006814,GO:0016020,GO:0016020,GO:0055085,GO:0055085,GO:0055085
MLOC_36834	2575.08	6.34934	1.51553e-82	1.43695e-80	Tyrosine phosphatase family protein LENGTH=203IPR004861 (Protein-tyrosine phosphatase, SIW14-like)	EC:3.1,EC:3.1.3.16,EC:3.1.3.41,EC:3.1.3.48,GO:0004725,GO:0008150,GO:0008150,GO:0016791
MLOC_59292	7399.6	12.5604	3.10612e-82	2.93215e-80	Group 3 late embryogenesis abundant proteinIPR004238 (Late embryogenesis abundant protein, LEA-3)
MLOC_60716	4408.51	-5.00323	4.26536e-82	4.00888e-80	Prephenate dehydrataseIPR001086 (Prephenate dehydratase)	EC:4.2.1.51,GO:0004664,GO:0004664,GO:0006520,GO:0009058,GO:0009094,GO:0009094,GO:0016597,GO:0016829,GO:0043167
MLOC_60376	12352.7	4.52629	7.57607e-82	7.08956e-80	unknown protein FUNCTIONS IN: molecular_function unknown INVOLVED IN: biological_process unknown LOCATED IN: chloroplast EXPRESSED IN: 24 plant structures EXPRESSED DURING: 15 growth stages BEST Arabidopsis thaliana protein match is: unknown protein . LENGTH=153
MLOC_70963	1340.75	-6.14615	8.62344e-82	8.03473e-80	Major facilitator superfamily antiporterIPR011701 (Major facilitator superfamily), IPR016196 (Major facilitator superfamily domain, general substrate transporter)	GO:0005575,GO:0016021,GO:0016021,GO:0055085,GO:0055085,GO:0055085
MLOC_40064	1785.95	5.19928	3.21881e-81	2.98614e-79	MLOC_40064	GO:0008237,
MLOC_34553	4778.76	-6.32308	8.75243e-81	8.08492e-79	Acyl-coenzyme A thioesteraseIPR006683 (Thioesterase superfamily)	GO:0005777,
MLOC_15430	1688.52	-6.14499	1.06288e-80	9.77618e-79	WRKY transcription factor 31IPR003657 (DNA-binding WRKY)	GO:0003700,GO:0003700,GO:0006355,GO:0006355,GO:0043565,GO:0043565
MLOC_65226	1413.42	-8.51497	2.03261e-80	1.86161e-78	Peroxidase 1IPR010255 (Haem peroxidase)	GO:0004601,GO:0004601,GO:0006979,GO:0006979,GO:0020037,GO:0020037,GO:0046872,GO:0055114,GO:0055114,
MLOC_8261	1009.19	6.95119	2.14359e-80	1.95494e-78	Acetyl esteraseIPR013094 (Alpha/beta hydrolase fold-3)	GO:0003674,GO:0008150,GO:0008152,GO:0008152,GO:0016787,GO:0016787
MLOC_15973	9179.34	4.56986	2.43738e-80	2.21349e-78	O-fucosyltransferase-like proteinIPR019378 (GDP-fucose protein O-fucosyltransferase)
MLOC_63976	1434.57	-5.86665	2.48656e-80	2.24867e-78	MATE efflux family protein, expressedIPR002528 (Multi antimicrobial extrusion protein)	GO:0005575,GO:0006855,GO:0006855,GO:0015238,GO:0015238,GO:0015297,GO:0015297,GO:0016020,GO:0016021,GO:0022857,GO:0055085,GO:0055085
MLOC_70752	2429.62	5.10305	2.99961e-80	2.70128e-78	MLOC_70752
MLOC_71242	31635.9	4.22576	7.14319e-80	6.40596e-78	PBSP domain-containing proteinIPR007541 (Uncharacterised protein family, basic secretory protein)
MLOC_67883	1189.37	5.0457	7.96424e-80	7.11263e-78	Ethylene-responsive transcription factorIPR016177 (DNA-binding, integrase-type)	GO:0001071,GO:0003677,GO:0003700,GO:0003700,GO:0005634,GO:0006351,GO:0006355,GO:0009058,GO:0034641,
MLOC_49802	1689.76	-5.55261	8.78154e-80	7.81012e-78	TIR-NBS-LRR class disease resistance proteinIPR001611 (Leucine-rich repeat)	GO:0003674,GO:0005515,GO:0005515,
MLOC_64881	15109.1	4.66284	9.1424e-80	8.09761e-78	3-hydroxy-3-methylglutaryl-coenzyme A reductaseIPR002202 (Hydroxymethylglutaryl-CoA reductase, class I/II), IPR023074 (Hydroxymethylglutaryl-CoA reductase, class I/II, catalytic domain), IPR023282 (Hydroxymethylglutaryl-CoA reductase, N-terminal)	EC:1.1.1.34,GO:0003674,GO:0004420,GO:0004420,GO:0005789,GO:0008150,GO:0008299,GO:0015936,GO:0015936,GO:0016021,GO:0016491,GO:0034641,GO:0044281,GO:0050661,GO:0050662,GO:0050662,GO:0051186,GO:0055114,GO:0055114,
MLOC_46014	1631.14	5.09139	9.5441e-80	8.41876e-78	MLOC_46014	GO:0004190,
MLOC_17561	1223.29	-6.41792	1.65879e-79	1.45723e-77	Unknown protein
MLOC_12660	1044.67	5.77218	2.29472e-79	2.00769e-77	PolygalacturonaseIPR000743 (Glycoside hydrolase, family 28), IPR011050 (Pectin lyase fold/virulence factor)	GO:0004650,GO:0004650,GO:0005576,GO:0005975,GO:0005975,GO:0071555
MLOC_56288	826.463	5.75015	3.09969e-79	2.701e-77	Alpha/beta-hydrolase domain-containing proteinIPR003386 (Lecithin:cholesterol/phospholipid:diacylglycerol acyltransferase)	GO:0006629,GO:0006629,GO:0008374,GO:0008374
MLOC_55204	1200.96	-6.57204	3.88289e-79	3.36982e-77	PeroxidaseIPR010255 (Haem peroxidase)	EC:1.11.1.7,GO:0003674,GO:0004601,GO:0004601,GO:0005576,GO:0006950,GO:0006979,GO:0006979,GO:0008150,GO:0016491,GO:0020037,GO:0020037,GO:0046872,GO:0055114,GO:0055114,
MLOC_69696	8555.29	4.62768	4.34759e-79	3.75796e-77	Protein of unknown function (DUF3537) LENGTH=452IPR021924 (Protein of unknown function DUF3537)
MLOC_36363	1141.21	-7.48497	7.61607e-79	6.55682e-77	PeroxidaseIPR010255 (Haem peroxidase)	EC:1.11.1.7,GO:0003674,GO:0004601,GO:0004601,GO:0005576,GO:0006950,GO:0006979,GO:0006979,GO:0008150,GO:0016491,GO:0020037,GO:0020037,GO:0046872,GO:0055114,GO:0055114,
MLOC_29827	17791	4.10709	1.13749e-78	9.75384e-77	Early-responsive to dehydration protein, putative, expressedIPR003864 (Domain of unknown function DUF221)	GO:0016020,GO:0016020
MLOC_62554	2010.8	-4.78978	1.30383e-78	1.11358e-76	Dehydration responsive element binding transcription factor 1BIPR016177 (DNA-binding, integrase-type)	GO:0001071,GO:0003677,GO:0003700,GO:0003700,GO:0005634,GO:0006351,GO:0006355,GO:0006355,GO:0009058,GO:0034641
MLOC_13455	780.919	6.94746	1.97728e-78	1.6821e-76	MLOC_13455
MLOC_69728	3994.97	-4.6184	3.38587e-78	2.86906e-76	Purine permeaseIPR004853 (Domain of unknown function DUF250)	GO:0003674,GO:0003674,GO:0005575,GO:0016021
MLOC_32958	14256.4	5.4425	9.56927e-78	8.07684e-76	PEBP family proteinIPR008914 (Phosphatidylethanolamine-binding protein PEBP)	GO:0010162,GO:0010264,GO:0045893,
MLOC_18371	745.276	6.46646	1.05091e-77	8.83546e-76	Cystathionine gamma-lyaseIPR000277 (Cys/Met metabolism, pyridoxal phosphate-dependent enzyme), IPR015424 (Pyridoxal phosphate-dependent transferase, major domain)	GO:0005829,GO:0006520,GO:0006730,GO:0018826,GO:0019458,GO:0030170,GO:0030170,GO:0051289
MLOC_44152	1774.02	-6.51326	1.09003e-77	9.12872e-76	Receptor-like protein kinaseIPR000858 (S-locus glycoprotein), IPR001480 (Bulb-type lectin domain), IPR003609 (Apple-like), IPR011009 (Protein kinase-like domain)	EC:2.7.11,GO:0004672,GO:0004674,GO:0005524,GO:0005524,GO:0005529,GO:0005529,GO:0006464,GO:0006468,GO:0006468,GO:0008150,GO:0016301,GO:0043167,GO:0048544,GO:0048544,
MLOC_21359	1981.73	4.64618	1.30726e-77	1.09055e-75	Protein of unknown function (DUF3511) LENGTH=105IPR021899 (Protein of unknown function DUF3511)
MLOC_44190	6676.77	-5.41205	1.8134e-77	1.50694e-75	Bifunctional inhibitor/lipid-transfer protein/seed storage 2S albumin superfamily protein LENGTH=129IPR016140 (Bifunctional inhibitor/plant lipid transfer protein/seed storage helical domain)
MLOC_44549	1250.63	-5.00712	1.97492e-77	1.63486e-75	Cysteine/histidine-rich C1 domain-containing proteinIPR011424 (C1-like)	GO:0047134,GO:0047134,GO:0055114,GO:0055114
MLOC_58866	18753.3	5.04878	2.24456e-77	1.85095e-75	Arginine decarboxylaseIPR000183 (Ornithine/DAP/Arg decarboxylase)	EC:4.1.1.19,GO:0003824,GO:0006520,GO:0006527,GO:0008295,GO:0008792,GO:0009056,GO:0009058,GO:0016829,GO:0034641
MLOC_44478	2599.88	5.72034	2.3247e-77	1.90971e-75	2-oxoglutarate (2OG) and Fe(II)-dependent oxygenase superfamily protein LENGTH=349IPR005123 (Oxoglutarate/iron-dependent oxygenase)	EC:1.14.11,GO:0008150,GO:0016491,GO:0016491,GO:0016706,GO:0016706,GO:0046872,GO:0055114,GO:0055114,
MLOC_24654	961.304	6.90134	3.55883e-77	2.91242e-75	Mannose-binding lectinIPR001229 (Mannose-binding lectin), IPR004265 (Plant disease resistance response protein)
MLOC_13599	1352.55	5.69874	5.1581e-77	4.20522e-75	Adenylate kinaseIPR000850 (Adenylate kinase)	EC:2.7.4,EC:2.7.4.14,GO:0005524,GO:0005524,GO:0006139,GO:0006139,GO:0009058,GO:0016301,GO:0016776,GO:0019201,GO:0019205,GO:0034641,GO:0043167,GO:0044281,GO:0044281,
MLOC_65804	1007.57	-7.94031	1.12563e-76	9.14224e-75	Leucine-rich repeat receptor-like protein kinase family protein LENGTH=1045IPR001611 (Leucine-rich repeat), IPR011009 (Protein kinase-like domain), IPR013210 (Leucine-rich repeat-containing N-terminal, type 2)	GO:0003677,GO:0004672,GO:0004672,GO:0004674,GO:0005515,GO:0005515,GO:0005524,GO:0005524,GO:0005634,GO:0006351,GO:0006355,GO:0006468,GO:0006468,GO:0016021
MLOC_81957	1093.46	-5.62381	1.64606e-76	1.33188e-74	Expansin A2IPR007118 (Expansin/Lol pI), IPR014733 (Barwin-like endoglucanase)	GO:0005576,GO:0005576,GO:0005618,GO:0009664,GO:0016020,GO:0071554
MLOC_15476	2651.93	-4.37074	6.72119e-76	5.41798e-74	Protein kinase, putativeIPR001611 (Leucine-rich repeat), IPR011009 (Protein kinase-like domain)	EC:2.7.11,GO:0003674,GO:0004672,GO:0004674,GO:0005515,GO:0005515,GO:0005524,GO:0006464,GO:0006468,GO:0006468,GO:0016301,GO:0043167
MLOC_80849	7393.58	4.12083	6.84143e-76	5.49434e-74	Beta-glucanaseIPR000490 (Glycoside hydrolase, family 17), IPR017853 (Glycoside hydrolase, superfamily)	GO:0004553,GO:0004553,GO:0005975,GO:0005975,GO:0005975,GO:0016798
MLOC_44066	18692.2	4.36925	8.64553e-76	6.91739e-74	Kinase family proteinIPR011009 (Protein kinase-like domain)	GO:0004672,GO:0004672,GO:0004674,GO:0004712,GO:0005524,GO:0006468,GO:0006468,GO:0009644,GO:0042542,
MLOC_4804	6614	4.52019	1.42186e-75	1.13343e-73	Glucan endo-1,3-beta-glucosidase 5, putative, expressedIPR000490 (Glycoside hydrolase, family 17), IPR012946 (X8), IPR017853 (Glycoside hydrolase, superfamily)	GO:0004553,GO:0004553,GO:0005975,GO:0005975,GO:0005975,GO:0016798
MLOC_5271	4215.47	-4.70849	1.73175e-75	1.37537e-73	Embryogenesis transmembrane protein-like
MLOC_38006	1163.81	5.21026	1.86058e-75	1.47225e-73	Unknown protein
MLOC_11181	1044.4	6.36319	2.33977e-75	1.84465e-73	Calcium lipid binding protein, putativeIPR008973 (C2 calcium/lipid-binding domain, CaLB)	GO:0003674,GO:0005515,GO:0008289,GO:0016021,GO:0016126,GO:0019745,GO:0046872,
MLOC_56601	2240.88	-5.87181	2.77017e-75	2.176e-73	Peroxidase 47, putativeIPR010255 (Haem peroxidase)	EC:1.11.1.7,GO:0003674,GO:0004601,GO:0004601,GO:0005576,GO:0006598,GO:0006950,GO:0006979,GO:0006979,GO:0008150,GO:0009698,GO:0010167,GO:0015706,GO:0016491,GO:0020037,GO:0020037,GO:0042398,GO:0046872,GO:0055114,GO:0055114
MLOC_75911	15014.3	4.8415	5.53814e-75	4.33445e-73	Calcium-transporting ATPase 1IPR001757 (ATPase, P-type, K/Mg/Cd/Cu/Zn/Na/Ca/Na/H-transporter), IPR004014 (ATPase, P-type cation-transporter, N-terminal), IPR023214 (HAD-like domain), IPR023298 (ATPase, P-type, transmembrane domain), IPR023299 (ATPase, P-type, cytoplasmic domain N), IPR023300 (ATPase, P-type, cytoplasmic transduction domain A)	GO:0000166,GO:0000166,GO:0003674,GO:0005524,GO:0005575,GO:0006754,GO:0006754,GO:0006812,GO:0006812,GO:0015662,GO:0015662,GO:0016020,GO:0016021,GO:0019829,GO:0043167,GO:0046872,GO:0046872,
MLOC_73746	15052.3	-4.24624	6.74374e-75	5.25889e-73	Respiratory burst oxidase protein D, putative, expressedIPR000778 (Cytochrome b245, heavy chain), IPR011992 (EF-hand-like domain), IPR017938 (Riboflavin synthase-like beta-barrel)	EC:1.11.1.7,GO:0004601,GO:0004601,GO:0005506,GO:0005506,GO:0005509,GO:0005575,GO:0008150,GO:0009055,GO:0009055,GO:0016021,GO:0016021,GO:0016491,GO:0016491,GO:0043167,GO:0050660,GO:0050660,GO:0050664,GO:0050664,GO:0055114,GO:0055114,
MLOC_13867	683.028	5.89446	9.55907e-75	7.42743e-73	Protein phosphatase 2c, putativeIPR001932 (Protein phosphatase 2C-like), IPR015655 (Protein phosphatase 2C)	GO:0003824,GO:0004721,GO:0046872,
MLOC_60937	12546.5	4.08871	1.02039e-74	7.89991e-73	Thioredoxin-like 1IPR005746 (Thioredoxin), IPR012336 (Thioredoxin-like fold)	GO:0006662,GO:0006662,GO:0009055,GO:0009055,GO:0015035,GO:0015035,GO:0016491,GO:0042592,GO:0044281,GO:0045454,GO:0045454,
MLOC_16313	1832.18	-6.19163	1.06363e-74	8.2052e-73	Leucine-rich repeat protein kinase-like proteinIPR001611 (Leucine-rich repeat)	GO:0004674,GO:0005515,GO:0005515,GO:0005524
MLOC_34646	1717.54	-4.86024	1.5505e-74	1.19184e-72	myb domain protein 15 LENGTH=285IPR009057 (Homeodomain-like), IPR015495 (Myb transcription factor)	GO:0003674,GO:0003677,GO:0003682,
MLOC_55348	7420.98	4.50266	3.91405e-74	2.99794e-72	Selenium-binding proteinIPR008826 (Selenium-binding protein)	GO:0008430,GO:0008430
MLOC_65134	13795.3	4.11353	9.86296e-74	7.52768e-72	Oligopeptide transporter 9IPR004813 (Oligopeptide transporter OPT superfamily)	GO:0055085,GO:0055085
MLOC_4511	23322.8	4.46239	1.34269e-73	1.02116e-71	Wound-induced proteinIPR014733 (Barwin-like endoglucanase)	GO:0006950,GO:0042742,GO:0042742,GO:0050832,GO:0050832,
MLOC_52517	1579.13	4.77275	1.36199e-73	1.03219e-71	MLOC_52517	GO:0005506,GO:0006633,GO:0016491,
MLOC_62580	2754.07	5.27094	1.36827e-73	1.03331e-71	ARM repeat protein-like proteinIPR016024 (Armadillo-type fold)
MLOC_71749	30106.4	4.62255	1.63826e-73	1.23287e-71	Xyloglucan endotransglucosylase/hydrolase 7IPR008985 (Concanavalin A-like lectin/glucanase)	EC:2.4.1.207,GO:0004553,GO:0004553,GO:0005576,GO:0005618,GO:0005618,GO:0005975,GO:0005975,GO:0005975,GO:0006073,GO:0006073,GO:0016757,GO:0016762,GO:0016762,GO:0016798,GO:0048046,GO:0048046,GO:0071555
MLOC_22516	4269.91	-4.94983	4.41118e-73	3.30808e-71	Early nodulin 20, putativeIPR008972 (Cupredoxin)	GO:0003674,GO:0005507,GO:0005507,GO:0009055,GO:0009055,
MLOC_12172	13019.8	4.0336	5.00184e-73	3.73801e-71	Glyoxalase/bleomycin resistance protein/dioxygenaseIPR004360 (Glyoxalase/fosfomycin resistance/dioxygenase)
MLOC_53505	1390.69	4.75015	5.42614e-73	4.04107e-71	MLOC_53505	GO:0008150,GO:0016757,GO:0016758,
MLOC_63525	19611.4	4.3771	5.54784e-73	4.11745e-71	Zinc finger CCCH domain-containing proteinIPR000571 (Zinc finger, CCCH-type)	GO:0003676,GO:0003677,GO:0003700,GO:0003723,GO:0005737,GO:0008270,GO:0008270,GO:0043167,GO:0046872,
MLOC_15477	1225.19	-4.7208	8.57169e-73	6.33981e-71	Protein kinase, putativeIPR001611 (Leucine-rich repeat), IPR011009 (Protein kinase-like domain)	EC:2.7.11,GO:0003674,GO:0004672,GO:0004672,GO:0004674,GO:0005515,GO:0005515,GO:0005524,GO:0006464,GO:0006468,GO:0006468,GO:0016301,GO:0016772,GO:0043167
MLOC_2970	6715.27	4.7014	1.18796e-72	8.75635e-71	F box protein familyIPR001810 (F-box domain, cyclin-like), IPR011043 (Galactose oxidase/kelch, beta-propeller), IPR017451 (F-box associated interaction domain)	GO:0005515,GO:0005515
MLOC_17754	9860.02	4.04518	1.20527e-72	8.85359e-71	MLOC_17754
MLOC_64724	17699.6	4.52736	1.33901e-72	9.80255e-71	MLOC_64724	GO:0004672,GO:0004674,GO:0005524,
MLOC_4028	1909.66	5.06302	2.19784e-72	1.60353e-70	UDP-Glycosyltransferase superfamily protein LENGTH=467IPR002213 (UDP-glucuronosyl/UDP-glucosyltransferase)	GO:0008150,GO:0008152,GO:0016757,GO:0016758,GO:0016758,
MLOC_4127	5669.12	4.37913	3.47507e-72	2.52682e-70	Epsin-2IPR008942 (ENTH/VHS)
MLOC_70977	2474.49	4.67942	3.56865e-72	2.58613e-70	Protein of unknown function (DUF567) LENGTH=196IPR000007 (Tubby, C-terminal), IPR000649 (Initiation factor 2B-related), IPR007612 (LURP1-like domain)	GO:0044237,GO:0044237
MLOC_17596	6412.96	4.80997	4.45177e-72	3.21528e-70	MLOC_17596	GO:0003674,GO:0004497,GO:0005506,GO:0008150,GO:0008150,GO:0016491,GO:0016705,GO:0020037,GO:0043167,
MLOC_54344	1582.95	-4.96659	5.32432e-72	3.83262e-70	ExpansinIPR007118 (Expansin/Lol pI), IPR014733 (Barwin-like endoglucanase)	GO:0005576,GO:0005576,GO:0005618,GO:0009664,GO:0016020,GO:0071554
MLOC_63702	17775.1	-4.69524	6.26788e-72	4.49679e-70	Receptor-like protein kinaseIPR000858 (S-locus glycoprotein), IPR001480 (Bulb-type lectin domain), IPR003609 (Apple-like), IPR011009 (Protein kinase-like domain)	EC:2.7.11,GO:0004672,GO:0004674,GO:0005524,GO:0005524,GO:0005529,GO:0005529,GO:0006464,GO:0006468,GO:0006468,GO:0016301,GO:0043167,GO:0048544,GO:0048544
MLOC_649	1347.89	5.30004	7.21337e-72	5.15792e-70	Cytochrome P450 family protein, expressedIPR001128 (Cytochrome P450)	GO:0004497,GO:0005506,GO:0005506,GO:0009055,GO:0016705,GO:0016705,GO:0020037,GO:0020037,GO:0055114,
MLOC_70903	1140.08	6.85831	9.04355e-72	6.44518e-70	Cytochrome P450IPR001128 (Cytochrome P450)	GO:0004497,GO:0005506,GO:0005506,GO:0009055,GO:0009055,GO:0016705,GO:0016705,GO:0020037,GO:0020037,GO:0055114,GO:0055114,
MLOC_70399	1670.82	-5.10808	1.89425e-71	1.34554e-69	PeroxidaseIPR010255 (Haem peroxidase)	EC:1.11.1.7,GO:0003674,GO:0004601,GO:0004601,GO:0005576,GO:0006950,GO:0006979,GO:0006979,GO:0008150,GO:0016491,GO:0020037,GO:0020037,GO:0046872,GO:0055114,GO:0055114,
MLOC_57245	1463.46	-4.92998	1.99959e-71	1.4157e-69	MLOC_57245	GO:0003674,GO:0005215,GO:0005575,GO:0006810,GO:0006810,GO:0016020
MLOC_53896	1797.76	-5.22155	2.80231e-71	1.97751e-69	Protein kinase superfamily protein LENGTH=349IPR011009 (Protein kinase-like domain)	EC:2.7.11,GO:0004672,GO:0004674,GO:0005524,GO:0005524,GO:0006464,GO:0006468,GO:0006468,GO:0016301,GO:0043167
MLOC_10669	1344.73	-4.95371	2.82633e-71	1.98795e-69	Glucan endo-1,3-beta-glucosidase, putativeIPR000490 (Glycoside hydrolase, family 17), IPR012946 (X8), IPR017853 (Glycoside hydrolase, superfamily)	GO:0004553,GO:0004553,GO:0005975,GO:0005975,GO:0005975,GO:0016798
MLOC_73772	3659.25	-4.59903	3.61755e-71	2.53617e-69	Receptor-like protein kinaseIPR000858 (S-locus glycoprotein), IPR001480 (Bulb-type lectin domain), IPR003609 (Apple-like), IPR011009 (Protein kinase-like domain)	GO:0003674,GO:0004672,GO:0004672,GO:0004674,GO:0005524,GO:0005524,GO:0005529,GO:0005529,GO:0006468,GO:0006468,GO:0048544,GO:0048544
MLOC_70437	4886.51	4.87916	4.58712e-71	3.20547e-69	Glycerol-3-phosphate acyltransferase 1IPR002123 (Phospholipid/glycerol acyltransferase)	GO:0008150,GO:0008152,GO:0008152,GO:0008415,GO:0008415,GO:0016746
MLOC_68118	2128.94	4.50067	6.64017e-71	4.62512e-69	Unknown protein
MLOC_13104	1003.23	-7.70055	7.33605e-71	5.09335e-69	Solute carrier family 22 memberIPR005828 (General substrate transporter), IPR016196 (Major facilitator superfamily domain, general substrate transporter)	GO:0016021,GO:0016021,GO:0022857,GO:0022857,GO:0055085,GO:0055085
MLOC_30704	6185	4.41276	7.52061e-71	5.2047e-69	serine-rich protein-related LENGTH=110
MLOC_34542	7602.43	4.30676	9.55227e-71	6.58953e-69	Protein-L-isoaspartate O-methyltransferaseIPR000682 (Protein-L-isoaspartate(D-aspartate) O-methyltransferase)	EC:2.1.1,EC:2.1.1.77,GO:0004719,GO:0004719,GO:0005634,GO:0005737,GO:0006464,GO:0006464,GO:0006464,GO:0008168
MLOC_55993	4082.82	11.7689	9.88647e-71	6.79829e-69	Lipid transfer proteinIPR016140 (Bifunctional inhibitor/plant lipid transfer protein/seed storage helical domain)
MLOC_72034	1347.29	-5.77253	2.89434e-70	1.98391e-68	Unknown protein
MLOC_68978	1121.3	-7.00566	2.04679e-69	1.39851e-67	Lipase (Class 3) family-like proteinIPR002921 (Lipase, class 3)	GO:0004806,GO:0004806,GO:0006629,GO:0006629,GO:0006629,GO:0016787
MLOC_14884	153914	4.52791	3.60006e-69	2.45203e-67	Dehydrin 8IPR000167 (Dehydrin)	GO:0006950,GO:0006950,GO:0006950,GO:0008150,GO:0009415,GO:0009415
MLOC_64079	5652.92	-4.10435	4.37856e-69	2.97286e-67	Outer arm dynein light chain 1 proteinIPR007110 (Immunoglobulin-like)	GO:0005819,GO:0007067,GO:0009524,GO:0009574,GO:0051301,GO:0055028
MLOC_8179	5573.27	4.14989	5.69549e-69	3.85484e-67	unknown protein FUNCTIONS IN: molecular_function unknown INVOLVED IN: biological_process unknown LOCATED IN: nucleus EXPRESSED IN: 20 plant structures EXPRESSED DURING: 13 growth stages Has 32 Blast hits to 32 proteins in 12 species: Archae - 0 Bacteria - 0 Metazoa - 0 Fungi - 0 Plants - 32 Viruses - 0 Other Eukaryotes - 0 (source: NCBI BLink). LENGTH=192	GO:0005634,
MLOC_57145	29668.3	3.87358	6.98687e-69	4.71406e-67	Aminotransferase like proteinIPR005814 (Aminotransferase class-III), IPR015424 (Pyridoxal phosphate-dependent transferase, major domain)	GO:0008483,GO:0008483,GO:0030170,GO:0030170
MLOC_38055	1103.68	-4.66882	7.07689e-69	4.75987e-67	ExpansinIPR007118 (Expansin/Lol pI), IPR014733 (Barwin-like endoglucanase)	GO:0005576,GO:0005576,GO:0005618,GO:0009664,GO:0016020,GO:0071554
MLOC_64062	2657.37	4.61763	7.31637e-69	4.90561e-67	MLOC_64062
MLOC_5070	13435.9	5.17237	9.57045e-69	6.39704e-67	ATP-binding cassetteIPR003439 (ABC transporter-like)	EC:3.6.1,EC:3.6.1.15,EC:3.6.1.3,GO:0005524,GO:0005524,GO:0016887,GO:0016887,GO:0016887,GO:0043167,
MLOC_65528	978.902	6.66549	1.29434e-68	8.62481e-67	Protein phosphatase 2c, putativeIPR001932 (Protein phosphatase 2C-like), IPR015655 (Protein phosphatase 2C)	GO:0003824,GO:0004722,GO:0004722,GO:0006470,GO:0006470,GO:0008287,GO:0046872,
MLOC_14502	13460.4	4.13063	2.86767e-68	1.90496e-66	Amino acid transporter, putativeIPR013057 (Amino acid transporter, transmembrane)	GO:0016021,
MLOC_25291	1712.79	10.118	5.35838e-68	3.54857e-66	MLOC_25291
MLOC_11101	2529.88	4.71604	5.5018e-68	3.63237e-66	Cytochrome P450IPR001128 (Cytochrome P450)	GO:0003674,GO:0004497,GO:0005506,GO:0005506,GO:0008150,GO:0008150,GO:0009055,GO:0016491,GO:0016705,GO:0016705,GO:0020037,GO:0020037,GO:0043167,GO:0055114
MLOC_40287	895.667	4.95441	8.21082e-68	5.40433e-66	Unknown protein
MLOC_10934	29074.8	3.8096	1.03771e-67	6.80931e-66	unknown protein FUNCTIONS IN: molecular_function unknown INVOLVED IN: biological_process unknown LOCATED IN: endomembrane system EXPRESSED IN: 25 plant structures EXPRESSED DURING: 13 growth stages BEST Arabidopsis thaliana protein match is: unknown protein . LENGTH=541IPR017690 (Outer membrane insertion C-terminal signal, omp85 target)
MLOC_54368	2496.07	-4.44068	1.22684e-67	8.0016e-66	RING finger proteinIPR013083 (Zinc finger, RING/FYVE/PHD-type)	GO:0003674,GO:0005515,GO:0005515,GO:0008270,GO:0008270,GO:0043167
MLOC_62907	5375.82	4.58152	1.22353e-67	8.0016e-66	Dehydrogenase/reductase SDR family protein 7-likeIPR002198 (Short-chain dehydrogenase/reductase SDR)	GO:0008152,GO:0008152,GO:0016491,GO:0016491
MLOC_64719	1019.19	8.72255	1.63348e-67	1.06216e-65	Progesterone 5-beta-reductaseIPR001509 (NAD-dependent epimerase/dehydratase), IPR016040 (NAD(P)-binding domain)	GO:0003824,GO:0003824,GO:0044237,GO:0044237,GO:0050662,GO:0050662
MLOC_71005	3124.38	4.8832	1.68327e-67	1.09124e-65	Cytochrome P450, expressedIPR001128 (Cytochrome P450)	GO:0000041,GO:0003674,GO:0005506,GO:0005506,GO:0005773,GO:0006631,GO:0008150,GO:0009055,GO:0009055,GO:0010345,GO:0016021,GO:0016491,GO:0016705,GO:0016705,GO:0018685,GO:0020037,GO:0020037,GO:0043167,GO:0055114,GO:0055114
MLOC_29114	3681.56	-5.13895	2.12229e-67	1.37171e-65	Cinnamoyl-CoA reductase 4IPR001509 (NAD-dependent epimerase/dehydratase), IPR016040 (NAD(P)-binding domain)	GO:0003824,GO:0003824,GO:0044237,GO:0044237,GO:0050662,GO:0050662
MLOC_34632	12522.8	4.03155	5.29163e-67	3.40993e-65	MLOC_34632
MLOC_6919	19552.1	4.14953	7.16312e-67	4.60215e-65	Peroxidase superfamily protein LENGTH=336IPR010255 (Haem peroxidase)	GO:0004601,GO:0004601,GO:0005576,GO:0006979,GO:0006979,GO:0020037,GO:0020037,GO:0042744,GO:0046872,GO:0048511,GO:0055114,GO:0055114
MLOC_14390	8660.77	4.10465	1.14887e-66	7.35928e-65	PQ loop repeat family protein	GO:0016021,
MLOC_10999	2394.47	4.71323	1.56478e-66	9.9937e-65	Remorin family protein LENGTH=263IPR005516 (Remorin, C-terminal)
MLOC_2682	3821.84	-3.98328	1.64023e-66	1.04446e-64	Leucine-rich repeat receptor-like protein kinase family protein LENGTH=1124IPR001611 (Leucine-rich repeat), IPR013210 (Leucine-rich repeat-containing N-terminal, type 2)	GO:0005515,GO:0005515
MLOC_54921	3083.63	4.49101	2.84023e-66	1.80326e-64	Homeobox-leucine zipper proteinIPR003106 (Leucine zipper, homeobox-associated), IPR006712 (HD-ZIP protein, N-terminal), IPR009057 (Homeodomain-like)	GO:0001071,GO:0003677,GO:0003677,GO:0003700,GO:0003700,GO:0005634,GO:0005634,GO:0006351,GO:0006351,GO:0006355,GO:0009058,GO:0034641,GO:0043565,GO:0043565
MLOC_14974	15522.8	-3.83535	3.1879e-66	2.01804e-64	Citrate transporter family proteinIPR004680 (Divalent ion symporter), IPR017690 (Outer membrane insertion C-terminal signal, omp85 target)	GO:0015137,GO:0015137,GO:0015746,GO:0015746,GO:0016021,GO:0016021,GO:0055085,GO:0055085
MLOC_77133	15121.9	3.75439	3.93261e-66	2.48216e-64	Cysteine proteinase inhibitorIPR000010 (Proteinase inhibitor I25, cystatin)	GO:0004869,GO:0004869,GO:0030234,
MLOC_76550	3423.35	4.22089	5.53159e-66	3.48118e-64	NBS-LRR resistance protein
MLOC_69543	821.842	5.56825	7.01854e-66	4.40409e-64	Leucine-rich repeat receptor-like protein kinase family protein LENGTH=1124IPR001611 (Leucine-rich repeat), IPR013210 (Leucine-rich repeat-containing N-terminal, type 2)	GO:0003674,GO:0005515,GO:0005515,
MLOC_29149	1290.24	5.2885	9.97649e-66	6.24198e-64	Sesquiterpene synthaseIPR008930 (Terpenoid cylases/protein prenyltransferase alpha-alpha toroid), IPR008949 (Terpenoid synthase)	GO:0000287,GO:0000287,GO:0008152,GO:0008152,GO:0010333,GO:0016829,GO:0046872,
MLOC_64793	4868.47	4.99072	1.63198e-65	1.01812e-63	MLOC_64793	EC:2.4.1,EC:2.4.1.13,GO:0005975,GO:0005985,GO:0009058,GO:0016157,GO:0016757,
MLOC_72144	2706.64	-5.17396	2.19082e-65	1.3628e-63	Phosphatase DCR2IPR011230 (Phosphoesterase At2g46880)	GO:0016787,GO:0016787
MLOC_3773	7017.39	3.83947	2.76108e-65	1.71258e-63	Protein of unknown function, DUF647 LENGTH=497IPR006968 (Protein of unknown function DUF647)
MLOC_5869	4095.23	4.13556	4.58136e-65	2.83347e-63	Nuclear transcription factor Y subunit A-1IPR001289 (CCAAT-binding transcription factor, subunit B)	GO:0001071,GO:0003677,GO:0003677,GO:0003700,GO:0003700,GO:0005634,GO:0005634,GO:0006355,GO:0009058,GO:0016602,GO:0016602,GO:0034641,GO:0043234,
MLOC_67541	3030.63	4.11131	4.9379e-65	3.04523e-63	MLOC_67541
MLOC_74725	896.02	8.42171	5.24609e-65	3.22605e-63	Mitochondrial carrier proteinIPR002067 (Mitochondrial carrier protein), IPR023395 (Mitochondrial carrier domain)	GO:0000064,GO:0005290,GO:0005488,GO:0005743,GO:0005743,GO:0006561,GO:0006810,GO:0006950,GO:0015181,GO:0015189,GO:0016021,GO:0043091,GO:0055085,GO:0055085,GO:0055085,
MLOC_31697	649.613	-5.73387	8.36592e-65	5.12991e-63	Protein kinaseIPR011009 (Protein kinase-like domain)	GO:0003674,GO:0004672,GO:0004674,GO:0004674,GO:0005524,GO:0005524,GO:0006468,GO:0016772
MLOC_64571	3231.82	4.30681	1.01595e-64	6.21204e-63	Transcription factorIPR004827 (Basic-leucine zipper domain)	GO:0001071,GO:0003677,GO:0003700,GO:0003700,GO:0005634,GO:0006355,GO:0009058,GO:0034641,GO:0043565,GO:0043565,GO:0046983,
MLOC_60358	3512.66	-4.24238	1.01981e-64	6.21796e-63	Nitrate reductaseIPR001834 (NADH:cytochrome b5 reductase (CBR)), IPR008335 (Eukaryotic molybdopterin oxidoreductase), IPR014756 (Immunoglobulin E-set), IPR017938 (Riboflavin synthase-like beta-barrel)	GO:0003674,GO:0005488,GO:0005506,GO:0008150,GO:0009055,GO:0009055,GO:0016491,GO:0016491,GO:0020037,GO:0020037,GO:0030151,GO:0030151,GO:0042128,GO:0043167,GO:0043546,GO:0044281,GO:0046857,GO:0046872,GO:0050660,GO:0055114,GO:0055114,GO:0071941
MLOC_78823	7796.5	3.77567	1.06799e-64	6.49333e-63	O-methyltransferase family protein LENGTH=359IPR016461 (O-methyltransferase, COMT, eukaryota)	GO:0008171,GO:0008171
MLOC_4690	1998.24	-5.53994	1.14232e-64	6.92569e-63	unknown protein Has 65 Blast hits to 65 proteins in 11 species: Archae - 0 Bacteria - 0 Metazoa - 0 Fungi - 0 Plants - 65 Viruses - 0 Other Eukaryotes - 0 (source: NCBI BLink). LENGTH=96
MLOC_24089	3075.68	3.85523	2.4571e-64	1.48551e-62	MLOC_24089	GO:0008375,GO:0016020
MLOC_66700	4178.59	12.093	3.24645e-64	1.95724e-62	ADP,ATP carrier proteinIPR002067 (Mitochondrial carrier protein), IPR023395 (Mitochondrial carrier domain)	GO:0003674,GO:0005215,GO:0005471,GO:0005488,GO:0005739,GO:0005743,GO:0005743,GO:0006810,GO:0009627,GO:0009941,GO:0016021,GO:0034976,GO:0055085,GO:0055085,GO:0055085,
MLOC_77319	6102.45	3.74492	3.30419e-64	1.98648e-62	Isoamyl acetate-hydrolyzing esteraseIPR001087 (Lipase, GDSL), IPR013830 (Esterase, SGNH hydrolase-type)	GO:0005829,GO:0006629,GO:0016042,GO:0016788,GO:0016788,
MLOC_5590	1333.55	-5.27603	4.1136e-64	2.46621e-62	MYB transcription factorIPR006447 (Myb DNA-binding domain, plants), IPR009057 (Homeodomain-like)	GO:0003677,GO:0003682
MLOC_16363	11915.2	3.79529	6.31734e-64	3.77689e-62	MLOC_16363	GO:0008152,GO:0008168
MLOC_5530	2167.63	4.30607	7.4024e-64	4.41335e-62	S-receptor kinase, putativeIPR001480 (Bulb-type lectin domain), IPR003609 (Apple-like), IPR011009 (Protein kinase-like domain)	EC:2.7.11,GO:0004672,GO:0004674,GO:0004674,GO:0005524,GO:0005524,GO:0005529,GO:0005529,GO:0006464,GO:0006468,GO:0006468,GO:0016301,GO:0043167,
MLOC_21661	12591.6	4.04468	9.505e-64	5.65127e-62	Wound induced protein homolog	GO:0004867,GO:0005576
MLOC_74492	1486.48	9.91136	1.00116e-63	5.93608e-62	Late embryogenesis abundant protein (LEA) family protein	GO:1990457,
MLOC_38689	2872.88	-4.80403	1.03181e-63	6.10098e-62	GDSL esterase/lipaseIPR001087 (Lipase, GDSL)	GO:0006629,GO:0006629,GO:0016787,GO:0016788,GO:0016788,
MLOC_43163	868.947	7.91844	1.89477e-63	1.11729e-61	Embryogenesis transmembrane protein
MLOC_55703	3637.2	-6.27907	2.01803e-63	1.18672e-61	Bifunctional inhibitor/lipid-transfer protein/seed storage 2S albumin superfamily protein LENGTH=102IPR016140 (Bifunctional inhibitor/plant lipid transfer protein/seed storage helical domain)
MLOC_73684	2770.6	4.17735	2.65799e-63	1.5588e-61	Hydrolase
MLOC_64575	3880.02	11.9956	3.73578e-63	2.18492e-61	DefensinIPR008176 (Gamma thionin)	GO:0006952,GO:0006952
MLOC_12837	2663.91	-4.27431	4.41711e-63	2.57641e-61	CASP-like proteinIPR006702 (Uncharacterised protein family UPF0497, trans-membrane plant)	GO:0005886,GO:0016021
MLOC_18300	4616.43	3.98811	7.48896e-63	4.35635e-61	9-cis-epoxycarotenoid dioxygenase 2IPR004294 (Carotenoid oxygenase)	GO:0009570,GO:0009688,GO:0010162,GO:0045549,GO:0046872,
MLOC_64811	1195.52	-5.73713	7.80525e-63	4.52809e-61	Receptor kinaseIPR001611 (Leucine-rich repeat), IPR011009 (Protein kinase-like domain), IPR013210 (Leucine-rich repeat-containing N-terminal, type 2)	EC:2.7.11,GO:0003674,GO:0004672,GO:0004674,GO:0005515,GO:0005515,GO:0005524,GO:0005524,GO:0006464,GO:0006468,GO:0006468,GO:0016021,GO:0016301,GO:0043167
MLOC_66580	608.296	7.53715	1.03034e-62	5.96131e-61	Ethylene-responsive transcription factorIPR016177 (DNA-binding, integrase-type)	GO:0003677,GO:0003700,GO:0003700,GO:0005634,GO:0006351,GO:0006355,GO:0006355,
MLOC_5536	2023.14	4.48439	1.32408e-62	7.64028e-61	LipaseIPR002921 (Lipase, class 3)	GO:0004806,GO:0004806,GO:0006629,GO:0006629,GO:0016787,
MLOC_75397	30342.1	5.07661	1.59005e-62	9.15045e-61	MLOC_75397
MLOC_11897	630.919	-6.08837	2.28028e-62	1.30528e-60	Dimethylaniline monooxygenase, putativeIPR020946 (Flavin monooxygenase-like)	EC:1.14.13,EC:1.14.13.8,GO:0003674,GO:0004499,GO:0004499,GO:0008150,GO:0016491,GO:0043167,GO:0050660,GO:0050660,GO:0050661,GO:0050661,GO:0055114,GO:0055114
MLOC_2499	2284.06	10.9887	2.27653e-62	1.30528e-60	aluminum-activated, malate transporter 12 LENGTH=560IPR020966 (Malate transporter, aliminium toerance)	GO:0010044,GO:0010044,GO:0015743,GO:0043167,GO:0043167,
MLOC_57234	688.646	7.82765	2.46272e-62	1.40597e-60	Caleosin 2IPR007736 (Caleosin)
MLOC_52930	1665.66	6.30824	2.58961e-62	1.4745e-60	Caleosin 2IPR007736 (Caleosin)
MLOC_78625	1662.56	4.59563	5.2302e-62	2.97017e-60	Triacylglycerol lipaseIPR002921 (Lipase, class 3)	GO:0004806,GO:0006629,GO:0006629,GO:0016787
MLOC_34003	2603.59	4.1981	5.53744e-62	3.13638e-60	Heavy metal transport/detoxification superfamily protein LENGTH=254IPR006121 (Heavy metal-associated domain, HMA)	GO:0006810,GO:0006810,GO:0030001,GO:0043167,GO:0043167,GO:0046872
MLOC_28370	9743.82	-6.39366	6.02635e-62	3.40433e-60	MLOC_28370	GO:0005575,GO:0016021,GO:0022857,GO:0055085,GO:0055085,
MLOC_62844	20113.3	-4.68818	6.10552e-62	3.44003e-60	basic helix-loop-helix (bHLH) DNA-binding superfamily protein LENGTH=264IPR011598 (Helix-loop-helix DNA-binding)	GO:0003674,GO:0006355,GO:0006355,GO:0008152,GO:0016597,
MLOC_5727	1974.28	5.95929	7.50957e-62	4.22006e-60	Homeobox-leucine zipper protein 14IPR003106 (Leucine zipper, homeobox-associated), IPR009057 (Homeodomain-like)	GO:0003677,GO:0003700,GO:0003700,GO:0005634,GO:0005634,GO:0006351,GO:0006355,GO:0043565,GO:0043565,
MLOC_66348	860.505	4.77981	7.87348e-62	4.41305e-60	NAC-domain containing protein 9, putative, expressedIPR003441 (No apical meristem (NAM) protein)	GO:0003677,GO:0003677,GO:0006355,GO:0006355,GO:0009058,GO:0034641
MLOC_44060	47581.4	4.17158	7.93416e-62	4.43551e-60	Lysine ketoglutarate reductase/saccharopine dehydrogenaseIPR005097 (Saccharopine dehydrogenase / Homospermidine synthase), IPR007545 (LOR/SDH bifunctional enzyme, conserved domain), IPR007698 (Alanine dehydrogenase/PNT, NAD(H)-binding domain), IPR007886 (Alanine dehydrogenase/pyridine nucleotide transhydrogenase, N-terminal)	GO:0005829,GO:0008150,GO:0009744,GO:0009750,GO:0010228,GO:0016491,GO:0016491,GO:0016926,GO:0033512,GO:0047130,GO:0047131,GO:0050665,GO:0055114,
MLOC_12288	6481.31	-4.25781	8.27118e-62	4.61193e-60	FASCICLIN-like arabinogalactan-protein 11 LENGTH=246IPR000782 (FAS1 domain)
MLOC_66375	541.282	-6.33417	8.5479e-62	4.75391e-60	Peroxidase 3IPR010255 (Haem peroxidase)	GO:0004601,GO:0004601,GO:0005576,GO:0006979,GO:0006979,GO:0020037,GO:0020037,GO:0046872,GO:0055114,GO:0055114
MLOC_56386	8575.68	-4.10418	1.19516e-61	6.62974e-60	MLOC_56386	GO:0009058,GO:0016841
MLOC_75020	2566.06	4.16579	1.30631e-61	7.22766e-60	Cytochrome P450IPR001128 (Cytochrome P450)	GO:0003674,GO:0004497,GO:0005506,GO:0005506,GO:0008150,GO:0009055,GO:0009055,GO:0016491,GO:0016705,GO:0016705,GO:0020037,GO:0020037,GO:0043167,GO:0055114,GO:0055114,
MLOC_38810	4233.9	4.45037	1.35305e-61	7.46712e-60	MLOC_38810	EC:3.4.23,GO:0004190,GO:0008150,GO:0008150,GO:0008233,
MLOC_78580	15429.7	4.85047	1.4463e-61	7.96131e-60	Lecithin:cholesterol acyltransferase family proteinIPR003386 (Lecithin:cholesterol/phospholipid:diacylglycerol acyltransferase)	GO:0004620,GO:0005829,GO:0006629,GO:0006629,GO:0008374,GO:0008374,GO:0009395,GO:0048193
MLOC_76250	3871.12	4.76651	1.47837e-61	8.11708e-60	MLOC_76250	GO:0003700,GO:0006355
MLOC_36494	3959.64	4.22949	2.15656e-61	1.18106e-59	Kinase family proteinIPR011009 (Protein kinase-like domain)	EC:2.7.11,GO:0004672,GO:0004674,GO:0004674,GO:0005524,GO:0005524,GO:0006464,GO:0006464,GO:0006468,GO:0016301,GO:0043167,
MLOC_15890	8213.43	5.65478	4.64579e-61	2.53785e-59	Cytochrome P450IPR001128 (Cytochrome P450)	GO:0004497,GO:0005506,GO:0005506,GO:0009055,GO:0009055,GO:0016705,GO:0016705,GO:0020037,GO:0020037,GO:0055114,GO:0055114,
MLOC_761	10583	-3.88412	5.97031e-61	3.25314e-59	Bifunctional inhibitor/lipid-transfer protein/seed storage 2S albumin superfamily protein LENGTH=110IPR016140 (Bifunctional inhibitor/plant lipid transfer protein/seed storage helical domain)
MLOC_68221	1005.83	-4.93035	6.72137e-61	3.65313e-59	Unknown protein
MLOC_62322	80789.4	-3.80758	7.1134e-61	3.85647e-59	MLOC_62322	GO:0005737,GO:0006559,GO:0009058,GO:0009800,GO:0016841,GO:0045548
MLOC_61774	2894.64	-3.80199	7.99239e-61	4.32212e-59	ZIM motif family proteinIPR010399 (Tify), IPR018467 (CO/COL/TOC1, conserved site)	GO:0005515,GO:0005515
MLOC_32738	958.76	-7.13129	9.75767e-61	5.26351e-59	Heavy metal transport/detoxification superfamily protein LENGTH=114IPR006121 (Heavy metal-associated domain, HMA)	GO:0006810,GO:0030001,GO:0030001,GO:0043167,GO:0046872,GO:0046872
MLOC_22542	766.663	4.99722	1.14167e-60	6.14306e-59	Unknown protein
MLOC_50803	701.602	6.76891	1.16351e-60	6.24494e-59	MLOC_50803
MLOC_52702	2629.61	4.65224	1.31985e-60	7.06644e-59	Neurogenic locus notch protein-likeIPR000742 (Epidermal growth factor-like domain)	GO:0005515,GO:0031225
MLOC_68623	4044.43	4.42312	1.62907e-60	8.70038e-59	Sulfate transporter, putativeIPR001902 (Sulphate anion transporter)	GO:0005215,GO:0006810,GO:0008271,GO:0008271,GO:0008272,GO:0008272,GO:0015293,GO:0016020,GO:0016021,GO:0016021,GO:0055085,GO:0055085
MLOC_17627	11886.5	4.13859	1.6975e-60	9.04339e-59	Exonuclease family protein, putative, expressedIPR012337 (Ribonuclease H-like domain)	GO:0003674,GO:0003676,GO:0004527,GO:0004527,GO:0005622,
MLOC_75356	4906.43	3.86023	2.09422e-60	1.11293e-58	MLOC_75356
MLOC_44309	952.505	-4.66497	2.50102e-60	1.32585e-58	Leucine-rich repeat receptor-like protein kinaseIPR001611 (Leucine-rich repeat), IPR013210 (Leucine-rich repeat-containing N-terminal, type 2)	GO:0003674,GO:0004672,GO:0005515,GO:0005515,GO:0005524,
MLOC_1044	2533.9	4.45613	2.72813e-60	1.44269e-58	Unknown protein
MLOC_51431	875.141	-6.34807	3.18704e-60	1.68124e-58	Copper transport protein family LENGTH=110
MLOC_55629	1466.95	-4.48494	3.21881e-60	1.69385e-58	AquaporinIPR000425 (Major intrinsic protein), IPR023271 (Aquaporin-like)	GO:0005215,GO:0005215,GO:0006810,GO:0016020,GO:0016021,
MLOC_62985	3132.09	4.53112	8.86667e-60	4.65457e-58	ABC transporter G family memberIPR003439 (ABC transporter-like), IPR013525 (ABC-2 type transporter)	GO:0005524,GO:0005524,GO:0005886,GO:0009737,GO:0016020,GO:0016020,GO:0016021,GO:0016887,GO:0042626,GO:0080168
MLOC_65554	2040.58	4.43097	9.73998e-60	5.10058e-58	Auxin-induced protein-likeIPR005018 (DOMON domain), IPR017214 (Uncharacterised conserved protein UCP037471)	GO:0016021,GO:0055114
MLOC_13349	2671.16	4.93126	1.1003e-59	5.74801e-58	WD-40 repeat family proteinIPR015943 (WD40/YVTN repeat-like-containing domain), IPR020472 (G-protein beta WD-40 repeat)	GO:0005515,GO:0005515
MLOC_69399	4835.44	-4.6651	1.13677e-59	5.92416e-58	MLO-like protein 1IPR004326 (Mlo-related protein)	GO:0005575,GO:0006950,GO:0006952,GO:0008219,GO:0008219,GO:0009607,GO:0016021,GO:0016021
MLOC_3858	564.863	4.90367	1.59577e-59	8.29609e-58	Calcium dependent protein kinaseIPR011992 (EF-hand-like domain)	GO:0005509,GO:0043167
MLOC_11446	11369.1	3.65831	1.85205e-59	9.60523e-58	NBS-LRR class disease resistance protein
MLOC_10849	2124.11	-5.61687	2.54986e-59	1.31925e-57	Protein kinase, putativeIPR011009 (Protein kinase-like domain), IPR013320 (Concanavalin A-like lectin/glucanase, subgroup)	EC:2.7.11,GO:0004672,GO:0004674,GO:0005524,GO:0006464,GO:0006468,GO:0006468,GO:0016301,GO:0043167,
MLOC_69133	640.187	4.59663	2.78473e-59	1.43731e-57	UDP-Glycosyltransferase superfamily protein LENGTH=460IPR002213 (UDP-glucuronosyl/UDP-glucosyltransferase)	GO:0008152,GO:0016758,GO:0016758,
MLOC_73802	555.218	-6.18458	3.05991e-59	1.57556e-57	High affinity nitrate transporter
MLOC_19052	1225.32	-5.22579	3.59493e-59	1.84663e-57	Pentatricopeptide repeat-containing proteinIPR002885 (Pentatricopeptide repeat), IPR011990 (Tetratricopeptide-like helical)	GO:0003674,GO:0003677,GO:0003682,
MLOC_75572	1452.31	-4.66866	3.8286e-59	1.96197e-57	Disease resistance-responsive (dirigent-like protein) family protein LENGTH=185IPR004265 (Plant disease resistance response protein)
MLOC_64908	3610.85	4.47831	3.95995e-59	2.02447e-57	MLOC_64908
MLOC_8033	2109.92	4.4124	4.54712e-59	2.31914e-57	Homeobox leucine zipper proteinIPR009057 (Homeodomain-like)	GO:0003677,GO:0003700,GO:0003700,GO:0005634,GO:0005634,GO:0006355,GO:0006355,GO:0009058,GO:0034641,GO:0043565,GO:0043565,
MLOC_81748	2149.62	4.1753	4.61718e-59	2.3493e-57	FUNCTIONS IN: molecular_function unknown INVOLVED IN: biological_process unknown LOCATED IN: cellular_component unknown EXPRESSED IN: inflorescence meristem, flower, cultured cell EXPRESSED DURING: petal differentiation and expansion stage BEST Arabidopsis thaliana protein match is: Calcium-binding EF-hand family protein . LENGTH=494
MLOC_52830	493.711	5.51004	4.76726e-59	2.41995e-57	GDSL esterase/lipaseIPR001087 (Lipase, GDSL), IPR013830 (Esterase, SGNH hydrolase-type)	GO:0003674,GO:0006629,GO:0006629,GO:0016788,GO:0016788,
MLOC_43759	103689	4.61319	5.18904e-59	2.62785e-57	Wali5 proteinIPR000877 (Proteinase inhibitor I12, Bowman-Birk)	GO:0004867,GO:0005576,GO:0005576,GO:0030234
MLOC_51737	1429.26	-4.57815	5.41176e-59	2.73421e-57	Major facilitator superfamily protein LENGTH=567IPR000109 (Oligopeptide transporter), IPR016196 (Major facilitator superfamily domain, general substrate transporter)	GO:0003674,GO:0005215,GO:0005215,GO:0005575,GO:0006810,GO:0006857,GO:0006857,GO:0016020,GO:0016020,
MLOC_77915	21037.8	3.51482	7.13622e-59	3.59702e-57	Glutamate decarboxylase, putative, expressedIPR002129 (Pyridoxal phosphate-dependent decarboxylase), IPR015424 (Pyridoxal phosphate-dependent transferase, major domain)	EC:4.1.1.15,GO:0004351,GO:0004351,GO:0006520,GO:0006536,GO:0006536,GO:0016829,GO:0016831,GO:0019752,GO:0030170,GO:0030170,GO:0043167
MLOC_8296	752.562	-6.30369	9.83295e-59	4.94474e-57	ExpansinIPR007118 (Expansin/Lol pI), IPR014733 (Barwin-like endoglucanase)	GO:0005576,GO:0005576,GO:0005618,GO:0009664,GO:0016020,GO:0071554
MLOC_73695	4282.49	-4.91097	1.46928e-58	7.37141e-57	Protein kinase family proteinIPR000742 (Epidermal growth factor-like domain), IPR011009 (Protein kinase-like domain), IPR013320 (Concanavalin A-like lectin/glucanase, subgroup)	GO:0003674,GO:0004672,GO:0004674,GO:0004674,GO:0005509,GO:0005515,GO:0005515,GO:0005524,GO:0005524,GO:0006468,GO:0006468,GO:0030247
MLOC_65396	4178.56	3.82397	1.72423e-58	8.63038e-57	unknown protein FUNCTIONS IN: molecular_function unknown INVOLVED IN: biological_process unknown LOCATED IN: cellular_component unknown EXPRESSED IN: inflorescence meristem, hypocotyl. LENGTH=118
MLOC_60943	1748.6	5.08332	2.10423e-58	1.0508e-56	Endo-1,4-beta-xylanase AIPR001000 (Glycoside hydrolase, family 10), IPR008979 (Galactose-binding domain-like), IPR017853 (Glycoside hydrolase, superfamily)	GO:0004553,GO:0004553,GO:0005975,GO:0005975,GO:0016798,
MLOC_72483	1550.64	-4.61894	2.22923e-58	1.11064e-56	Peroxidase 2IPR010255 (Haem peroxidase)	EC:1.11.1.7,GO:0003674,GO:0004601,GO:0004601,GO:0006950,GO:0006979,GO:0006979,GO:0008150,GO:0016491,GO:0020037,GO:0020037,GO:0046872,GO:0055114,GO:0055114
MLOC_69873	17936.1	4.50669	2.37305e-58	1.17956e-56	Glutathione-S-transferaseIPR010987 (Glutathione S-transferase, C-terminal-like), IPR012336 (Thioredoxin-like fold)	GO:0003674,GO:0004364,GO:0005515,GO:0005515
MLOC_3813	14799	3.74991	2.4604e-58	1.22017e-56	Senescence/dehydration-associated protein-related LENGTH=452IPR009686 (Senescence/spartin-associated)
MLOC_23501	1939.68	-4.34847	3.16877e-58	1.56785e-56	Senescence-associated protein DIN1IPR001763 (Rhodanese-like)	GO:0004792,GO:0005737,GO:0008152,
MLOC_12610	721.674	-6.40402	4.45919e-58	2.20126e-56	Bifunctional inhibitor/lipid-transfer protein/seed storage 2S albumin superfamily protein LENGTH=134IPR016140 (Bifunctional inhibitor/plant lipid transfer protein/seed storage helical domain)
MLOC_58262	26164.6	3.65921	7.43847e-58	3.66358e-56	AminotransferaseIPR005814 (Aminotransferase class-III), IPR015424 (Pyridoxal phosphate-dependent transferase, major domain)	GO:0003674,GO:0008483,GO:0008483,GO:0030170,GO:0030170,GO:0043167
MLOC_52117	2034.22	4.36226	8.78988e-58	4.31928e-56	Kinase-like proteinIPR011009 (Protein kinase-like domain)	GO:0004672,GO:0004674,GO:0005524,GO:0006468,GO:0006468,
MLOC_16268	3485.12	4.62441	1.10126e-57	5.39917e-56	Non-specific lipid-transfer proteinIPR000528 (Plant lipid transfer protein/Par allergen), IPR016140 (Bifunctional inhibitor/plant lipid transfer protein/seed storage helical domain)	GO:0006810,GO:0006869,GO:0008289,GO:0008289
MLOC_36386	4671.99	3.72619	1.36709e-57	6.68723e-56	Amino acid transporter-like proteinIPR013057 (Amino acid transporter, transmembrane)	GO:0016021,
MLOC_71584	3432.91	-4.49973	1.50473e-57	7.34383e-56	Peroxidase 2IPR010255 (Haem peroxidase)	EC:1.11.1.7,GO:0003674,GO:0004601,GO:0004601,GO:0006950,GO:0006979,GO:0006979,GO:0008150,GO:0016491,GO:0020037,GO:0020037,GO:0046872,GO:0055114,GO:0055114
MLOC_76304	4881.01	3.99486	1.60692e-57	7.82483e-56	Acyl-ACP thioesteraseIPR002864 (Acyl-ACP thioesterase), IPR021113 (Acyl-ACP-thioesterase, N-terminal)	GO:0000036,GO:0006633,GO:0006633,GO:0009507,GO:0016297,GO:0016790,GO:0016790,
MLOC_62472	3084.27	-4.34698	1.81693e-57	8.8275e-56	CBL-interacting protein kinase 30IPR001772 (Kinase-associated KA1), IPR004041 (NAF domain), IPR011009 (Protein kinase-like domain)	EC:2.7.11,GO:0004672,GO:0004674,GO:0005524,GO:0005524,GO:0006464,GO:0006468,GO:0007165,GO:0007165,GO:0007165,GO:0016301,GO:0043167
MLOC_45755	2476.25	-4.36515	1.92708e-57	9.34154e-56	ZIM motif family proteinIPR010399 (Tify), IPR018467 (CO/COL/TOC1, conserved site)	GO:0005515,GO:0005515
MLOC_72011	56385.6	3.53231	2.31726e-57	1.12077e-55	Aldehyde dehydrogenase 7bIPR016161 (Aldehyde/histidinol dehydrogenase)	GO:0000303,GO:0004029,GO:0005829,GO:0006081,GO:0008150,GO:0008152,GO:0009733,GO:0009743,GO:0009873,GO:0015996,GO:0016491,GO:0016491,GO:0055114,GO:0055114
MLOC_5568	477.849	-5.63281	2.38685e-57	1.15184e-55	myb domain protein 21 LENGTH=226IPR009057 (Homeodomain-like), IPR015495 (Myb transcription factor)	GO:0003674,GO:0003677,GO:0003682,
MLOC_38843	458.156	6.21156	3.4719e-57	1.67172e-55	Ocs element-binding factor 1IPR004827 (Basic-leucine zipper domain)	GO:0001071,GO:0003677,GO:0003700,GO:0003700,GO:0006355,GO:0006355,GO:0009058,GO:0034641,GO:0043565,GO:0043565,GO:0046983,GO:0046983
MLOC_46210	1000.3	-4.14643	4.75287e-57	2.28339e-55	MLOC_46210	GO:0005576,GO:0005576,GO:0005618,GO:0009664,GO:0016020,GO:0071554
MLOC_70557	3307.5	3.88335	5.12683e-57	2.45757e-55	Protein of unknown function, DUF584 LENGTH=166IPR007608 (Senescence regulator)
MLOC_8131	14024.2	3.94771	6.32162e-57	3.02356e-55	Protein phosphatase 2CIPR001932 (Protein phosphatase 2C-like), IPR015655 (Protein phosphatase 2C)	GO:0003824,GO:0003824,GO:0004722,GO:0006470,GO:0046872,
MLOC_75166	1088.59	4.67088	6.62969e-57	3.16388e-55	Heat shock transcription factorIPR011991 (Winged helix-turn-helix transcription repressor DNA-binding)	GO:0003700,GO:0003700,GO:0005634,GO:0005634,GO:0006355,GO:0006355,GO:0009408,GO:0043565,GO:0043565,
MLOC_67996	1136.94	-4.28956	7.62614e-57	3.63136e-55	Ethylene-responsive transcription factorIPR016177 (DNA-binding, integrase-type)	GO:0001071,GO:0003677,GO:0003700,GO:0003700,GO:0005634,GO:0006351,GO:0006355,GO:0009058,GO:0034641,
MLOC_45692	2026.31	4.7085	1.28689e-56	6.11429e-55	myb domain protein 4 LENGTH=282IPR009057 (Homeodomain-like), IPR015495 (Myb transcription factor)	GO:0003677,GO:0003677,GO:0003682,
MLOC_53071	928.085	4.51642	1.7792e-56	8.43473e-55	MLOC_53071	GO:0008270,
MLOC_16300	8088.17	-3.4643	2.31782e-56	1.09641e-54	Ectonucleoside triphosphate diphosphohydrolase 5IPR000407 (Nucleoside phosphatase GDA1/CD39)	GO:0016787,GO:0016787
MLOC_44029	1030.02	4.39585	2.98408e-56	1.40847e-54	MLOC_44029	GO:0005507,GO:0009055
MLOC_22471	606.523	4.89256	3.68831e-56	1.73706e-54	Chlorophyll a-b binding proteinIPR022796 (Chlorophyll A-B binding protein), IPR023329 (Chlorophyll a/b binding protein domain)	GO:0009507,GO:0009522,GO:0009523,GO:0009765,GO:0016021,GO:0016168,GO:0018298,GO:0046872
MLOC_62888	703.496	5.02973	3.7234e-56	1.74975e-54	Unknown proteinIPR012442 (Protein of unknown function DUF1645)
MLOC_53363	782.863	-4.85569	3.74634e-56	1.7567e-54	MLOC_53363	GO:0003674,GO:0005215,GO:0005575,GO:0006810,GO:0016020,
MLOC_67169	11982	-4.20333	4.24516e-56	1.98627e-54	MLOC_67169	GO:0003824,
MLOC_20614	630.344	7.91631	5.98616e-56	2.79479e-54	Protein of unknown function (DUF1264) LENGTH=247IPR010686 (Protein of unknown function DUF1264)
MLOC_64159	453.7	5.48157	6.66067e-56	3.10298e-54	Plant protein of unknown function (DUF828) with plant pleckstrin homology-like region LENGTH=405IPR001849 (Pleckstrin homology domain), IPR008546 (Domain of unknown function DUF828), IPR013666 (Pleckstrin-like, plant)	GO:0005515,GO:0005515
MLOC_59454	4905.19	4.38097	8.06112e-56	3.74729e-54	Regulator of Vps4 activity in the MVB pathway protein LENGTH=409IPR005061 (Domain of unknown function DUF292, eukaryotic)	GO:0006979,
MLOC_26534	986.731	-4.39892	1.16241e-55	5.39193e-54	Wound induced proteinIPR022251 (Protein of unknown function wound-induced)
MLOC_44095	16839.1	3.50183	2.24721e-55	1.04014e-53	Senescence-associated proteinIPR018499 (Tetraspanin)	GO:0005575,GO:0016021,GO:0016021,
MLOC_39417	819.8	-4.48927	2.31165e-55	1.06768e-53	Unknown protein
MLOC_23969	2799.85	3.78521	3.1172e-55	1.43665e-53	Glutathione S-transferaseIPR010987 (Glutathione S-transferase, C-terminal-like), IPR012336 (Thioredoxin-like fold)	GO:0003674,GO:0005515
MLOC_3692	9346.74	-5.02618	3.27805e-55	1.50755e-53	Cysteine proteinaseIPR013128 (Peptidase C1A, papain)	GO:0006508,GO:0006508,GO:0008234,GO:0008234
MLOC_63575	1183.74	-5.17403	5.74628e-55	2.63704e-53	O-methyltransferaseIPR016461 (O-methyltransferase, COMT, eukaryota)	GO:0008168,GO:0008171,GO:0008171,GO:0046983,GO:0046983,
MLOC_77686	1650.03	3.87499	1.02727e-54	4.70423e-53	MLOC_77686	GO:0003700,GO:0006355
MLOC_22296	979.226	3.97268	1.32159e-54	6.03917e-53	MLOC_22296
MLOC_81614	470.539	5.41703	1.62738e-54	7.4208e-53	Receptor-like protein kinaseIPR001611 (Leucine-rich repeat), IPR011009 (Protein kinase-like domain)	GO:0003674,GO:0004672,GO:0004672,GO:0005515,GO:0005515,GO:0005524,GO:0005524,GO:0006464,GO:0006468,GO:0006468,GO:0016301,GO:0043167
MLOC_59522	442.559	-6.39607	1.79594e-54	8.17208e-53	NAD(P)-binding Rossmann-fold superfamily protein LENGTH=271IPR002198 (Short-chain dehydrogenase/reductase SDR)	GO:0008150,GO:0008152,GO:0008152,GO:0016491,GO:0016491,
MLOC_74933	8615.36	4.69307	2.95617e-54	1.34231e-52	Plastid-lipid associated protein PAP / fibrillin family protein LENGTH=310IPR006843 (Plastid lipid-associated protein/fibrillin conserved domain)	GO:0005198,GO:0005198,GO:0009507,GO:0009507
MLOC_71399	12566.6	5.918	3.61686e-54	1.63886e-52	unknown protein Has 25 Blast hits to 25 proteins in 9 species: Archae - 0 Bacteria - 0 Metazoa - 0 Fungi - 0 Plants - 25 Viruses - 0 Other Eukaryotes - 0 (source: NCBI BLink). LENGTH=102
MLOC_10070	9399.05	3.69191	4.10648e-54	1.8568e-52	MATE efflux family protein, expressedIPR002528 (Multi antimicrobial extrusion protein)	GO:0006855,GO:0006855,GO:0015238,GO:0015238,GO:0015297,GO:0015297,GO:0016020,GO:0016020,GO:0055085,
MLOC_56580	3001.65	4.11076	4.37597e-54	1.97451e-52	Universal stress proteinIPR006015 (Universal stress protein A)	GO:0006950,GO:0006950
MLOC_66904	5014.68	-3.98113	5.23845e-54	2.35873e-52	Class I glutamine amidotransferase-like superfamily protein LENGTH=251IPR017926 (Glutamine amidotransferase type 1)	GO:0006541,GO:0016740
MLOC_67608	580.351	-6.56621	1.08044e-53	4.85478e-52	NBS-LRR disease resistance protein, putativeIPR000767 (Disease resistance protein), IPR005735 (Zinc finger, LSD1-type)	GO:0005524,GO:0005524,GO:0006915,GO:0006915,GO:0043167,GO:0043531
MLOC_77747	4466.16	-5.18721	1.86094e-53	8.34436e-52	Protein kinase-3IPR011009 (Protein kinase-like domain)	EC:2.7.11,GO:0004672,GO:0004674,GO:0005524,GO:0005524,GO:0006464,GO:0006468,GO:0006468,GO:0016301,GO:0043167
MLOC_50786	16559.1	3.37397	2.13213e-53	9.54049e-52	AMP deaminase, putativeIPR001365 (Adenosine/AMP deaminase domain)	EC:3.5.4.17,EC:3.5.4.6,GO:0003876,GO:0009058,GO:0009168,GO:0016810,GO:0019239,GO:0032264,GO:0034641,GO:0044281
MLOC_17049	1905.82	11.0595	2.47855e-53	1.10676e-51	Vicilin-like antimicrobial peptides 2-3IPR011051 (Cupin, RmlC-type)	GO:0003674,GO:0045735,GO:0045735,
MLOC_57672	10143.5	3.45008	3.06075e-53	1.3639e-51	Protein of unknown function (DUF3537) LENGTH=456IPR021924 (Protein of unknown function DUF3537)	GO:0005634,GO:0007062,GO:0007131,GO:0009887,GO:0009888,GO:0010228,GO:0010638,GO:0016926,GO:0031048,GO:0033044,GO:0042138,GO:0045132,GO:0050665,
MLOC_53759	7337.61	-4.66562	4.57607e-53	2.03493e-51	N-methyltransferaseIPR016461 (O-methyltransferase, COMT, eukaryota)	GO:0008168,GO:0008171,GO:0008171,GO:0046983,GO:0046983,
MLOC_19332	3184.04	3.69209	6.64899e-53	2.95064e-51	MLOC_19335	GO:0000139,GO:0005215,GO:0005886,GO:0015031
MLOC_53864	3695.66	3.53916	7.85025e-53	3.47656e-51	Expansin-like 3IPR007118 (Expansin/Lol pI), IPR014733 (Barwin-like endoglucanase)	GO:0005576,
MLOC_80549	7208.08	3.74197	8.47749e-53	3.74663e-51	Cytosolic Fe-S cluster assembly factor NARFLIPR009016 (Iron hydrogenase)	GO:0000278,GO:0005634,GO:0005829,GO:0006396,GO:0007059,GO:0007129,GO:0007131,GO:0009410,GO:0042138,GO:0048522,GO:0070482,
MLOC_36591	4611.67	-3.96062	8.91913e-53	3.93374e-51	Disease resistance proteinIPR002182 (NB-ARC)	GO:0005524,GO:0005524,GO:0006915,GO:0006915,GO:0043531,
MLOC_27203	487.461	-5.87433	9.93673e-53	4.37359e-51	Early nodulin 20, putativeIPR008972 (Cupredoxin)	GO:0003674,GO:0005507,GO:0005507,GO:0009055,GO:0009055,
MLOC_82071	6722.55	4.61802	1.08431e-52	4.76279e-51	Non-specific lipid-transfer proteinIPR016140 (Bifunctional inhibitor/plant lipid transfer protein/seed storage helical domain)
MLOC_3881	3084.41	3.82261	1.24896e-52	5.4748e-51	Legumin-like proteinIPR011051 (Cupin, RmlC-type)	GO:0003674,GO:0045735,GO:0045735,
MLOC_70989	5695.94	5.83498	2.04267e-52	8.93586e-51	Bifunctional inhibitor/lipid-transfer protein/seed storage 2S albumin superfamily protein LENGTH=134IPR016140 (Bifunctional inhibitor/plant lipid transfer protein/seed storage helical domain)
MLOC_57100	6006.89	-3.4786	2.40362e-52	1.04935e-50	O-methyltransferase 5IPR016461 (O-methyltransferase, COMT, eukaryota)	EC:2.1.1,GO:0003674,GO:0008168,GO:0008168,GO:0008171,GO:0008171,GO:0046983,GO:0046983
MLOC_72722	727.862	5.71736	2.43501e-52	1.06091e-50	MLOC_72722
MLOC_55337	14544.3	3.75248	2.50206e-52	1.08792e-50	4-hydroxyphenylpyruvate dioxygenaseIPR005956 (4-hydroxyphenylpyruvate dioxygenase)	GO:0003868,GO:0005737,GO:0006559,GO:0006572,GO:0008150,GO:0009072,GO:0043167,GO:0046872
MLOC_63746	5079.46	4.14968	2.88014e-52	1.24978e-50	Sucrose-phosphate synthase	EC:2.4.1,EC:2.4.1.14,GO:0001666,GO:0005576,GO:0005618,GO:0005975,GO:0005985,GO:0009058,GO:0009058,GO:0016157,GO:0016757,GO:0019375,GO:0046524,GO:0080165
MLOC_10769	5547.51	5.20856	6.30686e-52	2.73124e-50	Chitinase 1IPR000677 (2S globulin), IPR017853 (Glycoside hydrolase, superfamily)	GO:0004553,GO:0004553,GO:0005975,GO:0005975
MLOC_1397	651.191	8.57314	6.59053e-52	2.84835e-50	Lactoylglutathione lyase / glyoxalase I family protein LENGTH=184IPR004360 (Glyoxalase/fosfomycin resistance/dioxygenase)	GO:0009845,GO:0016114,GO:0016829,GO:0019915,GO:0050826,
MLOC_7224	4687.6	4.48997	6.6744e-52	2.87882e-50	Dof zinc finger proteinIPR003851 (Zinc finger, Dof-type)	GO:0003677,GO:0003677,GO:0006355,GO:0006355,GO:0008270,GO:0008270,GO:0009058,GO:0034641
MLOC_58764	1257.69	3.92761	8.21286e-52	3.53531e-50	4-coumarate:CoA ligaseIPR000873 (AMP-dependent synthetase/ligase)	GO:0003824,GO:0003824,GO:0005524,GO:0008152,GO:0009698,GO:0009718,GO:0009744,GO:0010224,GO:0010584,GO:0016207
MLOC_68871	568.055	-6.85453	9.14662e-52	3.9294e-50	MLOC_68871	GO:0004553,GO:0005975
MLOC_58869	443.337	-5.03672	9.96322e-52	4.27168e-50	myb domain protein 86 LENGTH=352IPR009057 (Homeodomain-like), IPR015495 (Myb transcription factor)	GO:0003674,GO:0003677,GO:0003677,GO:0003682
MLOC_64920	3229.81	3.63361	1.00289e-51	4.29131e-50	Glutathione S-transferaseIPR010987 (Glutathione S-transferase, C-terminal-like), IPR012336 (Thioredoxin-like fold)	GO:0004364,GO:0009570,GO:0009636,GO:0010731
MLOC_54047	5902.42	3.31117	1.00825e-51	4.30568e-50	Folate/biopterin transporterIPR004324 (Biopterin transport-related protein BT1), IPR016196 (Major facilitator superfamily domain, general substrate transporter)	GO:0005575,GO:0006810,GO:0006810,GO:0009627,GO:0009697,GO:0016021
MLOC_77836	9331.07	3.87422	1.01582e-51	4.3294e-50	F-box family protein-likeIPR001810 (F-box domain, cyclin-like)	GO:0005515,GO:0005515
MLOC_7788	435.661	6.20988	1.15023e-51	4.89255e-50	Cytochrome P450 family protein, expressedIPR001128 (Cytochrome P450)	GO:0004497,GO:0005506,GO:0005506,GO:0009055,GO:0009055,GO:0016705,GO:0016705,GO:0020037,GO:0020037,GO:0055114,GO:0055114,
MLOC_38045	8669.11	3.64623	1.28828e-51	5.46897e-50	Protein phosphatase-2CIPR001932 (Protein phosphatase 2C-like), IPR015655 (Protein phosphatase 2C)	GO:0003824,GO:0004722,GO:0004722,GO:0006470,GO:0006470,GO:0008287,GO:0008287,GO:0046872
MLOC_65210	572.111	-6.07277	1.69841e-51	7.19586e-50	Peroxidase 1IPR010255 (Haem peroxidase)	EC:1.11.1.7,GO:0003674,GO:0004601,GO:0004601,GO:0005576,GO:0006950,GO:0006979,GO:0006979,GO:0008150,GO:0016491,GO:0020037,GO:0020037,GO:0046872,GO:0055114,GO:0055114,
MLOC_53577	525.103	4.60858	2.0712e-51	8.75803e-50	Ethylene responsive transcription factor 2bIPR016177 (DNA-binding, integrase-type)	GO:0003677,GO:0003700,GO:0003700,GO:0005634,GO:0006351,GO:0006355,GO:0009873,GO:0015824
MLOC_73245	1627.9	-3.95805	2.49379e-51	1.05243e-49	Unknown protein
MLOC_67268	1122.26	-4.35138	2.87601e-51	1.21136e-49	WRKY transcription factor 11IPR003657 (DNA-binding WRKY), IPR018872 (Zn-cluster domain)	GO:0003700,GO:0003700,GO:0006355,GO:0043565,GO:0043565,
MLOC_62487	5797.73	3.41296	3.47919e-51	1.46255e-49	ABC transporter G family memberIPR003439 (ABC transporter-like), IPR013525 (ABC-2 type transporter), IPR013581 (Plant PDR ABC transporter associated)	GO:0005524,GO:0005524,GO:0005886,GO:0006855,GO:0016020,GO:0016021,GO:0016887,GO:0016887,GO:0042335,
MLOC_32433	1384.89	4.96618	3.8747e-51	1.62564e-49	WRKY transcription factor 13IPR003657 (DNA-binding WRKY)	GO:0001071,GO:0003677,GO:0003700,GO:0003700,GO:0006355,GO:0006355,GO:0009058,GO:0034641,GO:0043565,GO:0043565
MLOC_11453	608.881	4.81221	4.04214e-51	1.69259e-49	Heat shock transcription factorIPR011991 (Winged helix-turn-helix transcription repressor DNA-binding)	GO:0003700,GO:0003700,GO:0005634,GO:0005634,GO:0006355,GO:0006355,GO:0009408,GO:0043565,GO:0043565,
MLOC_75878	621.308	6.3718	5.51817e-51	2.30617e-49	Unknown proteinIPR008480 (Protein of unknown function DUF761, plant)
MLOC_56204	428.189	4.97931	5.88693e-51	2.45551e-49	unknown protein LOCATED IN: endomembrane system EXPRESSED IN: stem, inflorescence meristem, root, leaf EXPRESSED DURING: LP.04 four leaves visible Has 30201 Blast hits to 17322 proteins in 780 species: Archae - 12 Bacteria - 1396 Metazoa - 17338 Fungi - 3422 Plants - 5037 Viruses - 0 Other Eukaryotes - 2996 (source: NCBI BLink). LENGTH=352
MLOC_25990	500.428	4.56004	6.03918e-51	2.51414e-49	16.9 kDa class I heat shock protein 1IPR008978 (HSP20-like chaperone)	GO:0005737,GO:0009644,GO:0010286,GO:0042542
MLOC_52191	1004.25	3.96782	6.50953e-51	2.70472e-49	Hydrolase, alpha/beta fold family protein, expressedIPR000073 (Alpha/beta hydrolase fold-1)	GO:0006970,GO:0009505,GO:0010115,GO:0010143,GO:0016787,
MLOC_72804	2396.9	-3.77803	7.8847e-51	3.2698e-49	UDP-Glycosyltransferase superfamily protein LENGTH=496IPR002213 (UDP-glucuronosyl/UDP-glucosyltransferase)	GO:0008150,GO:0008152,GO:0008152,GO:0016757,GO:0016758,GO:0016758
MLOC_18121	1069.92	-5.85068	8.64761e-51	3.57928e-49	Rp1-like proteinIPR002182 (NB-ARC)	GO:0005524,GO:0005524,GO:0006915,GO:0006915,GO:0043167,GO:0043531
MLOC_14984	604.643	-4.75353	9.37172e-51	3.87154e-49	Early nodulin 20, putativeIPR008972 (Cupredoxin)	GO:0005507,GO:0005507,GO:0009055,GO:0009055
MLOC_59289	2206.9	-4.05449	9.67836e-51	3.99056e-49	Cellulose synthase-like proteinIPR005150 (Cellulose synthase)	EC:2.4.1,EC:2.4.1.12,GO:0005575,GO:0005975,GO:0009058,GO:0016020,GO:0016021,GO:0016757,GO:0016760,GO:0016760,GO:0030244,GO:0030244
MLOC_5284	627.207	6.039	1.23141e-50	5.0676e-49	Plant invertase/pectin methylesterase inhibitor superfamily protein LENGTH=176IPR006501 (Pectinesterase inhibitor)	GO:0004857,GO:0004857,GO:0030599,GO:0030599
MLOC_19793	29638.8	3.37029	1.41652e-50	5.81826e-49	myosin heavy chain-related LENGTH=437IPR006311 (Twin-arginine translocation pathway, signal sequence), IPR013326 (Apolipoprotein/apolipophorin)
MLOC_71899	674.089	-5.99803	1.54155e-50	6.31975e-49	unknown protein FUNCTIONS IN: molecular_function unknown INVOLVED IN: N-terminal protein myristoylation LOCATED IN: cellular_component unknown EXPRESSED IN: 24 plant structures EXPRESSED DURING: 14 growth stages BEST Arabidopsis thaliana protein match is: unknown protein . LENGTH=210
MLOC_16423	4600.24	5.53336	2.02316e-50	8.2784e-49	GRAM domain-containing protein 1BIPR004182 (GRAM), IPR008973 (C2 calcium/lipid-binding domain, CaLB)	GO:0005515,GO:0005515,GO:0016021,
MLOC_73481	3398.1	-4.48168	2.10984e-50	8.61671e-49	Leucine-rich repeat receptor-like protein kinase family protein LENGTH=1091IPR001611 (Leucine-rich repeat), IPR013210 (Leucine-rich repeat-containing N-terminal, type 2)	GO:0005515,GO:0005515
MLOC_71648	4565.07	-4.47351	2.11955e-50	8.63996e-49	Leucine-rich repeat receptor-like protein kinase family protein LENGTH=1045IPR001611 (Leucine-rich repeat), IPR013210 (Leucine-rich repeat-containing N-terminal, type 2)	GO:0003674,GO:0005515,GO:0005515,
MLOC_18499	2672.98	-3.81279	3.01157e-50	1.22529e-48	Xyloglucan endotransglucosylase hydrolase 2IPR008985 (Concanavalin A-like lectin/glucanase), IPR016455 (Xyloglucan endotransglucosylase/hydrolase)	EC:2.4.1.207,GO:0004553,GO:0004553,GO:0005576,GO:0005618,GO:0005618,GO:0005975,GO:0005975,GO:0006073,GO:0006073,GO:0016757,GO:0016762,GO:0016762,GO:0016798,GO:0048046,GO:0048046,GO:0071555,
MLOC_15065	2510.99	11.8263	3.72951e-50	1.51453e-48	Protein phosphatase 2c, putativeIPR001932 (Protein phosphatase 2C-like), IPR015655 (Protein phosphatase 2C)	EC:3.1,EC:3.1.3.16,EC:3.1.3.41,GO:0003824,GO:0004722,GO:0006464,GO:0006470,GO:0016791,GO:0046872,
MLOC_44387	4905.24	-4.64268	4.25581e-50	1.72501e-48	Sulfate transporterIPR001902 (Sulphate anion transporter)	GO:0005215,GO:0005575,GO:0005886,GO:0005886,GO:0006810,GO:0006810,GO:0008271,GO:0008271,GO:0008272,GO:0008272,GO:0015116,GO:0016020,GO:0016021,GO:0016021,GO:0022857,GO:0055085,GO:0055085,GO:0055085
MLOC_4835	4765.32	3.90129	5.00119e-50	2.02332e-48	Rhodanese-like domain containing protein, expressedIPR001763 (Rhodanese-like)	GO:0004792,GO:0005737,GO:0008152,
MLOC_19879	4986.07	3.28809	6.40252e-50	2.58539e-48	ACT domain-containing proteinIPR002912 (Amino acid-binding ACT)	GO:0008150,GO:0008152,GO:0016597,GO:0016597,GO:0019408,GO:0043167
MLOC_20608	8708.88	3.35026	7.2451e-50	2.92015e-48	Unknown protein	GO:0009790,GO:0009790
MLOC_75135	775.093	-4.26542	7.82058e-50	3.14621e-48	Transcription factor, putativeIPR001471 (AP2/ERF domain), IPR003340 (B3 DNA binding domain)	GO:0001071,GO:0003677,GO:0003677,GO:0003700,GO:0003700,GO:0005634,GO:0006351,GO:0006355,GO:0006355,GO:0009058,GO:0034641,
MLOC_74977	19092.1	-3.84216	1.03132e-49	4.14126e-48	basic helix-loop-helix (bHLH) DNA-binding superfamily protein LENGTH=247IPR011598 (Helix-loop-helix DNA-binding)	GO:0003677,GO:0003700,GO:0005634,GO:0006351,GO:0006355,GO:0006355
MLOC_63511	2494.08	3.72515	1.25847e-49	5.04396e-48	U-box domain-containing proteinIPR013083 (Zinc finger, RING/FYVE/PHD-type), IPR016024 (Armadillo-type fold)	GO:0000151,GO:0004842,GO:0004842,GO:0005515,GO:0016567,GO:0016874
MLOC_66427	743.441	8.92852	1.52382e-49	6.09613e-48	Alanine aminotransferase 2IPR001176 (1-aminocyclopropane-1-carboxylate synthase), IPR015424 (Pyridoxal phosphate-dependent transferase, major domain)	GO:0003824,GO:0009058,GO:0009058,GO:0016769,GO:0016769,GO:0016847,GO:0016847,GO:0030170,GO:0030170,GO:0042218,GO:0042218,
MLOC_44646	629.186	-5.39244	1.77951e-49	7.10584e-48	Plant protein of unknown function (DUF247) LENGTH=440IPR004158 (Protein of unknown function DUF247, plant)
MLOC_57845	1651.58	4.08322	2.15533e-49	8.59058e-48	AP2-like ethylene-responsive transcription factorIPR016177 (DNA-binding, integrase-type)	GO:0003677,GO:0003700,GO:0003700,GO:0005634,GO:0006351,GO:0006355
MLOC_54969	709.406	-4.40472	2.21705e-49	8.82027e-48	subtilisin-like serine protease 2 LENGTH=764IPR015500 (Peptidase S8, subtilisin-related), IPR023828 (Peptidase S8, subtilisin, Ser-active site)	GO:0004252,GO:0004252,GO:0006508,GO:0006508
MLOC_64945	811.72	-4.39753	2.39639e-49	9.51614e-48	Subtilisin-like serine proteaseIPR009020 (Proteinase inhibitor, propeptide), IPR015500 (Peptidase S8, subtilisin-related), IPR023828 (Peptidase S8, subtilisin, Ser-active site)	EC:3.4.21,GO:0004252,GO:0004252,GO:0006508,GO:0006508,GO:0008150,GO:0008233,GO:0042802,GO:0042802,GO:0043086,GO:0043086,
MLOC_44619	6334.23	3.28664	2.66504e-49	1.05635e-47	Lipase/lipooxygenase, PLAT/LH2 family protein LENGTH=181IPR008976 (Lipase/lipooxygenase, PLAT/LH2)	GO:0005515,GO:0005515
MLOC_73269	933.878	3.97903	3.07635e-49	1.21714e-47	Lipid A export ATP-binding/permease protein MsbAIPR003439 (ABC transporter-like), IPR011527 (ABC transporter, transmembrane domain, type 1)	EC:3.6.1,EC:3.6.1.15,EC:3.6.1.3,GO:0005524,GO:0005524,GO:0006810,GO:0016021,GO:0016021,GO:0016887,GO:0016887,GO:0042626,GO:0042626,GO:0043167,GO:0055085,GO:0055085,
MLOC_57103	7725.03	3.68938	4.29988e-49	1.6981e-47	Carbonic anhydraseIPR001765 (Carbonic anhydrase)	EC:4.2.1.1,GO:0004089,GO:0004089,GO:0005739,GO:0008150,GO:0008270,GO:0008270,GO:0015976,GO:0015976,GO:0016829,GO:0043167,
MLOC_22626	6739.13	3.80028	4.4659e-49	1.76043e-47	2-oxoisovalerate dehydrogenase subunit alphaIPR001017 (Dehydrogenase, E1 component)	GO:0008150,GO:0008152,GO:0008152,GO:0016491,GO:0016624,GO:0016624
MLOC_47615	382.2	-5.30666	4.48804e-49	1.76592e-47	PeroxidaseIPR010255 (Haem peroxidase)	EC:1.11.1.7,GO:0003674,GO:0004601,GO:0004601,GO:0005576,GO:0006950,GO:0006979,GO:0006979,GO:0008150,GO:0016491,GO:0020037,GO:0020037,GO:0046872,GO:0055114
MLOC_356	1191.8	4.64195	4.81919e-49	1.89276e-47	Pentatricopeptide repeat-containing proteinIPR002885 (Pentatricopeptide repeat), IPR011990 (Tetratricopeptide-like helical)	GO:0003674,
MLOC_5087	5901.32	3.44498	5.14649e-49	2.01763e-47	MLOC_5087	EC:2.4.1,GO:0005575,GO:0008375,GO:0016020,GO:0016757,
MLOC_18470	1420.44	10.6632	5.26307e-49	2.05912e-47	Pentatricopeptide repeat-containing proteinIPR002885 (Pentatricopeptide repeat), IPR011990 (Tetratricopeptide-like helical)	GO:0009507,GO:0009658
MLOC_58472	841.032	-4.34051	5.27145e-49	2.05912e-47	Unknown protein
MLOC_56571	2014.98	4.11349	5.60162e-49	2.18412e-47	ABC transporter G family memberIPR003439 (ABC transporter-like), IPR013525 (ABC-2 type transporter)	GO:0000166,GO:0005524,GO:0005524,GO:0016020,GO:0016020,GO:0016887,GO:0016887,GO:0017111
MLOC_77257	1368.03	-3.86561	6.24683e-49	2.43129e-47	N-methyl-L-tryptophan oxidaseIPR006076 (FAD dependent oxidoreductase)	GO:0016491,GO:0016491,GO:0055114,GO:0055114
MLOC_55590	1444.07	10.6694	6.61003e-49	2.56801e-47	Oleosin Bn-VIPR000136 (Oleosin)	GO:0012511,GO:0012511,GO:0016021,GO:0016021
MLOC_44861	3620.16	3.9092	6.83339e-49	2.65e-47	Cytochrome P450IPR001128 (Cytochrome P450)	GO:0004497,GO:0005506,GO:0005506,GO:0009055,GO:0009055,GO:0016705,GO:0016705,GO:0020037,GO:0020037,GO:0055114,GO:0055114,
MLOC_5705	3520.64	4.45809	8.315e-49	3.21877e-47	Cytokinin riboside 5'-monophosphate phosphoribohydrolaseIPR005269 (Cytokinin riboside 5'-monophosphate phosphoribohydrolase LOG)
MLOC_19798	13089.1	-4.05783	9.90544e-49	3.82756e-47	Phenylalanine ammonia-lyaseIPR001106 (Aromatic amino acid lyase), IPR024083 (L-Aspartase-like, N-terminal)	GO:0005737,GO:0006520,GO:0006559,GO:0009056,GO:0009058,GO:0009058,GO:0009800,GO:0016829,GO:0016841,GO:0045548
MLOC_57088	468.753	-4.72397	9.93361e-49	3.83156e-47	Dehydration responsive element binding transcription factor 1BIPR016177 (DNA-binding, integrase-type)	GO:0003700,GO:0003700,GO:0006355,
MLOC_74483	325.541	6.05312	1.02342e-48	3.94044e-47	Photosystem I reaction center subunit VIPR000549 (Photosystem I PsaG/PsaK protein), IPR023618 (Photosystem I PsaG/PsaK domain)	GO:0009522,GO:0009773,GO:0009780,GO:0009941,GO:0015979,GO:0016020,GO:0016021,GO:0016168,GO:0019344,GO:0030003,GO:0030093,GO:0042550,GO:0050821,GO:0070838
MLOC_60440	4160.28	3.38114	1.51445e-48	5.82063e-47	Leucine-rich repeat-like proteinIPR001611 (Leucine-rich repeat)	GO:0003674,GO:0005515
MLOC_20326	1897.27	4.38943	1.52703e-48	5.85852e-47	BZIP transcription factor family proteinIPR004827 (Basic-leucine zipper domain)	GO:0001071,GO:0003677,GO:0003700,GO:0003700,GO:0006355,GO:0009058,GO:0034641,GO:0043565,GO:0043565,GO:0046983
MLOC_63969	657.877	-4.86697	1.71502e-48	6.56803e-47	BHLH transcription factorIPR011598 (Helix-loop-helix DNA-binding)
MLOC_71897	1759.31	-4.26602	1.92151e-48	7.34578e-47	WRKY transcription factor 30IPR003657 (DNA-binding WRKY)	GO:0003700,GO:0003700,GO:0006355,GO:0043565,GO:0043565,
MLOC_12977	2627.87	3.57284	2.06136e-48	7.86641e-47	Anion exchange family proteinIPR003020 (Bicarbonate transporter, eukaryotic)	GO:0005452,GO:0005575,GO:0006810,GO:0006820,GO:0006820,GO:0016021,GO:0016021,GO:0022857
MLOC_63991	25338.9	3.14222	2.24951e-48	8.56925e-47	Potassium transporter, putativeIPR003855 (K+ potassium transporter)	GO:0015079,GO:0015079,GO:0016020,GO:0016021,GO:0071805,GO:0071805
MLOC_50914	372.62	5.75345	2.29406e-48	8.7235e-47	Amino acid transporterIPR013057 (Amino acid transporter, transmembrane)	GO:0016021,
MLOC_52115	1319.54	-3.79053	2.65943e-48	1.00951e-46	Homeobox-leucine zipper protein family LENGTH=294IPR003106 (Leucine zipper, homeobox-associated), IPR009057 (Homeodomain-like)	GO:0003677,GO:0003700,GO:0003700,GO:0005634,GO:0005634,GO:0006351,GO:0006355,GO:0006355,GO:0043565,GO:0043565
MLOC_44080	29797.5	4.08184	3.50361e-48	1.32761e-46	Asparagine synthetase, putative, expressedIPR006426 (Asparagine synthase, glutamine-hydrolyzing), IPR017932 (Glutamine amidotransferase, type II)	EC:6.3.5.4,GO:0004066,GO:0004066,GO:0005524,GO:0006520,GO:0006529,GO:0009058,GO:0016874,GO:0034641,GO:0070981
MLOC_66230	333.841	5.54188	5.29383e-48	2.00244e-46	Vacuolar iron transporter homolog 2IPR008217 (Domain of unknown function DUF125, transmembrane)	GO:0005774,GO:0006811,GO:0016021,GO:0055072
MLOC_75124	4499.76	-4.1849	7.15454e-48	2.70153e-46	MLOC_75124	GO:0005507,GO:0009055
MLOC_21310	616.484	-6.03075	7.55531e-48	2.84786e-46	F-box-like
MLOC_62649	1863.22	-3.5086	8.32893e-48	3.13398e-46	Aquaporin 7IPR000425 (Major intrinsic protein), IPR023271 (Aquaporin-like)	GO:0003674,GO:0005215,GO:0005215,GO:0005575,GO:0006810,GO:0006810,GO:0006810,GO:0016020,GO:0016021,
MLOC_20006	13537.8	3.62505	8.80238e-48	3.30635e-46	Protein of unknown function (DUF1644) LENGTH=308IPR007087 (Zinc finger, C2H2), IPR012866 (Protein of unknown function DUF1644), IPR013083 (Zinc finger, RING/FYVE/PHD-type)	GO:0005622,GO:0008270,GO:0046872,
MLOC_66068	689.839	4.39589	9.17732e-48	3.44117e-46	Serine-rich protein
MLOC_8028	464.546	5.31587	1.01483e-47	3.79863e-46	Kinase, putativeIPR011009 (Protein kinase-like domain), IPR018097 (EGF-like calcium-binding, conserved site)	GO:0004672,GO:0004674,GO:0005509,GO:0005524,GO:0005524,GO:0006468,GO:0006468,
MLOC_53979	4808.39	4.16506	1.58962e-47	5.93983e-46	Cinnamoyl-CoA reductase, putativeIPR001509 (NAD-dependent epimerase/dehydratase), IPR016040 (NAD(P)-binding domain)	GO:0003824,GO:0003824,GO:0044237,GO:0050662,GO:0050662,
MLOC_65135	1321.5	4.23681	1.94901e-47	7.2701e-46	Laccase, putativeIPR008972 (Cupredoxin)	GO:0005507,GO:0005507,GO:0008150,GO:0016491,GO:0016491,GO:0043167,GO:0055114,GO:0055114
MLOC_56672	398.073	-6.66275	1.97367e-47	7.34936e-46	Endo-1,4-beta-xylanase, putative, expressedIPR001000 (Glycoside hydrolase, family 10), IPR008979 (Galactose-binding domain-like), IPR017853 (Glycoside hydrolase, superfamily)	GO:0004553,GO:0004553,GO:0005975,GO:0005975,GO:0005975,GO:0016798,GO:0016798,
MLOC_51591	83094.7	3.25028	2.0963e-47	7.7925e-46	Annexin 2IPR001464 (Annexin)	GO:0005509,GO:0005509,GO:0005544,GO:0005544
MLOC_8239	783.567	-3.95858	2.45649e-47	9.11569e-46	Receptor kinaseIPR001611 (Leucine-rich repeat), IPR011009 (Protein kinase-like domain), IPR013210 (Leucine-rich repeat-containing N-terminal, type 2)	GO:0004672,GO:0004672,GO:0005515,GO:0005524,GO:0005524,GO:0006468,GO:0016021,
MLOC_58642	2387.99	4.66167	2.54836e-47	9.44033e-46	1-aminocyclopropane-1-carboxylate oxidaseIPR005123 (Oxoglutarate/iron-dependent oxygenase)	GO:0016491,GO:0016706,GO:0016706,GO:0046872,GO:0055114,GO:0055114
MLOC_4472	3931.42	-5.02886	4.86885e-47	1.80056e-45	Phosphoesterase family proteinIPR007312 (Phosphoesterase), IPR017850 (Alkaline-phosphatase-like, core domain)	GO:0003674,GO:0008150,GO:0016788,GO:0016788
MLOC_34346	2752.74	4.2937	5.19378e-47	1.91742e-45	MLOC_34346	GO:0004252,GO:0006508,GO:0042802,GO:0043086
MLOC_52194	2001.12	11.5307	5.70389e-47	2.10214e-45	Seed maturation protein PM41
MLOC_69926	3186.86	5.13471	5.93406e-47	2.18323e-45	Sulfate transporterIPR001902 (Sulphate anion transporter)	GO:0005215,GO:0006810,GO:0008271,GO:0009506,GO:0015116,GO:0015293,GO:0016021,GO:0016021,GO:0055085,
MLOC_59473	2911.47	3.78657	6.3928e-47	2.34799e-45	Glutathione S-transferaseIPR010987 (Glutathione S-transferase, C-terminal-like), IPR012336 (Thioredoxin-like fold)	GO:0005515,GO:0005515
MLOC_55460	791.364	8.96661	7.23496e-47	2.65278e-45	OleosinIPR000136 (Oleosin)	GO:0005575,GO:0005811,GO:0012511,GO:0012511,GO:0016021,GO:0016021
MLOC_22022	5673.81	3.22113	9.0513e-47	3.31311e-45	GDSL esterase/lipaseIPR001087 (Lipase, GDSL), IPR013830 (Esterase, SGNH hydrolase-type)	GO:0006629,GO:0006629,GO:0016788,GO:0016788
MLOC_5957	38481.1	3.35163	1.17288e-46	4.28589e-45	Multidrug resistance protein ABC transporter familyIPR003439 (ABC transporter-like), IPR011527 (ABC transporter, transmembrane domain, type 1)	EC:3.6.1,EC:3.6.1.15,EC:3.6.1.3,GO:0005524,GO:0005524,GO:0005575,GO:0006810,GO:0016021,GO:0016021,GO:0016887,GO:0016887,GO:0022857,GO:0042626,GO:0042626,GO:0043167,GO:0055085,GO:0055085,
MLOC_14646	405.191	-6.91572	1.17888e-46	4.30052e-45	AquaporinIPR000425 (Major intrinsic protein), IPR023271 (Aquaporin-like)	GO:0003674,GO:0005215,GO:0005215,GO:0005575,GO:0006810,GO:0006810,GO:0006810,GO:0016020,GO:0016021,
MLOC_17583	532.938	-4.63698	1.26299e-46	4.59954e-45	MLOC_17583	GO:0003674,GO:0003824,GO:0008150,GO:0008150
MLOC_61233	6501.59	3.37446	1.29558e-46	4.71025e-45	Xyloglucan endotransglucosylase/hydrolase 14IPR008985 (Concanavalin A-like lectin/glucanase), IPR016455 (Xyloglucan endotransglucosylase/hydrolase)	EC:2.4.1.207,GO:0004553,GO:0004553,GO:0005576,GO:0005618,GO:0005618,GO:0005975,GO:0005975,GO:0006073,GO:0006073,GO:0016757,GO:0016762,GO:0016762,GO:0016798,GO:0048046,GO:0048046,GO:0071555,
MLOC_10564	1611.94	-3.85802	1.60181e-46	5.81379e-45	Rapid alkalinization factor 1IPR008801 (Rapid ALkalinization Factor)
MLOC_60141	541.584	-5.90463	1.78784e-46	6.47807e-45	Calmodulin-like proteinIPR011992 (EF-hand-like domain)	GO:0005509,GO:0005509
MLOC_71349	2152.59	-4.67498	1.80658e-46	6.53497e-45	Abscisic acid receptor PYR1IPR019587 (Polyketide cyclase/dehydrase), IPR023393 (START-like domain)
MLOC_71923	4233.13	-3.27198	1.87688e-46	6.77787e-45	Nucleotide/sugar transporter-like proteinIPR004853 (Domain of unknown function DUF250)	GO:0016021,
MLOC_59330	2130.79	3.34306	2.12519e-46	7.66173e-45	PLATZ transcription factor family protein LENGTH=246IPR006734 (Protein of unknown function DUF597)
MLOC_13544	6641.23	-3.82837	2.21405e-46	7.96874e-45	Unknown protein
MLOC_61175	490.573	4.74968	2.27285e-46	8.16671e-45	Protein of unknown function (DUF1677) LENGTH=110IPR012876 (Protein of unknown function DUF1677, plant)
MLOC_50439	810.165	4.22817	2.48948e-46	8.93018e-45	Core-2/I-branching beta-1,6-N-acetylglucosaminyltransferase family proteinIPR003406 (Glycosyl transferase, family 14)	EC:2.4.1,GO:0005575,GO:0008375,GO:0008375,GO:0016020,GO:0016020,GO:0016757,
MLOC_39594	16075.4	3.60336	2.67048e-46	9.56351e-45	MLOC_39594	GO:0004553,GO:0005975,GO:0005975,GO:0016798
MLOC_57976	1471.52	4.59449	3.27217e-46	1.16988e-44	Heavy-metal-associated domain-containing proteinIPR006121 (Heavy metal-associated domain, HMA)	GO:0006810,GO:0030001,GO:0030001,GO:0043167,GO:0046872,GO:0046872
MLOC_63682	990.756	-3.93759	3.52469e-46	1.25807e-44	C-repeat binding factor 6IPR016177 (DNA-binding, integrase-type)	GO:0003677,GO:0003700,GO:0003700,GO:0005634,GO:0006351,GO:0006355
MLOC_74856	2157.9	4.54464	3.75469e-46	1.33795e-44	Pathogen-related protein
MLOC_65478	6023.61	3.15709	4.12693e-46	1.46816e-44	Mitochondrial carrier proteinIPR018108 (Mitochondrial substrate/solute carrier), IPR023395 (Mitochondrial carrier domain)	GO:0006810,GO:0016021
MLOC_10050	5133.74	-4.01836	5.57792e-46	1.98108e-44	Expansin proteinIPR007118 (Expansin/Lol pI), IPR014733 (Barwin-like endoglucanase)	GO:0000003,GO:0005576,GO:0005576,GO:0019953,GO:0019953,
MLOC_20933	5162.88	4.45093	6.63814e-46	2.35375e-44	Acid beta-fructofuranosidase, putativeIPR008985 (Concanavalin A-like lectin/glucanase), IPR013148 (Glycosyl hydrolases family 32, N-terminal), IPR023296 (Glycosyl hydrolase family 43, five-bladed beta-propellor domain)	GO:0004553,GO:0005975,GO:0005975,GO:0016798
MLOC_12458	2926.52	-3.81334	8.80121e-46	3.1156e-44	NB-ARC domain-containing disease resistance protein LENGTH=857IPR002182 (NB-ARC)	GO:0005524,GO:0005524,GO:0006915,GO:0006915,GO:0043531,
MLOC_4376	2901.2	3.1798	8.99047e-46	3.17737e-44	RING zinc finger protein-likeIPR013083 (Zinc finger, RING/FYVE/PHD-type)	GO:0008270,
MLOC_44399	2494.2	-4.00407	1.37724e-45	4.85941e-44	MLOC_44399
MLOC_17496	2287.56	-3.94692	1.44413e-45	5.08706e-44	MLOC_17496	GO:0016746,GO:0016747
MLOC_43555	3575.16	3.27575	1.73907e-45	6.11602e-44	Pyrroline-5-carboxylate reductaseIPR004455 (NADP oxidoreductase, coenzyme F420-dependent), IPR008927 (6-phosphogluconate dehydrogenase, C-terminal-like)	EC:1.5.1.2,GO:0004735,GO:0004735,GO:0005618,GO:0005737,GO:0006520,GO:0006561,GO:0006567,GO:0008150,GO:0009058,GO:0016491,GO:0016491,GO:0055114,GO:0055129
MLOC_62551	45630.8	3.83996	1.82011e-45	6.39057e-44	Dihydroorotate dehydrogenase family proteinIPR005720 (Dihydroorotate dehydrogenase domain), IPR012135 (Dihydroorotate dehydrogenase, class 1/ 2), IPR013785 (Aldolase-type TIM barrel)	GO:0004152,GO:0004158,GO:0006212,GO:0006222,GO:0006222,GO:0009570,GO:0017113,GO:0055114,GO:0055114,
MLOC_71208	4271.91	3.68192	1.83624e-45	6.43672e-44	Tocopherol cyclase	GO:0006631,GO:0009266,GO:0009534,GO:0009706,GO:0009915,GO:0009976,GO:0010189,GO:0010264,GO:0010287,GO:0015994,GO:0016122,GO:0031347
MLOC_55724	702.304	-4.58043	2.61758e-45	9.16066e-44	Thaumatin-like protein 1IPR001938 (Thaumatin, pathogenesis-related)
MLOC_55066	348.824	5.53237	4.0937e-45	1.43034e-43	Potassium transporterIPR003445 (Cation transporter)	GO:0006810,GO:0006812,GO:0006812,GO:0008324,GO:0008324,GO:0022857,GO:0055085,GO:0055085,GO:0055085,
MLOC_22441	5200.42	3.17441	4.13871e-45	1.44372e-43	unknown protein BEST Arabidopsis thaliana protein match is: unknown protein . LENGTH=131	GO:0006661,
MLOC_32698	4367	3.80646	4.3418e-45	1.51211e-43	Glutamate formiminotransferaseIPR022384 (Formiminotransferas, N- and C-terminal subdomains)	GO:0005542,GO:0005542,GO:0008152,GO:0016740,GO:0016740,
MLOC_67158	631.638	5.28133	4.51071e-45	1.5684e-43	MLOC_67158	GO:0001071,GO:0003677,GO:0003700,GO:0005634,GO:0006950,GO:0009058,GO:0009408,GO:0034641,GO:0043565,
MLOC_54246	621.83	-3.94828	7.19179e-45	2.49659e-43	Laccase, putativeIPR017761 (Laccase)	GO:0005507,GO:0005507,GO:0016491,GO:0016491,GO:0046274,GO:0048046,GO:0052716,GO:0055114,GO:0055114,
MLOC_80301	541.647	4.42949	7.51124e-45	2.60329e-43	MLOC_80301	GO:0004097,
MLOC_47248	394.03	4.571	8.52923e-45	2.95136e-43	MLOC_47248	GO:0004190,
MLOC_65577	410.49	7.53535	8.74103e-45	3.01979e-43	Serine-rich protein
MLOC_55178	3177.11	3.6022	1.06581e-44	3.67618e-43	Protein CHUP1
MLOC_21732	26683.8	3.65254	1.07493e-44	3.7017e-43	Calcineurin-like metallo-phosphoesterase superfamily protein LENGTH=1013IPR004843 (Metallophosphoesterase domain)	GO:0003674,GO:0016787,GO:0016787,
MLOC_57516	4241.16	3.21073	1.12257e-44	3.85959e-43	unknown protein LOCATED IN: plasma membrane EXPRESSED IN: 19 plant structures EXPRESSED DURING: 7 growth stages BEST Arabidopsis thaliana protein match is: unknown protein . LENGTH=586
MLOC_15687	1703.54	-4.77178	1.13585e-44	3.89904e-43	Peroxidase 66IPR010255 (Haem peroxidase)	EC:1.11.1.7,GO:0003674,GO:0004601,GO:0004601,GO:0006950,GO:0006979,GO:0006979,GO:0008150,GO:0016491,GO:0020037,GO:0020037,GO:0046872,GO:0055114,GO:0055114
MLOC_64846	502.767	-5.07885	1.23921e-44	4.24707e-43	UDP-Glycosyltransferase superfamily protein LENGTH=461IPR002213 (UDP-glucuronosyl/UDP-glucosyltransferase)	GO:0008150,GO:0008152,GO:0008152,GO:0016757,GO:0016758,GO:0016758
MLOC_18098	538.615	-4.89995	1.24464e-44	4.2589e-43	Receptor-kinase, putativeIPR001611 (Leucine-rich repeat), IPR011009 (Protein kinase-like domain), IPR013210 (Leucine-rich repeat-containing N-terminal, type 2)	EC:2.7.11,GO:0003674,GO:0004672,GO:0004674,GO:0004674,GO:0005515,GO:0005515,GO:0005524,GO:0005524,GO:0006464,GO:0006468,GO:0006468,GO:0016021,GO:0016301,GO:0043167,
MLOC_16273	4455.79	-3.56802	1.31184e-44	4.48171e-43	CCR4-NOT transcription complex subunit 7IPR006941 (Ribonuclease CAF1), IPR012337 (Ribonuclease H-like domain)	GO:0003674,GO:0003676,GO:0005634,GO:0005634,GO:0005634,
MLOC_79868	1381.51	4.88025	1.36264e-44	4.64787e-43	MLOC_79868	GO:0042742,GO:0050832
MLOC_81869	353.181	-5.53157	1.37265e-44	4.67461e-43	Cytochrome P450-like proteinIPR001128 (Cytochrome P450)	GO:0004497,GO:0005506,GO:0005506,GO:0009055,GO:0009055,GO:0016705,GO:0016705,GO:0020037,GO:0020037,GO:0055114,GO:0055114,
MLOC_79728	41608.1	-3.22415	1.63188e-44	5.54864e-43	Phenylalanine ammonia-lyaseIPR001106 (Aromatic amino acid lyase), IPR023144 (Phenylalanine ammonia-lyase, shielding domain), IPR024083 (L-Aspartase-like, N-terminal)	GO:0005737,GO:0006520,GO:0006559,GO:0009056,GO:0009058,GO:0009058,GO:0009800,GO:0016829,GO:0016841,GO:0045548
MLOC_66448	2568.75	-3.76626	2.25148e-44	7.64331e-43	Protein of unknown function (DUF1218) LENGTH=209IPR009606 (Protein of unknown function DUF1218)
MLOC_52864	15585.5	-3.78108	2.39928e-44	8.13223e-43	COBRA-like protein 7, putative, expressedIPR006918 (Glycosyl-phosphatidyl inositol-anchored, plant)	GO:0005575,GO:0010215,GO:0016049,GO:0022607,GO:0030198,GO:0031225,GO:0040007,GO:0071554
MLOC_44410	335.776	-5.19369	2.43738e-44	8.24839e-43	unknown protein FUNCTIONS IN: molecular_function unknown INVOLVED IN: anaerobic respiration LOCATED IN: endomembrane system EXPRESSED IN: 17 plant structures EXPRESSED DURING: 9 growth stages BEST Arabidopsis thaliana protein match is: unknown protein . LENGTH=89
MLOC_55203	340.018	4.95735	2.58747e-44	8.74255e-43	Zinc finger protein CONSTANS-like proteinIPR000315 (Zinc finger, B-box)	GO:0005622,GO:0005622,GO:0005622,GO:0008270,GO:0008270,GO:0043167
MLOC_4581	3824.24	-4.2263	3.12543e-44	1.05437e-42	NBS-LRR disease resistance protein homologueIPR000767 (Disease resistance protein)	GO:0005524,GO:0005524,GO:0006915,GO:0006915,GO:0043531,
MLOC_11059	2337.05	3.79189	3.61362e-44	1.21715e-42	unknown protein FUNCTIONS IN: molecular_function unknown INVOLVED IN: biological_process unknown LOCATED IN: chloroplast EXPRESSED IN: 23 plant structures EXPRESSED DURING: 13 growth stagesIPR021503 (Protein of unknown function DUF3110)	GO:0009646,
MLOC_6492	438.357	-5.59844	4.73463e-44	1.59224e-42	Xenotropic and polytropic retrovirus receptor-like proteinIPR004331 (SPX, N-terminal), IPR004342 (EXS, C-terminal)	GO:0005886,GO:0006817,GO:0016021,GO:0016021,GO:0019375,GO:0045892
MLOC_58451	343.952	6.00665	4.93581e-44	1.65731e-42	MLOC_58451
MLOC_66381	6784.1	3.77825	5.52348e-44	1.85174e-42	Cytochrome P450 family protein, expressedIPR001128 (Cytochrome P450)	GO:0003674,GO:0004497,GO:0005506,GO:0005506,GO:0008150,GO:0009055,GO:0009055,GO:0016491,GO:0016705,GO:0016705,GO:0020037,GO:0020037,GO:0043167,GO:0055114,GO:0055114,
MLOC_69871	2329.01	-4.56405	5.66705e-44	1.89692e-42	Cytochrome P450 cinnamate 4-hydroxylaseIPR001128 (Cytochrome P450)	GO:0003674,GO:0004497,GO:0005506,GO:0005506,GO:0008150,GO:0009055,GO:0009055,GO:0016491,GO:0016705,GO:0016705,GO:0020037,GO:0020037,GO:0043167,GO:0055114,GO:0055114,
MLOC_10076	3488.77	3.44404	5.67944e-44	1.89811e-42	KinaseIPR001611 (Leucine-rich repeat), IPR011009 (Protein kinase-like domain), IPR013210 (Leucine-rich repeat-containing N-terminal, type 2)	GO:0004672,GO:0004672,GO:0005524,GO:0005524,GO:0006464,GO:0006468,GO:0006468,GO:0016021,GO:0016301,GO:0043167
MLOC_3853	396.895	-6.0604	6.78864e-44	2.2653e-42	WRKY transcription factor 18IPR003657 (DNA-binding WRKY)	GO:0001071,GO:0003677,GO:0003700,GO:0003700,GO:0006355,GO:0006355,GO:0009058,GO:0034641,GO:0043565,GO:0043565
MLOC_63743	6194.08	4.63539	8.20888e-44	2.73498e-42	NAC domain-containing protein 48IPR003441 (No apical meristem (NAM) protein)	GO:0003677,GO:0003677,GO:0006355,GO:0006355
MLOC_18050	4886.59	3.08306	9.57234e-44	3.18432e-42	CASP-like proteinIPR006702 (Uncharacterised protein family UPF0497, trans-membrane plant)	GO:0005886,GO:0016021
MLOC_61963	5361.11	3.95902	1.18416e-43	3.93313e-42	Early nodulin-like proteinIPR008972 (Cupredoxin)	GO:0003674,GO:0005507,GO:0005507,GO:0009055,GO:0009055,
MLOC_76988	495.771	4.47012	1.31473e-43	4.3601e-42	unknown protein FUNCTIONS IN: molecular_function unknown INVOLVED IN: biological_process unknown LOCATED IN: cellular_component unknown BEST Arabidopsis thaliana protein match is: unknown protein . LENGTH=379
MLOC_7670	10624.4	4.35832	1.40017e-43	4.6363e-42	Dehydrogenase/reductase SDR family protein 7-likeIPR002198 (Short-chain dehydrogenase/reductase SDR)	GO:0008152,GO:0009535,GO:0010304,GO:0015996,GO:0016021,GO:0016491,GO:0034256,
MLOC_8289	12336.4	3.04137	1.41631e-43	4.68252e-42	Cryptochrome 2IPR002081 (Cryptochrome/DNA photolyase, class 1)	EC:4.1.99,GO:0003913,GO:0003913,GO:0005524,GO:0005634,GO:0005773,GO:0006259,GO:0006281,GO:0006281,GO:0006338,GO:0006950,GO:0009414,GO:0009638,GO:0009882,GO:0009911,GO:0010075,GO:0010118,GO:0010617,GO:0016829,GO:0018298,GO:0042744,
MLOC_19134	365.179	-6.16648	1.45296e-43	4.79633e-42	ATP-binding cassetteIPR003439 (ABC transporter-like)	GO:0003677,GO:0003677,GO:0005634,GO:0006351,GO:0006355,GO:0006355
MLOC_52393	2311.35	3.42726	1.81368e-43	5.97791e-42	Ras-related protein Rab-37IPR001806 (Small GTPase superfamily)	GO:0005525,GO:0005525,GO:0005622,GO:0005622,GO:0007264,GO:0007264,GO:0016192,
MLOC_6114	779.579	-4.40812	2.46351e-43	8.10735e-42	WRKY transcription factor 34IPR003657 (DNA-binding WRKY)	GO:0003700,GO:0003700,GO:0006355,GO:0006355,GO:0043565,GO:0043565
MLOC_67489	867.946	3.47275	2.99198e-43	9.83151e-42	threonine aldolase 1 LENGTH=358IPR015424 (Pyridoxal phosphate-dependent transferase, major domain), IPR023603 (Threonine aldolase)	GO:0006520,GO:0006520,GO:0016829,GO:0016829,GO:0030170,
MLOC_69091	548.86	8.74464	3.16137e-43	1.03723e-41	Calcium-dependent lipid-binding (CaLB domain) family protein LENGTH=360IPR008973 (C2 calcium/lipid-binding domain, CaLB)	GO:0003674,GO:0005515,GO:0005515,
MLOC_25036	1541.93	-3.8892	3.38515e-43	1.10896e-41	DNA repair helicase rad5,16, putativeIPR001650 (Helicase, C-terminal)	GO:0003676,GO:0003676,GO:0004386,GO:0004386,GO:0005524,GO:0005524
MLOC_44938	2193.45	-4.98179	3.5302e-43	1.15472e-41	Bifunctional inhibitor/lipid-transfer protein/seed storage 2S albumin superfamily protein LENGTH=134IPR016140 (Bifunctional inhibitor/plant lipid transfer protein/seed storage helical domain)
MLOC_65509	17619.1	2.9595	4.09974e-43	1.33898e-41	PAT1-like protein 1IPR019167 (Topoisomerase II-associated protein PAT1)
MLOC_14819	1715.14	-3.62227	4.51352e-43	1.47189e-41	UDP-glycosyltransferaseIPR002213 (UDP-glucuronosyl/UDP-glucosyltransferase)	GO:0008150,GO:0008152,GO:0008152,GO:0016757,GO:0016758,GO:0016758
MLOC_43806	2584.89	-4.01859	4.83396e-43	1.574e-41	myb domain protein 15 LENGTH=285IPR009057 (Homeodomain-like), IPR015495 (Myb transcription factor)	GO:0003674,GO:0003677,GO:0003677,GO:0003682
MLOC_14665	824.183	3.77615	4.877e-43	1.58562e-41	Trichome birefringence
MLOC_39679	5758.67	-3.33509	5.64062e-43	1.83112e-41	MLOC_39679	GO:0000165,GO:0003674,GO:0005506,GO:0006546,GO:0008150,GO:0008652,GO:0009055,GO:0009108,GO:0009535,GO:0009595,GO:0009684,GO:0009941,GO:0009978,GO:0015994,GO:0016491,GO:0019288,GO:0019373,GO:0019761,GO:0020037,GO:0042742,GO:0043167,GO:0047987,GO:0050832,
MLOC_6785	348.422	-5.09874	6.13498e-43	1.9886e-41	Lipid A export ATP-binding/permease protein MsbAIPR003439 (ABC transporter-like), IPR011527 (ABC transporter, transmembrane domain, type 1)	EC:3.6.1,EC:3.6.1.15,EC:3.6.1.3,GO:0005524,GO:0005524,GO:0005575,GO:0006810,GO:0016021,GO:0016021,GO:0016887,GO:0016887,GO:0022857,GO:0042626,GO:0042626,GO:0043167,GO:0055085,GO:0055085,
MLOC_17272	2832.91	12.5101	6.26775e-43	2.02858e-41	UDP-glycosyltransferaseIPR002213 (UDP-glucuronosyl/UDP-glucosyltransferase)	GO:0008150,GO:0008152,GO:0016757,GO:0016758,GO:0016758,
MLOC_3997	866.481	9.62589	6.70172e-43	2.16578e-41	MLOC_3997
MLOC_27476	605.331	3.67753	7.23503e-43	2.33463e-41	Phosphoglycerate mutase family proteinIPR013078 (Histidine phosphatase superfamily, clade-1)	GO:0009965,GO:0016556,GO:0030154,
MLOC_4172	1675.36	3.64561	9.66814e-43	3.11508e-41	Unknown protein
MLOC_4624	1582.78	3.8144	1.05692e-42	3.4003e-41	Unknown protein
MLOC_33626	6589.05	3.3465	1.1334e-42	3.64091e-41	MLOC_33626	GO:0016021,
MLOC_11873	577.402	4.14216	1.14422e-42	3.67022e-41	Solute carrier family 35 member E3IPR000620 (Drug/metabolite transporter), IPR004853 (Domain of unknown function DUF250)	GO:0005575,GO:0016020,GO:0016021,
MLOC_69043	871.093	-4.17937	1.18187e-42	3.78532e-41	O-methyltransferase-like proteinIPR016461 (O-methyltransferase, COMT, eukaryota)	GO:0008168,GO:0008171,GO:0008171,GO:0046983,GO:0046983,
MLOC_73259	458.2	-4.76755	1.3337e-42	4.26525e-41	unknown protein FUNCTIONS IN: molecular_function unknown INVOLVED IN: biological_process unknown LOCATED IN: vacuole EXPRESSED IN: 24 plant structures EXPRESSED DURING: 15 growth stages BEST Arabidopsis thaliana protein match is: unknown protein . LENGTH=531
MLOC_11261	6373.89	-3.14364	1.44053e-42	4.60008e-41	unknown protein FUNCTIONS IN: molecular_function unknown INVOLVED IN: biological_process unknown LOCATED IN: chloroplast, plasma membrane EXPRESSED IN: 24 plant structures EXPRESSED DURING: 13 growth stages Has 30201 Blast hits to 17322 proteins in 780 species: Archae - 12 Bacteria - 1396 Metazoa - 17338 Fungi - 3422 Plants - 5037 Viruses - 0 Other Eukaryotes - 2996 (source: NCBI BLink). LENGTH=2…
MLOC_13070	588.997	-4.3064	1.4639e-42	4.66777e-41	Unknown protein
MLOC_15020	300.525	6.10509	1.58561e-42	5.04839e-41	Caleosin related proteinIPR007736 (Caleosin), IPR011992 (EF-hand-like domain)	GO:0005509,
MLOC_55375	10595.5	-3.25177	1.66575e-42	5.2957e-41	cDNA clone:J033107D23, full insert sequence
MLOC_4188	638.833	3.64415	1.81516e-42	5.76218e-41	Kelch repeat containing F-box protein-likeIPR015916 (Galactose oxidase, beta-propeller)	GO:0005515,GO:0005515
MLOC_65036	3128.8	-3.19593	2.59844e-42	8.23655e-41	Glucan endo-1,3-beta-glucosidase, putativeIPR000490 (Glycoside hydrolase, family 17), IPR017853 (Glycoside hydrolase, superfamily)	GO:0004553,GO:0004553,GO:0005975,GO:0005975,GO:0005975,GO:0016798
MLOC_6269	9894.06	2.93774	2.9652e-42	9.3853e-41	Protein of unknown function (DUF3133) LENGTH=768IPR021480 (Protein of unknown function DUF3133)
MLOC_70258	2402.15	-3.70859	3.01584e-42	9.53155e-41	Basic helix-loop-helix (BHLH) family transcription factorIPR011598 (Helix-loop-helix DNA-binding)	GO:0003674,GO:0006355,GO:0006355,
MLOC_14852	3227.16	3.49358	3.17647e-42	1.00245e-40	MLOC_14852	GO:0003824,GO:0044237,GO:0050662,
MLOC_42431	650.991	4.26329	3.70736e-42	1.16828e-40	MLOC_42431
MLOC_12636	743.225	4.35612	4.7355e-42	1.48791e-40	At5g37260-like proteinIPR006447 (Myb DNA-binding domain, plants), IPR009057 (Homeodomain-like)	GO:0003677,GO:0003677,GO:0003682,
MLOC_2515	3788.94	3.35246	4.72939e-42	1.48791e-40	unknown protein FUNCTIONS IN: molecular_function unknown INVOLVED IN: biological_process unknown LOCATED IN: nucleus EXPRESSED IN: 24 plant structures EXPRESSED DURING: 15 growth stages Has 30201 Blast hits to 17322 proteins in 780 species: Archae - 12 Bacteria - 1396 Metazoa - 17338 Fungi - 3422 Plants - 5037 Viruses - 0 Other Eukaryotes - 2996 (source: NCBI BLink). LENGTH=359	GO:0005634,GO:0005783
MLOC_68012	6590.46	4.12643	5.00346e-42	1.56982e-40	GDSL esterase/lipaseIPR001087 (Lipase, GDSL), IPR013830 (Esterase, SGNH hydrolase-type)	GO:0006629,GO:0006629,GO:0016788,GO:0016788
MLOC_66718	1750.44	-4.30993	5.95173e-42	1.86462e-40	HXXXD-type acyl-transferase family protein LENGTH=455IPR003480 (Transferase), IPR023213 (Chloramphenicol acetyltransferase-like domain)	GO:0016746,GO:0016747,GO:0016747,
MLOC_72686	372.251	-4.44677	6.12024e-42	1.91462e-40	MLOC_72686	GO:0005576,GO:0005576,GO:0005618,GO:0009664,GO:0016020,GO:0071554
MLOC_44584	5755.89	3.43313	6.27047e-42	1.95877e-40	Beta-amylaseIPR001554 (Glycoside hydrolase, family 14), IPR017853 (Glycoside hydrolase, superfamily)	GO:0000272,GO:0000272,GO:0016161,GO:0016161
MLOC_17562	292.009	-6.4841	7.26326e-42	2.26561e-40	Unknown protein
MLOC_69710	7582	3.17185	7.95648e-42	2.47825e-40	Homeobox leucine zipper proteinIPR003106 (Leucine zipper, homeobox-associated), IPR009057 (Homeodomain-like)	GO:0003677,GO:0003700,GO:0003700,GO:0005634,GO:0005634,GO:0006351,GO:0006355,GO:0043565,GO:0043565,
MLOC_73139	18707.5	4.14076	8.59065e-42	2.67192e-40	Protein phosphatase 2c, putativeIPR001932 (Protein phosphatase 2C-like), IPR015655 (Protein phosphatase 2C)	EC:3.1,EC:3.1.3.16,EC:3.1.3.41,GO:0003824,GO:0003824,GO:0004722,GO:0006464,GO:0006470,GO:0016791,GO:0046872
MLOC_22984	397.623	4.26334	8.65065e-42	2.6867e-40	Heavy metal transport/detoxification superfamily protein LENGTH=332IPR006121 (Heavy metal-associated domain, HMA)	GO:0030001,GO:0030001,GO:0046872,GO:0046872
MLOC_15949	372.887	7.77692	8.67535e-42	2.69048e-40	BEST Arabidopsis thaliana protein match is: transcription factor-related . LENGTH=244	GO:0006351,GO:0043565
MLOC_18373	402.086	-5.55426	9.87187e-42	3.05716e-40	Disease resistance-responsive (dirigent-like protein) family protein LENGTH=182IPR004265 (Plant disease resistance response protein)
MLOC_77066	4763.44	-4.65037	1.13239e-41	3.50179e-40	U-box domain-containing proteinIPR013083 (Zinc finger, RING/FYVE/PHD-type), IPR016024 (Armadillo-type fold)	GO:0000151,GO:0003674,GO:0004842,GO:0004842,GO:0006464,GO:0006464,GO:0016567,GO:0016874
MLOC_67628	4066.48	-5.56331	1.15571e-41	3.56878e-40	Peroxidase 1IPR010255 (Haem peroxidase)	GO:0004601,GO:0004601,GO:0006979,GO:0006979,GO:0020037,GO:0020037,GO:0046872,GO:0055114,GO:0055114,
MLOC_44233	11746.5	3.76555	1.21392e-41	3.74316e-40	Sucrose transporter 1IPR004896 (PUCC protein), IPR016196 (Major facilitator superfamily domain, general substrate transporter)	GO:0005887,GO:0008515
MLOC_53885	56662.5	3.13136	1.33727e-41	4.11761e-40	Sugar transporterIPR005828 (General substrate transporter), IPR016196 (Major facilitator superfamily domain, general substrate transporter)	GO:0005575,GO:0016021,GO:0016021,GO:0022857,GO:0022857,GO:0022891,GO:0055085,GO:0055085,GO:0055085,
MLOC_80455	1591.72	3.41394	1.41856e-41	4.36166e-40	MLOC_80455	GO:0005759,GO:0006552,GO:0009055,GO:0015996,GO:0019243,GO:0055114
MLOC_77061	583.931	3.81492	1.49948e-41	4.60391e-40	MLOC_77061
MLOC_8502	600.985	3.60563	1.77344e-41	5.4373e-40	unknown protein FUNCTIONS IN: molecular_function unknown INVOLVED IN: biological_process unknown LOCATED IN: plasma membrane EXPRESSED IN: 24 plant structures EXPRESSED DURING: 14 growth stages BEST Arabidopsis thaliana protein match is: unknown protein . LENGTH=164
MLOC_59083	7709.71	3.45209	1.77803e-41	5.44361e-40	2-phosphoglycerate kinase-related protein
MLOC_21585	277.97	5.34488	2.05216e-41	6.27395e-40	Kinase, putativeIPR008985 (Concanavalin A-like lectin/glucanase), IPR011009 (Protein kinase-like domain)	EC:2.7.11,GO:0003674,GO:0004672,GO:0004674,GO:0005488,GO:0005524,GO:0005524,GO:0006464,GO:0006468,GO:0006468,GO:0016301,GO:0030246,GO:0043167,
MLOC_54099	8360.06	4.22732	2.13503e-41	6.51804e-40	Phosphatidylinositol-4-phosphate 5-kinase, putativeIPR002498 (Phosphatidylinositol-4-phosphate 5-kinase, core), IPR023610 (Phosphatidylinositol-4-phosphate 5-kinase)	EC:2.7.1,GO:0005524,GO:0006629,GO:0008150,GO:0016301,GO:0016307,GO:0016307,GO:0043167,GO:0044267,GO:0046488
MLOC_74437	6599.95	3.59642	2.29806e-41	7.00583e-40	unknown protein FUNCTIONS IN: molecular_function unknown INVOLVED IN: biological_process unknown LOCATED IN: mitochondrion EXPRESSED IN: 22 plant structures EXPRESSED DURING: 13 growth stages Has 1807 Blast hits to 1807 proteins in 277 species: Archae - 0 Bacteria - 0 Metazoa - 736 Fungi - 347 Plants - 385 Viruses - 0 Other Eukaryotes - 339 (source: NCBI BLink). LENGTH=91	GO:0015996,
MLOC_52357	442.21	-4.17018	2.53791e-41	7.72608e-40	Cytokinin oxidase/dehydrogenaseIPR016164 (FAD-linked oxidase-like, C-terminal), IPR016166 (FAD-binding, type 2)	EC:1.1.1.158,EC:1.5.99.12,GO:0008150,GO:0008762,GO:0008762,GO:0009690,GO:0009690,GO:0016491,GO:0016491,GO:0019139,GO:0019139,GO:0043167,GO:0050660,GO:0050660,GO:0055114,GO:0055114
MLOC_62963	334.855	4.50607	2.67125e-41	8.12051e-40	Protein SEY1, putativeIPR008803 (Root hair defective 3 GTP-binding)	GO:0000956,GO:0003924,GO:0005525,GO:0005789,GO:0006635,GO:0010048,GO:0016021,GO:0016558,GO:0016817,
MLOC_40798	4333.56	-3.81716	2.88673e-41	8.76319e-40	MLOC_40798
MLOC_74384	9689.29	3.16289	3.15268e-41	9.55705e-40	Eukaryotic aspartyl protease family protein LENGTH=461IPR001461 (Peptidase A1), IPR021109 (Peptidase aspartic)	EC:3.4.23,GO:0004190,GO:0004190,GO:0006508,GO:0008150,GO:0008150,GO:0008233,
MLOC_57592	278.418	-6.17563	3.33316e-41	1.009e-39	Plant protein of unknown function (DUF247) LENGTH=440IPR004158 (Protein of unknown function DUF247, plant)
MLOC_17772	1152.49	3.33616	3.4598e-41	1.04586e-39	Splicing factor 3B subunit 4IPR012677 (Nucleotide-binding, alpha-beta plait)	GO:0000166,GO:0003676,GO:0003676,
MLOC_18557	7024.78	4.45829	3.58045e-41	1.07968e-39	F-box family proteinIPR001810 (F-box domain, cyclin-like), IPR017451 (F-box associated interaction domain)	GO:0003674,GO:0005515,GO:0005515,
MLOC_58092	381.451	6.08527	3.58173e-41	1.07968e-39	Protein of unknown function, DUF538 LENGTH=179IPR007493 (Protein of unknown function DUF538)
MLOC_52907	8774.67	3.30441	3.72639e-41	1.12172e-39	Calcium-binding EF hand family proteinIPR011992 (EF-hand-like domain)	GO:0005509,
MLOC_15992	7758.6	3.19254	4.13994e-41	1.24447e-39	Beta-glucosidaseIPR001360 (Glycoside hydrolase, family 1), IPR017853 (Glycoside hydrolase, superfamily)	GO:0004553,GO:0004553,GO:0005975,GO:0005975,GO:0005975,GO:0016798
MLOC_56567	906.591	-3.76475	4.19524e-41	1.25933e-39	Transcription factor, putativeIPR015300 (DNA-binding pseudobarrel domain), IPR016177 (DNA-binding, integrase-type)	GO:0001071,GO:0003677,GO:0003677,GO:0003700,GO:0003700,GO:0005634,GO:0006351,GO:0006355,GO:0009058,GO:0034641
MLOC_2864	709.161	-4.13231	4.39338e-41	1.31697e-39	GlycosyltransferaseIPR007657 (Glycosyltransferase AER61, uncharacterised)	GO:0016757,GO:0016757
MLOC_74264	845.813	-5.85752	5.03153e-41	1.50617e-39	MLOC_74264	GO:0008150,GO:0016491,GO:0043167,GO:0050660
MLOC_43080	2966.89	-3.22951	5.33551e-41	1.59495e-39	basic helix-loop-helix (bHLH) DNA-binding superfamily protein LENGTH=181IPR011598 (Helix-loop-helix DNA-binding)	GO:0003677,GO:0006355,GO:0006355,
MLOC_4540	307.707	-6.22049	5.64927e-41	1.6864e-39	NBS-LRR class disease resistance protein
MLOC_73933	1047.36	-3.99247	6.68882e-41	1.99395e-39	Protein kinaseIPR011009 (Protein kinase-like domain)	EC:2.7.11,GO:0004672,GO:0004672,GO:0004674,GO:0005524,GO:0005524,GO:0006464,GO:0006468,GO:0006468,GO:0016301,GO:0043167,
MLOC_68895	4248.63	3.4899	7.67697e-41	2.28536e-39	Adiponectin receptor proteinIPR004254 (Hly-III-related)	GO:0004872,GO:0016021,GO:0016021,
MLOC_62752	1071.33	-3.68341	9.43023e-41	2.80341e-39	unknown protein FUNCTIONS IN: molecular_function unknown INVOLVED IN: biological_process unknown LOCATED IN: endomembrane system BEST Arabidopsis thaliana protein match is: unknown protein . LENGTH=557IPR006311 (Twin-arginine translocation pathway, signal sequence)
MLOC_50064	1244.76	10.8918	1.14663e-40	3.40399e-39	MLOC_50064
MLOC_64594	10746.1	2.98029	1.35353e-40	4.01269e-39	Bowman-Birk type trypsin inhibitorIPR000877 (Proteinase inhibitor I12, Bowman-Birk)	GO:0004867,GO:0004867,GO:0005576,GO:0005576
MLOC_21213	876.451	-3.45423	1.58614e-40	4.69581e-39	Ergosterol biosynthetic proteinIPR005352 (Erg28)	GO:0005575,GO:0016021,GO:0016021,
MLOC_12925	1143.32	3.61468	1.61296e-40	4.76863e-39	Solanesyl diphosphate synthaseIPR017446 (Polyprenyl synthetase-related)	GO:0008299,GO:0008299,GO:0015979,GO:0015979,GO:0016765,GO:0016765
MLOC_11081	779.029	-3.94171	1.73714e-40	5.12873e-39	Receptor-like protein kinaseIPR001611 (Leucine-rich repeat), IPR011009 (Protein kinase-like domain), IPR013210 (Leucine-rich repeat-containing N-terminal, type 2)	EC:2.7.11,GO:0002237,GO:0003674,GO:0004672,GO:0004674,GO:0005515,GO:0005515,GO:0005524,GO:0005524,GO:0005886,GO:0006464,GO:0006468,GO:0006468,GO:0007165,GO:0010067,GO:0010103,GO:0016021,GO:0016301,GO:0030154,GO:0043167,GO:0048443,
MLOC_10950	14294	3.06955	1.75252e-40	5.16706e-39	Sad1/UNC domain proteinIPR008979 (Galactose-binding domain-like), IPR012919 (Sad1/UNC-like, C-terminal)	GO:0005635,GO:0005783,GO:0006997,
MLOC_51846	356.898	-4.79414	2.19084e-40	6.45053e-39	Salt tolerant-related proteinIPR001480 (Bulb-type lectin domain)
MLOC_46005	438.171	-4.03747	2.37352e-40	6.97887e-39	MLOC_46005	GO:0000151,GO:0004842,GO:0016567,
MLOC_78143	15424.1	3.03146	2.39673e-40	7.0375e-39	CTP synthaseIPR004468 (CTP synthase)	EC:6.3.4.2,GO:0003883,GO:0003883,GO:0005524,GO:0006221,GO:0006221,GO:0006541,GO:0009058,GO:0016874,GO:0034641,GO:0044210,GO:0044281
MLOC_19594	1079.45	-3.99588	2.4626e-40	7.22106e-39	Cellulose synthase-like proteinIPR005150 (Cellulose synthase)	GO:0016020,GO:0016021,GO:0016760,GO:0016760,GO:0030244,GO:0030244
MLOC_11854	732.445	3.62557	2.7946e-40	8.18343e-39	HXXXD-type acyl-transferase family protein LENGTH=464IPR003480 (Transferase), IPR023213 (Chloramphenicol acetyltransferase-like domain)	GO:0016746,GO:0016747,GO:0016747,
MLOC_23086	3250.53	4.44341	2.88195e-40	8.42774e-39	Unknown protein
MLOC_61572	5511.49	2.9733	3.18639e-40	9.30537e-39	Ubiquitin thioesterase OTU1IPR003323 (Ovarian tumour, otubain)	GO:0005829,GO:0008233
MLOC_75172	340.14	-6.46745	3.21392e-40	9.37306e-39	laccase 11 LENGTH=557IPR017760 (L-ascorbate oxidase, plants)	GO:0005507,GO:0005507,GO:0005576,GO:0016491,GO:0016491,GO:0055114,GO:0055114,
MLOC_67040	4096.42	3.72574	3.6253e-40	1.05585e-38	CASP-like proteinIPR006702 (Uncharacterised protein family UPF0497, trans-membrane plant)	GO:0005886,GO:0016021
MLOC_10906	8061.98	3.4343	4.35098e-40	1.26549e-38	ABC transporter G family memberIPR003439 (ABC transporter-like), IPR013525 (ABC-2 type transporter)	EC:3.6.1,EC:3.6.1.15,EC:3.6.1.3,GO:0005524,GO:0005524,GO:0005575,GO:0016020,GO:0016020,GO:0016887,GO:0016887,GO:0016887,GO:0043167
MLOC_5005	255.68	5.21745	4.54898e-40	1.32129e-38	GDSL esterase/lipaseIPR001087 (Lipase, GDSL), IPR013830 (Esterase, SGNH hydrolase-type)	GO:0003674,GO:0006629,GO:0006629,GO:0016788,GO:0016788,
MLOC_63805	813.506	3.96181	4.61808e-40	1.33955e-38	UDP-Glycosyltransferase superfamily protein LENGTH=464IPR002213 (UDP-glucuronosyl/UDP-glucosyltransferase)	GO:0008150,GO:0008152,GO:0008152,GO:0016757,GO:0016758,GO:0016758
MLOC_72586	8128.69	-3.53958	5.05182e-40	1.4634e-38	WRKY transcription factor 70IPR003657 (DNA-binding WRKY)	GO:0003700,GO:0003700,GO:0006355,GO:0043565,GO:0043565,
MLOC_15743	4496.19	3.02827	5.29263e-40	1.53109e-38	Mitochondrial carrier protein-likeIPR002067 (Mitochondrial carrier protein), IPR023395 (Mitochondrial carrier domain)	GO:0005743,GO:0015228,GO:0016021,GO:0055085,GO:0055085,
MLOC_63556	3789.41	2.94492	6.36048e-40	1.83754e-38	CBL-interacting protein kinase 3IPR001772 (Kinase-associated KA1), IPR004041 (NAF domain), IPR011009 (Protein kinase-like domain)	EC:2.7.11,GO:0004672,GO:0004672,GO:0004674,GO:0005524,GO:0005524,GO:0006464,GO:0006468,GO:0006468,GO:0007165,GO:0007165,GO:0007165,GO:0016301,GO:0043167
MLOC_21160	364.55	6.20212	6.37475e-40	1.83919e-38	TRAM, LAG1 and CLN8 (TLC) lipid-sensing domain containing proteinIPR006634 (TRAM/LAG1/CLN8 homology domain)	GO:0005575,GO:0016021,GO:0016021,
MLOC_74605	516.935	-4.01446	7.49703e-40	2.16009e-38	PeroxidaseIPR010255 (Haem peroxidase)	EC:1.11.1.7,GO:0003674,GO:0004601,GO:0004601,GO:0005576,GO:0006950,GO:0006979,GO:0006979,GO:0008150,GO:0016491,GO:0020037,GO:0020037,GO:0046872,GO:0055114,GO:0055114,
MLOC_73626	1135.11	10.7698	7.53361e-40	2.16772e-38	BZIP transcription factorIPR004827 (Basic-leucine zipper domain)	GO:0001071,GO:0003677,GO:0003700,GO:0003700,GO:0005634,GO:0006355,GO:0006355,GO:0008150,GO:0009058,GO:0034641,GO:0043565,GO:0043565,GO:0046983,GO:0046983
MLOC_6981	7472.54	3.66375	7.73242e-40	2.22196e-38	Short-chain dehydrogenase/reductase protein-likeIPR002198 (Short-chain dehydrogenase/reductase SDR)	GO:0008150,GO:0008152,GO:0016491,GO:0016491
MLOC_57270	9733.57	3.97473	8.14275e-40	2.33675e-38	Adenine nucleotide alpha hydrolases-like proteinIPR014729 (Rossmann-like alpha/beta/alpha sandwich fold)	GO:0002238,GO:0003674,GO:0005886,GO:0006950,GO:0016036,GO:0016787,GO:0019375,GO:0042631
MLOC_71857	2606.51	4.95392	8.58018e-40	2.45901e-38	MLOC_71857	GO:0003674,GO:0006629,GO:0016787,GO:0016788
MLOC_11193	827.725	-3.8533	1.07907e-39	3.0884e-38	unknown protein FUNCTIONS IN: molecular_function unknown INVOLVED IN: N-terminal protein myristoylation LOCATED IN: cellular_component unknown EXPRESSED IN: 24 plant structures EXPRESSED DURING: 14 growth stages BEST Arabidopsis thaliana protein match is: unknown protein . LENGTH=210
MLOC_69633	3192.61	3.13062	1.08855e-39	3.1114e-38	Heavy metal transport/detoxification superfamily protein LENGTH=473IPR006121 (Heavy metal-associated domain, HMA)	GO:0030001,GO:0030001,GO:0046872,GO:0046872
MLOC_43526	3937.17	-3.63111	1.12686e-39	3.21665e-38	1-aminocyclopropane-1-carboxylate oxidaseIPR005123 (Oxoglutarate/iron-dependent oxygenase)	GO:0016491,GO:0016706,GO:0016706,GO:0046872,GO:0055114,GO:0055114
MLOC_58970	752.45	-4.46832	1.15008e-39	3.27856e-38	Disease resistance proteinIPR000767 (Disease resistance protein)	GO:0005524,GO:0005524,GO:0006915,GO:0006915,GO:0043167,GO:0043531
MLOC_34816	6420.63	-3.48756	1.21079e-39	3.44707e-38	Legumin-like proteinIPR011051 (Cupin, RmlC-type)	GO:0045735,GO:0045735
MLOC_44553	1746.71	3.74283	1.31272e-39	3.73232e-38	PVR3-like proteinIPR016140 (Bifunctional inhibitor/plant lipid transfer protein/seed storage helical domain)
MLOC_37029	2368.89	3.18906	1.35911e-39	3.85911e-38	Chalcone-flavanone isomerase-like proteinIPR003466 (Chalcone isomerase, subgroup), IPR016087 (Chalcone isomerase)	GO:0005504,GO:0009570,GO:0016872,GO:0016872,GO:0042398,GO:0042398
MLOC_17110	530.048	4.00615	1.40503e-39	3.98424e-38	Protein of unknown function (DUF1230) LENGTH=327IPR009631 (Uncharacterised protein family Ycf36)
MLOC_78293	677.699	3.98472	1.49227e-39	4.22606e-38	Major facilitator superfamily protein LENGTH=567IPR000109 (Oligopeptide transporter), IPR016196 (Major facilitator superfamily domain, general substrate transporter)	GO:0003674,GO:0005215,GO:0005215,GO:0005575,GO:0006810,GO:0006857,GO:0006857,GO:0016020,GO:0016020,
MLOC_40035	879.873	4.25495	1.59584e-39	4.51343e-38	Zinc finger protein 1IPR007087 (Zinc finger, C2H2)	GO:0005622,GO:0008270,GO:0046872,
MLOC_68416	272.535	6.6838	1.60386e-39	4.53017e-38	unknown protein FUNCTIONS IN: molecular_function unknown INVOLVED IN: biological_process unknown LOCATED IN: chloroplast, chloroplast inner membrane, chloroplast envelope EXPRESSED IN: 23 plant structures EXPRESSED DURING: 14 growth stages Has 200 Blast hits to 200 proteins in 73 species: Archae - 0 Bacteria - 112 Metazoa - 0 Fungi - 0 Plants - 53 Viruses - 0 Other Eukaryotes - 35 (source: NCBI B…	GO:0006098,GO:0006364,GO:0009534,GO:0009706,GO:0010027,GO:0010207,GO:0015995,GO:0019288
MLOC_12962	1282.96	10.8857	1.72521e-39	4.86655e-38	Protein trichome birefringence-like 19
MLOC_44356	299.873	-5.75292	1.77536e-39	5.00146e-38	Protein of unknown function (DUF679) LENGTH=214IPR007770 (Protein of unknown function DUF679)
MLOC_74834	1905.99	-5.35526	1.95942e-39	5.51276e-38	Expansin proteinIPR007118 (Expansin/Lol pI), IPR014733 (Barwin-like endoglucanase)	GO:0000003,GO:0005576,GO:0019953,
MLOC_80154	5742.79	-3.29502	2.08691e-39	5.86377e-38	Peroxidase 1IPR010255 (Haem peroxidase)	GO:0004601,GO:0004601,GO:0006979,GO:0006979,GO:0020037,GO:0020037,GO:0046872,GO:0055114,GO:0055114,
MLOC_64714	1019.68	4.05068	2.09118e-39	5.86812e-38	Calcium-dependent lipid-binding (CaLB domain) family protein LENGTH=360IPR008973 (C2 calcium/lipid-binding domain, CaLB)	GO:0003674,GO:0005515,GO:0005515,
MLOC_71450	543.342	4.28394	2.14033e-39	5.99822e-38	Protein phosphatase 2c, putativeIPR001932 (Protein phosphatase 2C-like), IPR015655 (Protein phosphatase 2C)	GO:0003824,GO:0003824,GO:0004722,GO:0006470,GO:0046872,
MLOC_69033	404.17	-4.88936	2.39866e-39	6.71344e-38	GDSL esterase/lipaseIPR001087 (Lipase, GDSL), IPR013830 (Esterase, SGNH hydrolase-type)	GO:0003674,GO:0006629,GO:0006629,GO:0016788,GO:0016788,
MLOC_67537	857.005	-3.54514	2.55072e-39	7.12975e-38	Nuclease, putative, expressedIPR016071 (Staphylococcal nuclease (SNase-like), OB-fold)	GO:0003676,GO:0003676,GO:0016788,GO:0016788
MLOC_72578	296.783	-4.95694	2.59694e-39	7.24953e-38	B-lectin receptor kinaseIPR000858 (S-locus glycoprotein), IPR001480 (Bulb-type lectin domain), IPR003609 (Apple-like)	GO:0003674,GO:0005529,GO:0005529,GO:0048544,GO:0048544,
MLOC_1907	683.739	4.38892	3.0798e-39	8.58633e-38	MLOC_19075	GO:0003674,GO:0003824
MLOC_68071	8636.65	3.62342	3.56942e-39	9.93849e-38	Poly polymerase catalytic domain containing protein, expressedIPR012317 (Poly(ADP-ribose) polymerase, catalytic domain), IPR022003 (RST domain of plant C-terminal)	EC:2.4.2.30,GO:0003950,GO:0016757,
MLOC_64685	3453.61	3.13461	3.75419e-39	1.04394e-37	Sterol-4-methyl-oxidaseIPR006694 (Fatty acid hydroxylase)	GO:0005506,GO:0005506,GO:0006633,GO:0006633,GO:0016021,GO:0016491,GO:0016491,GO:0055114,GO:0055114,
MLOC_10510	421.331	-4.42605	3.8177e-39	1.06024e-37	Major facilitator superfamily protein LENGTH=590IPR000109 (Oligopeptide transporter), IPR016196 (Major facilitator superfamily domain, general substrate transporter)	GO:0003674,GO:0005215,GO:0005215,GO:0005575,GO:0006810,GO:0006857,GO:0006857,GO:0016020,GO:0016020,GO:0016021
MLOC_60806	744.294	3.82496	3.84226e-39	1.06568e-37	ABC transporter ATP-binding proteinIPR005293 (Antigen peptide transporter 2), IPR011527 (ABC transporter, transmembrane domain, type 1), IPR011917 (ABC transporter, lipid A export, MsbA), IPR011918 (ABC transporter, ATP-binding/permease protein), IPR014216 (ABC transporter, CydDC cysteine exporter (CydDC-E) family, permease/ATP-binding protein CydD), IPR014223 (ABC transporter, CydDC cysteine exp…	GO:0005524,GO:0005524,GO:0006810,GO:0016021,GO:0016021,GO:0016887,GO:0016887,GO:0042626,GO:0042626,GO:0055085,GO:0055085,
MLOC_22126	380.999	4.44082	4.02345e-39	1.1145e-37	Glycine-rich protein
MLOC_58521	266.515	5.72675	4.0316e-39	1.11532e-37	Unknown protein
MLOC_65670	2648.87	5.35883	4.10255e-39	1.13349e-37	Glutathione-S-transferaseIPR010987 (Glutathione S-transferase, C-terminal-like), IPR012336 (Thioredoxin-like fold)	GO:0003674,GO:0005515
MLOC_65155	319.007	-7.34395	4.45248e-39	1.2286e-37	Leucine-rich receptor-like protein kinase family protein LENGTH=1173IPR001611 (Leucine-rich repeat), IPR011009 (Protein kinase-like domain), IPR013210 (Leucine-rich repeat-containing N-terminal, type 2)	EC:2.7.11,GO:0003674,GO:0004672,GO:0004674,GO:0005515,GO:0005515,GO:0005524,GO:0005524,GO:0006464,GO:0006468,GO:0006468,GO:0016021,GO:0016301,GO:0043167
MLOC_54590	1135.48	4.05775	4.48191e-39	1.23514e-37	Ubiquitin-protein ligase, putativeIPR011016 (Zinc finger, RING-CH-type), IPR013083 (Zinc finger, RING/FYVE/PHD-type), IPR022143 (Protein of unknown function DUF3675)	GO:0008270,GO:0008270,GO:0043167,
MLOC_67423	3365.71	-3.10709	4.63969e-39	1.27698e-37	Amino acid acetyltransferase, putative, expressedIPR010167 (Amino-acid N-acetyltransferase (ArgA)), IPR016181 (Acyl-CoA N-acyltransferase)	EC:2.3.1,EC:2.3.1.1,GO:0004042,GO:0005737,GO:0005737,GO:0006520,GO:0006526,GO:0008080,GO:0008080,GO:0008152,GO:0008652,GO:0008652,GO:0009058,GO:0016746
MLOC_15378	1433.01	3.19885	4.96454e-39	1.36465e-37	MLOC_15378
MLOC_7757	389.231	-5.10262	5.14731e-39	1.41308e-37	NAC domain protein,IPR003441 (No apical meristem (NAM) protein)	GO:0003677,GO:0003677,GO:0006355,GO:0006355,GO:0009058,GO:0034641
MLOC_13305	15835.7	-2.9295	5.445e-39	1.4929e-37	Ethylene-responsive transcription factorIPR016177 (DNA-binding, integrase-type)	GO:0003677,GO:0003700,GO:0003700,GO:0005634,GO:0006351,GO:0006355
MLOC_15952	2031.56	3.30103	5.67661e-39	1.55442e-37	CW7 LENGTH=388IPR019141 (Protein of unknown function DUF2045)
MLOC_18451	15311.8	3.60674	6.33112e-39	1.73144e-37	MLOC_18451
MLOC_57860	7943.96	2.82405	6.36821e-39	1.73938e-37	Cellulose synthase-like A2
MLOC_2049	796.247	9.83662	6.85815e-39	1.86881e-37	UDP-Glycosyltransferase superfamily protein LENGTH=496IPR002213 (UDP-glucuronosyl/UDP-glucosyltransferase)	GO:0008150,GO:0008152,GO:0008152,GO:0016757,GO:0016758,GO:0016758
MLOC_76914	802.736	5.08923	6.85944e-39	1.86881e-37	rRNA N-glycosidaseIPR001574 (Ribosome-inactivating protein)	EC:3.2.2.22,GO:0006412,GO:0006952,GO:0016798,GO:0017148,GO:0017148,GO:0030598,GO:0030598
MLOC_51238	1139.91	4.57211	6.91139e-39	1.88058e-37	CONSTANS-like proteinIPR000315 (Zinc finger, B-box), IPR010402 (CCT domain)	GO:0003674,GO:0005515,GO:0005515,GO:0005622,GO:0008270,GO:0043167
MLOC_10926	2230.15	4.38533	7.06934e-39	1.92113e-37	Hypoxia-responsive family protein-likeIPR007667 (Hypoxia induced protein, domain)	GO:0016021,
EPlHVUG00000001463	249.1	4.84838	8.30081e-39	2.25294e-37	EPlHVUG00000001463
MLOC_57493	3118.94	-4.29549	8.76058e-39	2.37474e-37	NBS-LRR class disease resistance proteinIPR000767 (Disease resistance protein)	GO:0005524,GO:0005524,GO:0006915,GO:0006915,GO:0043167,GO:0043531
MLOC_73251	11016.4	2.88162	9.87683e-39	2.67395e-37	F-box family protein
MLOC_62656	230.996	5.85028	1.10743e-38	2.99436e-37	inositol polyphosphate 5-phosphatase 11 LENGTH=334IPR005135 (Endonuclease/exonuclease/phosphatase)	GO:0004439,GO:0004445,GO:0006629,GO:0034485,GO:0043813,GO:0046856,GO:0052658,GO:0052659
MLOC_54218	3944.6	-3.28136	1.11252e-38	3.00437e-37	Protein kinase superfamily protein LENGTH=390IPR011009 (Protein kinase-like domain)	GO:0004672,GO:0004672,GO:0004674,GO:0005524,GO:0006464,GO:0006468,GO:0006468,GO:0016301,GO:0043167,
MLOC_5403	12814.3	3.30174	1.15331e-38	3.1106e-37	Nitrate transporter 1.1IPR000109 (Oligopeptide transporter), IPR016196 (Major facilitator superfamily domain, general substrate transporter)	GO:0003674,GO:0005215,GO:0005215,GO:0005575,GO:0006810,GO:0006857,GO:0006857,GO:0016020,GO:0016020,GO:0016021
MLOC_62741	4760.99	4.2274	1.15538e-38	3.1123e-37	Vacuolar protein sorting-associated protein, putative
MLOC_68592	2123.34	-4.99155	1.19077e-38	3.20363e-37	Disease resistance-responsive (dirigent-like protein) family protein LENGTH=185IPR004265 (Plant disease resistance response protein)
MLOC_75886	662.765	-3.63665	1.21584e-38	3.26699e-37	Dehydration responsive element binding transcription factor 1BIPR016177 (DNA-binding, integrase-type)	GO:0001071,GO:0003677,GO:0003700,GO:0003700,GO:0005634,GO:0006351,GO:0006355,GO:0006355,GO:0009058,GO:0034641
MLOC_36922	1252.97	-4.01445	1.33158e-38	3.57351e-37	unknown protein BEST Arabidopsis thaliana protein match is: unknown protein . LENGTH=220
MLOC_4665	282.359	4.45309	1.42037e-38	3.80704e-37	Cyclic nucleotide-gated ion channel 2IPR014710 (RmlC-like jelly roll fold)	GO:0005222,GO:0005242,GO:0005262,GO:0005886,GO:0007263,GO:0009626,GO:0016021,GO:0030552,GO:0030553,
MLOC_63427	2393.9	-4.4659	1.65564e-38	4.43212e-37	LMBR1 domain-containing protein-like proteinIPR006876 (LMBR1-like membrane protein)	GO:0016021,
MLOC_8162	2170.45	3.02677	1.73008e-38	4.62567e-37	unknown protein BEST Arabidopsis thaliana protein match is: unknown protein . LENGTH=117
MLOC_57969	682.714	-3.79863	1.78896e-38	4.77716e-37	Zinc transporterIPR003689 (Zinc/iron permease)	GO:0005385,GO:0005575,GO:0005886,GO:0006826,GO:0006833,GO:0010048,GO:0010106,GO:0016020,GO:0016021,GO:0022857,GO:0030001,GO:0046873,GO:0055085,GO:0055085,GO:0055085,
MLOC_36648	2021.16	3.79334	1.80377e-38	4.81072e-37	Regulator of chromosome condensation (RCC1) family protein LENGTH=488IPR009091 (Regulator of chromosome condensation/beta-lactamase-inhibitor protein II)
MLOC_58223	906.708	3.43611	1.91904e-38	5.11182e-37	Protein of unknown function (DUF1218) LENGTH=163IPR009606 (Protein of unknown function DUF1218)
MLOC_68919	1103.62	-3.95816	2.12282e-38	5.64764e-37	PeroxidaseIPR010255 (Haem peroxidase)	GO:0004601,GO:0004601,GO:0005576,GO:0006979,GO:0006979,GO:0020037,GO:0020037,GO:0046872,GO:0055114,GO:0055114
MLOC_64486	2331.67	-3.64964	2.16458e-38	5.75164e-37	PeroxidaseIPR010255 (Haem peroxidase)	EC:1.11.1.7,GO:0003674,GO:0004601,GO:0004601,GO:0006950,GO:0006979,GO:0006979,GO:0008150,GO:0016491,GO:0020037,GO:0020037,GO:0046872,GO:0055114,GO:0055114
MLOC_57229	1250.4	-3.52765	2.21648e-38	5.88228e-37	Glycosyltransferase family GT8 proteinIPR002495 (Glycosyl transferase, family 8)	GO:0000139,GO:0016021,GO:0016757,GO:0016757,GO:0030048,GO:0045489,GO:0047262,GO:0090406
MLOC_52176	24968.2	3.16093	2.51516e-38	6.66673e-37	Protein phosphatase 2CIPR001932 (Protein phosphatase 2C-like), IPR015655 (Protein phosphatase 2C)	EC:3.1,EC:3.1.3.16,EC:3.1.3.41,GO:0003824,GO:0004722,GO:0006464,GO:0006470,GO:0016791,GO:0046872,
MLOC_52935	266.02	-5.37252	3.01313e-38	7.97682e-37	Protein of unknown function (DUF567) LENGTH=230IPR007612 (LURP1-like domain)
MLOC_56124	5310.37	3.01113	3.45946e-38	9.14717e-37	WUSCHEL-related homeobox 14IPR009057 (Homeodomain-like)	GO:0003677,GO:0003677,GO:0003700,GO:0003700,GO:0005634,GO:0006355,GO:0006355,GO:0043565,GO:0043565,
MLOC_34586	408.84	-4.07058	3.59778e-38	9.50123e-37	Flavonol 4-sulfotransferaseIPR000863 (Sulfotransferase domain)	GO:0008146,GO:0008146
MLOC_14262	256.368	4.85976	4.20202e-38	1.10833e-36	Heavy metal transport/detoxification superfamily protein LENGTH=114IPR006121 (Heavy metal-associated domain, HMA)	GO:0030001,GO:0030001,GO:0046872,GO:0046872
MLOC_13975	279.161	4.36794	4.22661e-38	1.11346e-36	Protein of unknown function (DUF581) LENGTH=126IPR007650 (Protein of unknown function DUF581)
MLOC_38563	1986.96	3.46394	4.60551e-38	1.21179e-36	MLOC_38563	EC:3.2.1.97,GO:0016798,GO:0033926,
MLOC_14196	1726.93	-3.56698	4.94739e-38	1.30015e-36	Unknown protein
MLOC_63032	12579.6	4.24195	5.09302e-38	1.33679e-36	Alpha-soluble NSF attachment proteinIPR000744 (NSF attachment protein)	GO:0005622,GO:0005622,GO:0008270,GO:0008270,GO:0043167,GO:0046872
MLOC_6082	1277.07	-4.96435	5.10193e-38	1.3375e-36	Leucine-rich repeat receptor-like protein kinaseIPR001611 (Leucine-rich repeat), IPR011009 (Protein kinase-like domain), IPR013210 (Leucine-rich repeat-containing N-terminal, type 2)	EC:2.7.11,GO:0003674,GO:0004672,GO:0004674,GO:0004674,GO:0004675,GO:0005515,GO:0005524,GO:0005524,GO:0005886,GO:0006464,GO:0006464,GO:0006468,GO:0006898,GO:0010008,GO:0010359,GO:0016021,GO:0016045,GO:0016301,GO:0042742,GO:0043167,GO:0052544
MLOC_3754	850.791	-3.93446	6.76397e-38	1.77106e-36	MLOC_3754	GO:0030410,GO:0030418
MLOC_12123	2184.55	3.33229	7.69064e-38	2.01125e-36	Uncharacterized conserved protein (DUF2358) LENGTH=241IPR018790 (Protein of unknown function DUF2358)
MLOC_58401	1452.61	-3.72581	7.80216e-38	2.03794e-36	Long cell-linked locus protein, putative, expressed	EC:3.2.1,EC:3.2.1.113,EC:3.2.1.24,GO:0004571,GO:0005509,GO:0005575,GO:0016020,GO:0016798,GO:0043167,
MLOC_60821	12851.8	2.96396	7.86989e-38	2.05314e-36	unknown protein Has 219 Blast hits to 202 proteins in 78 species: Archae - 0 Bacteria - 166 Metazoa - 0 Fungi - 0 Plants - 36 Viruses - 0 Other Eukaryotes - 17 (source: NCBI BLink). LENGTH=643	GO:0005524,GO:0043141,GO:0045892,
MLOC_56787	247.274	5.2002	8.3821e-38	2.18411e-36	ATPaseIPR001757 (ATPase, P-type, K/Mg/Cd/Cu/Zn/Na/Ca/Na/H-transporter), IPR023214 (HAD-like domain), IPR023299 (ATPase, P-type, cytoplasmic domain N), IPR023300 (ATPase, P-type, cytoplasmic transduction domain A)	EC:3.6.1,EC:3.6.1.15,EC:3.6.1.3,EC:3.6.3.1,GO:0000166,GO:0000287,GO:0004012,GO:0005524,GO:0005575,GO:0006810,GO:0016021,GO:0016887,GO:0043167,GO:0046872
MLOC_58973	1433.46	-3.93897	8.47686e-38	2.20614e-36	Ring finger protein, putativeIPR013083 (Zinc finger, RING/FYVE/PHD-type)	GO:0003674,GO:0008270,GO:0043167,
MLOC_74619	4259.99	3.29899	8.60787e-38	2.23753e-36	Tetratricopeptide repeat (TPR)-like superfamily protein LENGTH=420IPR011990 (Tetratricopeptide-like helical)	GO:0003674,GO:0009688
MLOC_64447	617.801	-4.48956	8.82165e-38	2.29033e-36	Receptor-like kinaseIPR000858 (S-locus glycoprotein), IPR001480 (Bulb-type lectin domain), IPR003609 (Apple-like), IPR011009 (Protein kinase-like domain), IPR013320 (Concanavalin A-like lectin/glucanase, subgroup)	EC:2.7.11,GO:0004672,GO:0004672,GO:0004674,GO:0004674,GO:0005515,GO:0005524,GO:0005524,GO:0005529,GO:0006464,GO:0006464,GO:0006468,GO:0016301,GO:0043167,GO:0048544,GO:0048544
MLOC_12201	488.818	-4.42701	9.04993e-38	2.34677e-36	Rp1-like proteinIPR000767 (Disease resistance protein)	GO:0005524,GO:0005524,GO:0006915,GO:0006915,GO:0006952,GO:0006952,GO:0043167,GO:0043531
MLOC_79552	4248.91	-3.39221	9.62493e-38	2.49287e-36	UDP-Glycosyltransferase superfamily protein LENGTH=460IPR002213 (UDP-glucuronosyl/UDP-glucosyltransferase)	GO:0046856,
MLOC_80530	360.606	4.37947	1.10087e-37	2.84784e-36	Ring finger protein, putativeIPR013083 (Zinc finger, RING/FYVE/PHD-type)	GO:0005515,GO:0005515,GO:0008270,GO:0008270
MLOC_65311	8676.99	3.53154	1.13643e-37	2.93629e-36	ChitinaseIPR016283 (Glycoside hydrolase, family 19), IPR023346 (Lysozyme-like domain)	GO:0004568,GO:0004568,GO:0005975,GO:0006032,GO:0006032,GO:0016998,GO:0016998,
MLOC_37167	653.955	5.05229	1.15687e-37	2.98552e-36	MLOC_37167	EC:4.2.1.11,GO:0000015,GO:0000287,GO:0004634,GO:0005829,GO:0005975,GO:0006091,GO:0006096,GO:0009056,GO:0016829,GO:0043167,GO:0043234,GO:0044281,
MLOC_13071	959.056	-3.58838	1.21633e-37	3.13521e-36	Unknown protein
MLOC_51967	1930.82	3.88357	1.31536e-37	3.38642e-36	HXXXD-type acyl-transferase-like proteinIPR003480 (Transferase), IPR023213 (Chloramphenicol acetyltransferase-like domain)	GO:0016746,GO:0016747,GO:0016747,
MLOC_78644	20298.6	4.1716	1.44586e-37	3.71795e-36	Protease inhibitor/seed storage/lipid transfer protein family proteinIPR016140 (Bifunctional inhibitor/plant lipid transfer protein/seed storage helical domain)
MLOC_14399	8710.44	2.87523	1.55439e-37	3.99225e-36	26S proteasome non-ATPase regulatory subunitIPR016024 (Armadillo-type fold), IPR019538 (26S proteasome non-ATPase regulatory subunit 5)	GO:0003674,GO:0003674,GO:0006457,GO:0006461,GO:0006461,GO:0044183
MLOC_37289	3560.52	-3.05558	1.65518e-37	4.24605e-36	U-box domain-containing proteinIPR013083 (Zinc finger, RING/FYVE/PHD-type), IPR016024 (Armadillo-type fold)	GO:0000151,GO:0004842,GO:0004842,GO:0016567
MLOC_81178	5003.43	2.80175	1.81361e-37	4.64695e-36	Exostosin family proteinIPR004263 (Exostosin-like)	GO:0016020,GO:0016020
MLOC_211	223.285	6.09144	2.03389e-37	5.20516e-36	ERI1 exoribonucleaseIPR012337 (Ribonuclease H-like domain)	GO:0003674,GO:0003676,GO:0004527,
MLOC_57016	1149.96	3.59579	2.40954e-37	6.15921e-36	Pentatricopeptide repeat-containing proteinIPR002885 (Pentatricopeptide repeat)	GO:0005739,
MLOC_10689	481.497	3.8872	2.42667e-37	6.19564e-36	Major facilitator superfamily protein LENGTH=596IPR000109 (Oligopeptide transporter), IPR016196 (Major facilitator superfamily domain, general substrate transporter)	GO:0005215,GO:0005215,GO:0006857,GO:0016020,GO:0016020,
MLOC_63592	235.487	-5.45605	2.69829e-37	6.88096e-36	MLOC_63592	EC:1.11.1.7,GO:0003674,GO:0004601,GO:0006950,GO:0006979,GO:0008150,GO:0016491,GO:0020037,GO:0046872,
MLOC_70646	6606.65	-2.80974	2.81529e-37	7.17082e-36	GlycosyltransferaseIPR007657 (Glycosyltransferase AER61, uncharacterised)	GO:0016757,GO:0016757
MLOC_1482	556.013	-4.0551	3.00771e-37	7.65189e-36	Leucine-rich repeat receptor-like kinaseIPR001611 (Leucine-rich repeat), IPR013210 (Leucine-rich repeat-containing N-terminal, type 2)	GO:0003674,GO:0005515,GO:0005515,
MLOC_44169	1302.18	4.45767	3.20133e-37	8.13485e-36	Heavy-metal-associated domain-containing protein, putative, expressedIPR006121 (Heavy metal-associated domain, HMA)	GO:0030001,GO:0030001,GO:0046872,GO:0046872
MLOC_69156	559.433	3.57512	3.30006e-37	8.37585e-36	Dof zinc finger proteinIPR003851 (Zinc finger, Dof-type)	GO:0003677,GO:0003677,GO:0006355,GO:0006355,GO:0008270,
MLOC_49355	2269.65	4.5871	3.4502e-37	8.7466e-36	Abscisic acid (Aba)-deficient 4 protein	GO:0009517,GO:0009688,GO:0009941,GO:0010117,GO:0016122,GO:0032928,GO:0042744,
MLOC_34513	352.54	4.42687	3.62814e-37	9.18688e-36	ATP-dependent zinc metalloprotease FtsHIPR003959 (ATPase, AAA-type, core)	GO:0005524,GO:0005524
MLOC_44817	4789.75	3.69617	4.74643e-37	1.20044e-35	GDSL esterase/lipaseIPR001087 (Lipase, GDSL), IPR013830 (Esterase, SGNH hydrolase-type)	GO:0003674,GO:0006629,GO:0006629,GO:0016788,GO:0016788,
MLOC_72642	16060.6	3.33579	4.94764e-37	1.24986e-35	Cold acclimation protein WCOR413IPR008892 (Cold acclimation WCOR413)	GO:0005774,GO:0005886,GO:0016021,
MLOC_40781	1577.08	-3.39689	5.73797e-37	1.44781e-35	MLOC_40781
MLOC_62600	917.814	10.4851	6.25076e-37	1.57535e-35	Carbonic anhydraseIPR001148 (Alpha carbonic anhydrase), IPR023561 (Carbonic anhydrase, alpha-class)	EC:4.2.1.1,GO:0004089,GO:0004089,GO:0006730,GO:0006730,GO:0008270,GO:0008270,GO:0016829,GO:0043167,GO:0044281
MLOC_55931	630.384	-3.83122	8.23711e-37	2.07354e-35	receptor-like kinase 1 LENGTH=655IPR001611 (Leucine-rich repeat), IPR011009 (Protein kinase-like domain), IPR013210 (Leucine-rich repeat-containing N-terminal, type 2)	GO:0003674,GO:0004672,GO:0004672,GO:0005515,GO:0005515,GO:0005524,GO:0005524,GO:0006464,GO:0006468,GO:0006468,GO:0016021,GO:0016301,GO:0043167,
MLOC_13713	900.084	-3.80261	8.26896e-37	2.07912e-35	Glycosyltransferase, putative, expressedIPR007657 (Glycosyltransferase AER61, uncharacterised)	GO:0016757,GO:0016757
MLOC_57630	1958.14	2.91142	8.51594e-37	2.13872e-35	SBP (S-ribonuclease binding protein) family protein LENGTH=335IPR001841 (Zinc finger, RING-type)	GO:0003674,GO:0005515,GO:0005515,GO:0008270,GO:0008270,GO:0043167
MLOC_72726	1960.03	-3.1975	9.29323e-37	2.33121e-35	Nucleobase ascorbate transporterIPR006043 (Xanthine/uracil/vitamin C permease)	GO:0003674,GO:0005215,GO:0005215,GO:0005575,GO:0006810,GO:0016020,GO:0016020,GO:0055085,GO:0055085,GO:0055085
MLOC_73897	552.028	-3.63797	1.05128e-36	2.63408e-35	PeroxidaseIPR010255 (Haem peroxidase)	GO:0004601,GO:0004601,GO:0006979,GO:0006979,GO:0020037,GO:0020037,GO:0046872,GO:0055114,GO:0055114,
MLOC_76517	1893.15	3.48091	1.1004e-36	2.75394e-35	Unknown proteinIPR008480 (Protein of unknown function DUF761, plant)
MLOC_60404	275.597	-4.53458	1.19273e-36	2.98156e-35	MLOC_60404	GO:0055085,
MLOC_26558	91951.5	3.94965	1.21217e-36	3.02662e-35	Xylanase inhibitorIPR001461 (Peptidase A1), IPR021109 (Peptidase aspartic)	GO:0004190,
MLOC_54023	345.408	-4.10207	1.34251e-36	3.34819e-35	Peroxidase 6IPR010255 (Haem peroxidase)	GO:0004601,GO:0004601,GO:0006979,GO:0006979,GO:0020037,GO:0020037,GO:0046872,GO:0055114,GO:0055114,
MLOC_76072	36538.3	3.15205	1.83847e-36	4.5798e-35	Solute carrier family 22 member 1IPR005828 (General substrate transporter), IPR016196 (Major facilitator superfamily domain, general substrate transporter)	GO:0016021,GO:0016021,GO:0022857,GO:0022857,GO:0055085,GO:0055085
MLOC_29841	271.417	4.65789	1.84735e-36	4.59659e-35	Outer membrane lipoprotein BlcIPR022271 (Lipocalin, ApoD type)	GO:0005488,GO:0005488
MLOC_19745	281.666	-7.04093	1.90412e-36	4.73237e-35	2-oxoglutarate (2OG) and Fe(II)-dependent oxygenase superfamily protein LENGTH=357IPR005123 (Oxoglutarate/iron-dependent oxygenase)	EC:1.14.11,GO:0008150,GO:0016491,GO:0016491,GO:0016706,GO:0016706,GO:0046872,GO:0055114,GO:0055114,
MLOC_44331	1299.92	3.16891	1.94649e-36	4.83209e-35	Receptor-like protein kinaseIPR001611 (Leucine-rich repeat), IPR011009 (Protein kinase-like domain), IPR013320 (Concanavalin A-like lectin/glucanase, subgroup)	EC:2.7.11,GO:0003674,GO:0004672,GO:0004674,GO:0005515,GO:0005524,GO:0005524,GO:0006464,GO:0006464,GO:0006468,GO:0016301,GO:0043167
MLOC_14017	9541.56	2.91864	2.07083e-36	5.13484e-35	unknown protein BEST Arabidopsis thaliana protein match is: unknown protein . LENGTH=649
MLOC_70738	282.808	4.57336	2.09365e-36	5.18546e-35	Carboxyl-terminal-processing proteaseIPR004447 (Peptidase S41A, C-terminal peptidase)	GO:0003674,GO:0005515,GO:0005515,GO:0006508,GO:0006508,GO:0008150,GO:0008233,GO:0008236,GO:0008236,
MLOC_74007	749.374	3.22387	2.25511e-36	5.57894e-35	Nitroreductase family protein, putativeIPR000415 (Nitroreductase-like)	GO:0009507,GO:0016491,GO:0016491,GO:0016491
MLOC_60848	2122.37	3.09982	2.41288e-36	5.9624e-35	Homeobox-leucine zipper protein 9IPR003106 (Leucine zipper, homeobox-associated), IPR009057 (Homeodomain-like)	GO:0003677,GO:0003700,GO:0003700,GO:0005634,GO:0005634,GO:0006351,GO:0006355,GO:0006355,GO:0043565,GO:0043565
MLOC_54272	1991.42	2.91135	2.68259e-36	6.62127e-35	1-aminocyclopropane-1-carboxylate oxidaseIPR005123 (Oxoglutarate/iron-dependent oxygenase)	GO:0016491,GO:0016706,GO:0016706,GO:0046872,GO:0055114,GO:0055114
MLOC_27151	23819.2	-2.92562	2.78929e-36	6.87674e-35	MLOC_27151
MLOC_59593	359.225	-4.60776	3.46874e-36	8.54207e-35	GRAS family transcription factor containing proteinIPR005202 (Transcription factor GRAS)	GO:0003700,GO:0005634,GO:0006351,
MLOC_17414	325.767	5.15211	4.06853e-36	1.00077e-34	RING/U-box superfamily protein LENGTH=324IPR013083 (Zinc finger, RING/FYVE/PHD-type)	GO:0008270,
MLOC_57785	826.898	4.02308	4.443e-36	1.09163e-34	beta glucosidase 40 LENGTH=510IPR001360 (Glycoside hydrolase, family 1), IPR017853 (Glycoside hydrolase, superfamily)	GO:0004553,GO:0004553,GO:0005975,GO:0005975,GO:0005975,GO:0016798
MLOC_17989	1134.36	-4.29831	4.47359e-36	1.09789e-34	Potassium transporter, putativeIPR003855 (K+ potassium transporter)	GO:0005575,GO:0015079,GO:0015079,GO:0016020,GO:0016020,GO:0022857,GO:0055085,GO:0071805,GO:0071805,
MLOC_65260	3948.81	3.91799	4.52394e-36	1.10898e-34	Glutathione transferaseIPR010987 (Glutathione S-transferase, C-terminal-like), IPR012336 (Thioredoxin-like fold)	GO:0003674,GO:0005515
MLOC_32569	4255.27	-3.74218	4.6549e-36	1.13979e-34	Ripening-related proteinIPR014733 (Barwin-like endoglucanase)
MLOC_60798	267.913	-6.34606	4.69099e-36	1.14732e-34	Lipid A export ATP-binding/permease protein MsbAIPR003439 (ABC transporter-like), IPR011527 (ABC transporter, transmembrane domain, type 1)	EC:3.6.1,EC:3.6.1.15,EC:3.6.1.3,GO:0005524,GO:0005524,GO:0005575,GO:0006810,GO:0016021,GO:0016021,GO:0016887,GO:0016887,GO:0022857,GO:0042626,GO:0042626,GO:0043167,GO:0055085,GO:0055085,
MLOC_73964	219.224	4.94718	4.87638e-36	1.19131e-34	MORC family CW-type zinc finger proteinIPR003594 (ATPase-like, ATP-binding domain)	GO:0005524,GO:0005524
MLOC_53950	1014.54	-3.21481	5.15268e-36	1.25738e-34	Cellulose synthase-like A1IPR001173 (Glycosyl transferase, family 2)
MLOC_74173	1455.26	3.38408	5.88119e-36	1.43353e-34	NBS-LRR class disease resistance protein
MLOC_65452	3653.65	2.93941	6.07215e-36	1.4784e-34	F-box protein PP2-B1IPR001810 (F-box domain, cyclin-like)	GO:0005515,GO:0005515
MLOC_62982	12326.8	2.92868	6.42936e-36	1.56361e-34	TBC1 domain family memberIPR000195 (Rab-GTPase-TBC domain), IPR021935 (Domain of unknown function DUF3548)	GO:0005097,GO:0005097,GO:0005622,GO:0007165,GO:0007165,GO:0030234,GO:0032313,
MLOC_16010	308.46	-4.90365	6.46169e-36	1.56969e-34	Late embryogenesis abundant (LEA) hydroxyproline-rich glycoprotein family LENGTH=210IPR004864 (Late embryogenesis abundant protein, LEA-14)
MLOC_6125	8279.83	2.86504	7.68708e-36	1.86526e-34	Arginine/serine-rich splicing factor, putativeIPR012677 (Nucleotide-binding, alpha-beta plait)	GO:0000166,GO:0003676,GO:0003676,
MLOC_75292	264.208	4.83762	1.09676e-35	2.65829e-34	MLOC_75292	GO:0005515,
MLOC_69825	4782.1	-4.11816	1.12683e-35	2.72809e-34	D-arabinono-1,4-lactone oxidase family protein LENGTH=591IPR007173 (D-arabinono-1,4-lactone oxidase), IPR010030 (Plant-specific FAD-dependent oxidoreductase), IPR016164 (FAD-linked oxidase-like, C-terminal), IPR016166 (FAD-binding, type 2)	EC:1.1.1.158,EC:1.1.3.37,GO:0003824,GO:0003885,GO:0003885,GO:0005575,GO:0008150,GO:0008762,GO:0008762,GO:0016020,GO:0016020,GO:0016491,GO:0016491,GO:0016614,GO:0043167,GO:0050660,GO:0050660,GO:0055114,GO:0055114,
MLOC_60224	583.363	-4.08253	1.19659e-35	2.89374e-34	Kinase, putativeIPR002902 (Gnk2-homologous domain), IPR011009 (Protein kinase-like domain)	EC:2.7.10,GO:0004672,GO:0004672,GO:0004674,GO:0005524,GO:0005524,GO:0006464,GO:0006468,GO:0006468,GO:0016301,GO:0043167,
MLOC_19897	9648.1	3.33099	1.32611e-35	3.20335e-34	Nodulin-like / Major Facilitator Superfamily protein LENGTH=533IPR010658 (Nodulin-like), IPR011701 (Major facilitator superfamily), IPR016196 (Major facilitator superfamily domain, general substrate transporter)	GO:0016021,GO:0016021,GO:0055085,GO:0055085
MLOC_62021	882.546	-4.38977	1.36516e-35	3.29399e-34	Nodulin MtN21 /EamA-like transporter family proteinIPR000620 (Drug/metabolite transporter)	GO:0005575,GO:0016020,GO:0016020,GO:0022857,GO:0022857,
MLOC_81111	7691.65	3.01263	1.41009e-35	3.3986e-34	Early fruit mRNA
MLOC_70434	2108.27	2.94582	1.50915e-35	3.63326e-34	Choline/ethanolamine kinaseIPR011009 (Protein kinase-like domain)	GO:0006629,GO:0009058,GO:0016301,GO:0016301,GO:0016773,GO:0016773,GO:0046474,
MLOC_25708	1278.06	3.4767	1.51503e-35	3.64334e-34	MLOC_25708	GO:0003677,GO:0006355,GO:0009058,GO:0034641
MLOC_27864	628.838	3.9729	1.55317e-35	3.73091e-34	Protein of unknown function (DUF604) LENGTH=548IPR006740 (Protein of unknown function DUF604)	GO:0016740,
MLOC_5241	2647.59	2.9451	1.59644e-35	3.83056e-34	MLOC_5241	GO:0003674,GO:0008150,GO:0016787,
MLOC_39328	1104.35	-3.0517	1.87734e-35	4.49955e-34	Fasciclin-like arabinogalactan protein 7IPR000782 (FAS1 domain)
MLOC_68042	29455.3	-3.67067	1.88976e-35	4.52429e-34	Cysteine proteinaseIPR013128 (Peptidase C1A, papain)	EC:3.4,GO:0006508,GO:0006508,GO:0008150,GO:0008233,GO:0008234,GO:0008234,
MLOC_38788	2163.29	3.072	1.90744e-35	4.56153e-34	MLOC_38788	EC:3.6.1,EC:3.6.1.15,EC:3.6.1.3,GO:0005524,GO:0005575,GO:0016020,GO:0016887,GO:0016887,GO:0043167,
MLOC_68610	34608.2	3.65409	2.0428e-35	4.87981e-34	2-oxoglutarate (2OG) and Fe(II)-dependent oxygenase-like proteinIPR005123 (Oxoglutarate/iron-dependent oxygenase)	EC:1.1.1.158,EC:1.1.3.37,GO:0003885,GO:0003885,GO:0005575,GO:0008150,GO:0008762,GO:0008762,GO:0016020,GO:0016020,GO:0016491,GO:0016491,GO:0043167,GO:0050660,GO:0050660,GO:0055114,GO:0055114,
MLOC_65103	48297.8	3.1059	2.21224e-35	5.27871e-34	Amine oxidase family proteinIPR001613 (Flavin amine oxidase)	GO:0008150,GO:0016491,GO:0016491,GO:0016491,GO:0055114,GO:0055114
MLOC_69392	356.436	-4.53249	2.55086e-35	6.07997e-34	NBS-LRR disease resistance protein homologueIPR000767 (Disease resistance protein)	GO:0005524,GO:0005524,GO:0006915,GO:0006915,GO:0043167,GO:0043531
MLOC_34041	5209.62	3.02589	2.60318e-35	6.1978e-34	Basic-leucine zipper (bZIP) transcription factor family protein LENGTH=442IPR004827 (Basic-leucine zipper domain)	GO:0003700,GO:0003700,GO:0006355,GO:0043565,GO:0043565,GO:0046983
MLOC_9498	1734.56	4.53969	2.99508e-35	7.12299e-34	MLOC_9498	GO:0043167,GO:0046872
MLOC_68171	1020.62	4.43185	3.38108e-35	8.03213e-34	GDSL esterase/lipaseIPR001087 (Lipase, GDSL), IPR013830 (Esterase, SGNH hydrolase-type)	GO:0006629,GO:0006629,GO:0016788,GO:0016788
MLOC_68666	719.968	3.59757	3.40874e-35	8.08889e-34	SAUR-like auxin-responsive protein family LENGTH=134IPR003676 (Auxin responsive SAUR protein)
MLOC_5932	670.192	-3.48365	3.45378e-35	8.18675e-34	laccase 10 LENGTH=558IPR008972 (Cupredoxin)	GO:0005507,GO:0005507,GO:0009505,GO:0016491,GO:0016491,GO:0055114,GO:0055114,
MLOC_69242	5648.12	-3.02722	3.64111e-35	8.62131e-34	Cysteine synthaseIPR005856 (Cysteine synthase K/M)	GO:0003824,GO:0004124,GO:0005507,GO:0005739,GO:0006096,GO:0006520,GO:0006535,GO:0006535,GO:0006790,GO:0006972,GO:0007030,GO:0008152,GO:0009058,GO:0009507,GO:0009651,GO:0009684,GO:0009750,GO:0019288,GO:0019500,GO:0019761,GO:0030170,GO:0032880,GO:0042744,GO:0046686,GO:0050017,GO:0051410
MLOC_57313	9024.37	3.47613	4.03485e-35	9.54308e-34	Universal stress protein family proteinIPR006015 (Universal stress protein A)	GO:0006950,GO:0006950
MLOC_4380	18895.2	2.87411	4.41746e-35	1.04366e-33	Phospholipase DIPR008973 (C2 calcium/lipid-binding domain, CaLB), IPR015679 (Phospholipase D)	EC:3.1,EC:3.1.1,EC:3.1.4.4,GO:0003674,GO:0003824,GO:0003824,GO:0004630,GO:0005509,GO:0005515,GO:0005515,GO:0005575,GO:0005773,GO:0005886,GO:0006629,GO:0006950,GO:0008152,GO:0009506,GO:0009789,GO:0012501,GO:0016042,GO:0034641,GO:0043167,GO:0044281,GO:0044281,GO:0046470,GO:0046473,GO:0070290,GO:0090333
MLOC_34411	1042.74	4.06166	4.61549e-35	1.08924e-33	Eukaryotic aspartyl protease family protein LENGTH=461IPR001461 (Peptidase A1), IPR021109 (Peptidase aspartic)	EC:3.4.23,GO:0004190,GO:0004190,GO:0006508,GO:0008150,GO:0008150,GO:0008233,
MLOC_74807	2558.21	3.13414	4.67142e-35	1.10124e-33	Sentrin-specific proteaseIPR003653 (Peptidase C48, SUMO/Sentrin/Ubl1)	GO:0006508,GO:0006508,GO:0008234,GO:0008234
MLOC_70161	1054.98	3.36872	5.23602e-35	1.23299e-33	calcium exchanger 7 LENGTH=570IPR004837 (Sodium/calcium exchanger membrane region)	GO:0005575,GO:0016021,GO:0016021,GO:0055085,GO:0055085,GO:0055085
MLOC_70623	995.486	3.12714	5.24577e-35	1.23393e-33	Late embryogenesis abundant (LEA) hydroxyproline-rich glycoprotein family LENGTH=268IPR004864 (Late embryogenesis abundant protein, LEA-14)
MLOC_10574	702.93	-3.90911	5.54971e-35	1.304e-33	Disease resistance proteinIPR001611 (Leucine-rich repeat), IPR002182 (NB-ARC)	GO:0003674,GO:0005515,GO:0005515,GO:0005524,GO:0005524,GO:0006915,GO:0006915,GO:0043167,GO:0043531,
MLOC_67884	3147.77	3.21533	5.67328e-35	1.33158e-33	Senescence-inducible chloroplast stay-green protein
MLOC_62072	21195.7	2.82536	6.13615e-35	1.43865e-33	Synaptotagmin-1IPR008973 (C2 calcium/lipid-binding domain, CaLB)	GO:0003674,GO:0005515
MLOC_55068	548.276	-3.47434	6.18715e-35	1.44903e-33	Short-chain dehydrogenase/reductase family proteinIPR002198 (Short-chain dehydrogenase/reductase SDR)	GO:0008150,GO:0008152,GO:0008152,GO:0016491,GO:0016491,
MLOC_73230	10567.6	2.82536	6.24675e-35	1.4614e-33	Fimbrin 1IPR001715 (Calponin homology domain), IPR011992 (EF-hand-like domain)	GO:0003674,GO:0003779,GO:0003779,GO:0005515
MLOC_66029	236.883	5.17491	6.5161e-35	1.52276e-33	Serine carboxypeptidase, putativeIPR001563 (Peptidase S10, serine carboxypeptidase)	EC:3.4.16,EC:3.4.21,GO:0004185,GO:0004185,GO:0006508,GO:0006508,GO:0008150,GO:0008233
MLOC_59663	816.346	-3.60593	6.90467e-35	1.61181e-33	myb domain protein 61 LENGTH=366IPR009057 (Homeodomain-like), IPR015495 (Myb transcription factor), IPR022113 (Protein of unknown function DUF3651, TMEM131)	GO:0003677,GO:0003682
MLOC_7742	409.261	5.39654	7.40954e-35	1.7278e-33	MLOC_7742	GO:0016746,GO:0016747
MLOC_53242	1194.19	2.97531	7.44096e-35	1.73324e-33	Unknown protein
MLOC_71895	8847.3	3.53502	7.46353e-35	1.73662e-33	Vacuolar processing enzyme 4IPR001096 (Peptidase C13, legumain)	EC:3.4,EC:3.4.22,GO:0004197,GO:0004197,GO:0006508,GO:0006508,GO:0008150,GO:0008233
MLOC_51499	560.132	9.37185	7.91509e-35	1.8397e-33	CER1IPR006694 (Fatty acid hydroxylase), IPR021940 (Uncharacterised domain Wax2, C-terminal)	GO:0005506,GO:0005506,GO:0006629,GO:0006633,GO:0006633,GO:0008150,GO:0009058,GO:0016021,GO:0016491,GO:0016491,GO:0043167,GO:0044281,GO:0055114,GO:0055114
MLOC_57345	58598.1	3.58242	8.72585e-35	2.02596e-33	Major pollen allergen Bet v 1-D/HIPR000916 (Bet v I domain), IPR023393 (START-like domain)	GO:0006950,GO:0006952,GO:0006952,GO:0008150,GO:0009607,GO:0009607
MLOC_55570	2178.14	2.79013	9.2942e-35	2.15559e-33	Cinnamoyl CoA reductase-like 1IPR001509 (NAD-dependent epimerase/dehydratase), IPR016040 (NAD(P)-binding domain)	GO:0003674,GO:0003824,GO:0003824,GO:0044237,GO:0044237,GO:0050662,GO:0050662,
MLOC_67778	2828.26	-2.91208	1.0845e-34	2.51256e-33	Nudix hydrolase 4IPR015797 (NUDIX hydrolase domain-like)	GO:0016787,GO:0016787
MLOC_13519	275.473	7.15769	1.13603e-34	2.62911e-33	Late embryogenesis abundant protein
MLOC_15135	498.339	4.58952	1.1752e-34	2.71684e-33	Unknown protein
MLOC_5665	698.389	3.23455	1.2118e-34	2.79845e-33	MLOC_5665	GO:0005515,
MLOC_69895	9014.72	3.40938	1.22209e-34	2.81918e-33	rRNA N-glycosidase
MLOC_29817	809.801	-3.99514	1.24183e-34	2.86167e-33	Amino acid permease I, putative, expressedIPR013057 (Amino acid transporter, transmembrane)	GO:0016021,
MLOC_75094	11760.3	3.62166	1.26568e-34	2.9135e-33	U-box domain-containing proteinIPR000225 (Armadillo), IPR003613 (U box domain)	GO:0000151,GO:0000151,GO:0003674,GO:0004842,GO:0004842,GO:0005515,GO:0005515,GO:0006464,GO:0016567,GO:0016567,GO:0016874,
MLOC_51950	2230.86	-3.32411	1.49213e-34	3.4311e-33	NBS-LRR disease resistance protein homologueIPR000767 (Disease resistance protein)	GO:0005524,GO:0005524,GO:0006915,GO:0006915,GO:0043167,GO:0043531
MLOC_64368	1821.5	-3.50396	1.50364e-34	3.45387e-33	Expansin proteinIPR007118 (Expansin/Lol pI), IPR014733 (Barwin-like endoglucanase)	GO:0000003,GO:0005576,GO:0005576,GO:0019953,GO:0019953,
MLOC_37666	5341.44	3.01152	1.72914e-34	3.96762e-33	MLOC_37666	GO:0003674,
MLOC_52344	1453.53	4.74222	1.82399e-34	4.1808e-33	GDSL esterase/lipaseIPR001087 (Lipase, GDSL), IPR013830 (Esterase, SGNH hydrolase-type)	GO:0003674,GO:0006629,GO:0006629,GO:0016788,GO:0016788,
MLOC_61260	224.949	4.55801	2.01099e-34	4.60452e-33	Protein PROTON GRADIENT REGULATION	GO:0009055,GO:0009414,GO:0009535,GO:0009637,GO:0009644,GO:0009744,GO:0009773,GO:0010114,GO:0010117,GO:0010155,GO:0010218,GO:0071484
MLOC_57706	9816.52	2.74506	2.04261e-34	4.67196e-33	Ras-related protein Rab-2-AIPR001806 (Small GTPase superfamily), IPR005225 (Small GTP-binding protein domain)	EC:3.6.1,EC:3.6.1.15,GO:0003924,GO:0003924,GO:0005525,GO:0005525,GO:0005575,GO:0005622,GO:0006810,GO:0006913,GO:0006913,GO:0007165,GO:0007264,GO:0007264,GO:0015031,GO:0015031,GO:0043167,
MLOC_5971	2541.97	-3.77318	2.23411e-34	5.10455e-33	WRKY transcription factor 31IPR003657 (DNA-binding WRKY)	GO:0001071,GO:0003677,GO:0003700,GO:0003700,GO:0006355,GO:0006355,GO:0009058,GO:0034641,GO:0043565,GO:0043565
MLOC_32662	8054.54	-3.02808	2.33981e-34	5.34036e-33	Kinase, putativeIPR011009 (Protein kinase-like domain), IPR021720 (Malectin)	EC:2.7.11,GO:0004672,GO:0004674,GO:0004674,GO:0005524,GO:0005524,GO:0006464,GO:0006468,GO:0006468,GO:0016301,GO:0043167,
MLOC_1690	10702.9	2.89791	2.52033e-34	5.74629e-33	Glutathione transferaseIPR010987 (Glutathione S-transferase, C-terminal-like), IPR012336 (Thioredoxin-like fold)	GO:0005515,GO:0005515
MLOC_2365	17989.2	3.88919	2.56757e-34	5.84481e-33	Vacuolar protein sorting-associated protein, putativeIPR009543 (Vacuolar protein sorting-associated protein)	GO:0008104,GO:0008104
MLOC_8151	1044.91	3.05467	2.56897e-34	5.84481e-33	CBS domain-containing protein, putative, expressedIPR000644 (Cystathionine beta-synthase, core)	GO:0005515,GO:0005515,GO:0030554,
MLOC_50930	9502.97	-2.67444	2.63574e-34	5.9904e-33	6-phosphogluconate dehydrogenase, decarboxylatingIPR006113 (6-phosphogluconate dehydrogenase, decarboxylating), IPR008927 (6-phosphogluconate dehydrogenase, C-terminal-like), IPR016040 (NAD(P)-binding domain)	EC:1.1.1.44,GO:0003674,GO:0004616,GO:0004616,GO:0006098,GO:0006098,GO:0008150,GO:0009056,GO:0016491,GO:0034641,GO:0044281,GO:0050661,GO:0050661,GO:0051186,GO:0055114,GO:0055114
MLOC_6337	320.695	-4.26655	2.8328e-34	6.43147e-33	Unknown protein
MLOC_80899	2142.23	3.19907	2.89477e-34	6.56523e-33	Double Clp-N motif-containing P-loop nucleoside triphosphate hydrolases superfamily protein LENGTH=815IPR004176 (Clp, N-terminal), IPR023150 (Double Clp-N motif)	GO:0019538,GO:0019538
MLOC_51183	336.531	7.57851	2.94996e-34	6.68336e-33	Aquaporin-like superfamily protein LENGTH=268IPR000425 (Major intrinsic protein), IPR023271 (Aquaporin-like)	GO:0003674,GO:0005215,GO:0005215,GO:0005575,GO:0006810,GO:0006810,GO:0016020,GO:0016021
MLOC_54119	699.527	-3.64015	3.11046e-34	7.03959e-33	Galactosyl transferase GMA12/MNN10 family proteinIPR008630 (Galactosyl transferase)	GO:0016021,GO:0016021,GO:0016758,GO:0016758
MLOC_61530	9950.91	2.78196	3.33772e-34	7.54599e-33	BZIP transcription factorIPR004827 (Basic-leucine zipper domain)	GO:0003700,GO:0003700,GO:0006351,GO:0006355,GO:0006355,GO:0043565,GO:0043565,GO:0046983,GO:0046983,
MLOC_56451	2114.56	-2.87097	3.84886e-34	8.69245e-33	Siroheme synthaseIPR000878 (Tetrapyrrole methylase)	GO:0004851,GO:0006567,GO:0006779,GO:0008152,GO:0008168,GO:0008168,GO:0009507,GO:0019354,GO:0043115,GO:0043115,GO:0055114,GO:0055114
MLOC_22590	700.133	10.1327	3.85849e-34	8.70507e-33	BZIP transcription factor family protein, expressedIPR004827 (Basic-leucine zipper domain)	GO:0001071,GO:0003677,GO:0003700,GO:0003700,GO:0006355,GO:0006355,GO:0009058,GO:0034641,GO:0043565,GO:0043565,GO:0046983,GO:0046983
MLOC_44556	7877.4	3.54322	3.88582e-34	8.75753e-33	HXXXD-type acyl-transferase family protein LENGTH=457IPR003480 (Transferase), IPR023213 (Chloramphenicol acetyltransferase-like domain)	GO:0016747,GO:0016747
MLOC_64958	4076.81	2.89863	3.90196e-34	8.78471e-33	Lateral signaling target protein-like proteinIPR007461 (Ysc84 actin-binding domain), IPR013083 (Zinc finger, RING/FYVE/PHD-type)	GO:0043167,GO:0046872,GO:0046872,
MLOC_44329	490.808	-3.79494	4.06467e-34	9.14148e-33	Unknown protein
MLOC_54850	3191.98	-3.22915	4.20704e-34	9.4518e-33	Protein kinase, putativeIPR002912 (Amino acid-binding ACT), IPR011009 (Protein kinase-like domain)	EC:2.7.11,GO:0004672,GO:0004674,GO:0004674,GO:0005524,GO:0005524,GO:0006464,GO:0006464,GO:0006468,GO:0008152,GO:0016301,GO:0016597,GO:0016597,GO:0043167
MLOC_76444	786.071	3.25214	4.67921e-34	1.05016e-32	MLOC_76444
MLOC_68460	14353.2	2.73	5.2553e-34	1.17823e-32	MscS family inner membrane protein ynaIIPR006685 (Mechanosensitive ion channel MscS)	GO:0016020,GO:0016020,GO:0055085,GO:0055085
MLOC_77649	3891.15	2.96271	5.73107e-34	1.28356e-32	Endosomal targeting BRO1-like domain-containing protein LENGTH=419IPR004328 (BRO1 domain)
MLOC_66404	695.585	3.77086	6.36454e-34	1.42395e-32	ABC transporter G family memberIPR003439 (ABC transporter-like), IPR013525 (ABC-2 type transporter)	EC:3.6.1,EC:3.6.1.15,EC:3.6.1.3,GO:0005524,GO:0005524,GO:0005575,GO:0016020,GO:0016020,GO:0016887,GO:0016887,GO:0016887,GO:0043167
MLOC_13365	4716.24	3.03621	7.31072e-34	1.63394e-32	Kinase-like proteinIPR001480 (Bulb-type lectin domain), IPR011009 (Protein kinase-like domain), IPR013320 (Concanavalin A-like lectin/glucanase, subgroup)	EC:2.7.11,GO:0004672,GO:0004674,GO:0005524,GO:0005524,GO:0005529,GO:0005529,GO:0006464,GO:0006468,GO:0006468,GO:0016301,GO:0043167
MLOC_80672	368.534	-4.08901	7.68734e-34	1.71634e-32	Endo-1,4-beta-xylanase AIPR001000 (Glycoside hydrolase, family 10), IPR017853 (Glycoside hydrolase, superfamily)	GO:0004553,GO:0004553,GO:0005975,GO:0005975
MLOC_68045	209.014	6.32539	7.71192e-34	1.72004e-32	3-oxo-5-alpha-steroid 4-dehydrogenase 2IPR001104 (3-oxo-5-alpha-steroid 4-dehydrogenase, C-terminal)	GO:0005737,GO:0006629,GO:0006629,GO:0009941,GO:0016021,GO:0016021,GO:0016627,GO:0016627
MLOC_19930	584.793	4.77898	9.24838e-34	2.06059e-32	Cytochrome P450 family protein, expressedIPR001128 (Cytochrome P450)	GO:0004497,GO:0005506,GO:0005506,GO:0009055,GO:0016705,GO:0016705,GO:0020037,GO:0020037,GO:0055114,
MLOC_75335	953.731	3.04231	1.02839e-33	2.28893e-32	Thioredoxin superfamily protein LENGTH=261IPR005746 (Thioredoxin), IPR012336 (Thioredoxin-like fold)	GO:0006662,GO:0006662,GO:0009055,GO:0009055,GO:0009535,GO:0010190,GO:0015035,GO:0015035,GO:0016491,GO:0016671,GO:0019761,GO:0031977,GO:0042592,GO:0044281,GO:0045454,GO:0045454
MLOC_62525	15952.3	2.75047	1.09955e-33	2.4448e-32	Caleosin, putative, expressedIPR007736 (Caleosin)
MLOC_52900	1436.18	-5.02069	1.10302e-33	2.44997e-32	sequence-specific DNA binding transcription factors LENGTH=431	GO:0001666,GO:0003700,GO:0009855,GO:0009862,GO:0009944,GO:0010014,GO:0010075,GO:0010310
MLOC_76706	10448.5	2.69107	1.34965e-33	2.99469e-32	unknown protein LOCATED IN: chloroplast EXPRESSED IN: 24 plant structures EXPRESSED DURING: 15 growth stages BEST Arabidopsis thaliana protein match is: unknown protein . LENGTH=386
MLOC_17622	1186.8	11.3971	1.39368e-33	3.08921e-32	unknown protein Has 30201 Blast hits to 17322 proteins in 780 species: Archae - 12 Bacteria - 1396 Metazoa - 17338 Fungi - 3422 Plants - 5037 Viruses - 0 Other Eukaryotes - 2996 (source: NCBI BLink). LENGTH=72
MLOC_44341	4043.9	-3.47342	1.45214e-33	3.21549e-32	Protein of unknown function (DUF1336) LENGTH=513IPR009769 (Domain of unknown function DUF1336)
MLOC_12185	6086.46	2.95299	1.53313e-33	3.39131e-32	3-methylcrotonyl-CoA carboxylase alpha chainIPR011761 (ATP-grasp fold), IPR011764 (Biotin carboxylation domain), IPR016185 (Pre-ATP-grasp fold)	EC:6.3.4.14,GO:0003824,GO:0004075,GO:0004075,GO:0004485,GO:0005524,GO:0005524,GO:0005759,GO:0006552,GO:0008150,GO:0008150,GO:0008152,GO:0009744,GO:0009750,GO:0016874,GO:0016874,GO:0022626,GO:0043167,GO:0046872,GO:0046872,GO:0050897,
MLOC_4865	12255.5	2.64911	1.60254e-33	3.54123e-32	Breast carcinoma amplified sequence 3-like proteinIPR015943 (WD40/YVTN repeat-like-containing domain), IPR022175 (Breast carcinoma amplified sequence 3)	GO:0003674,GO:0005774,GO:0006914,GO:0015031,GO:0016036,GO:0019375,GO:0034045,GO:0042631
MLOC_53247	1437.88	-2.89829	1.66179e-33	3.66838e-32	Harpin-induced protein 1 containing protein, expressedIPR004864 (Late embryogenesis abundant protein, LEA-14)
MLOC_56804	2478.36	2.83384	1.70821e-33	3.76699e-32	MYB transcription factorIPR006447 (Myb DNA-binding domain, plants), IPR009057 (Homeodomain-like)	GO:0003674,GO:0003677,GO:0003677,GO:0003682
MLOC_48429	1137.6	2.95088	1.91621e-33	4.22136e-32	rRNA N-glycosidaseIPR001574 (Ribosome-inactivating protein)	GO:0006952,GO:0017148,GO:0017148,GO:0030598,GO:0030598,
MLOC_72921	339.454	-4.28847	1.9297e-33	4.24672e-32	Aluminum-activated malate transporter-likeIPR020966 (Malate transporter, aliminium toerance)	GO:0006810,GO:0010044,GO:0010044,GO:0015743
MLOC_77986	2681.78	3.03087	1.9376e-33	4.25975e-32	Pheophorbide A oxygenase 2IPR013626 (Pheophorbide a oxygenase), IPR017941 (Rieske [2Fe-2S] iron-sulphur domain)	EC:1.13.12,EC:1.14.13.122,GO:0003674,GO:0008150,GO:0008219,GO:0009534,GO:0009706,GO:0009793,GO:0009816,GO:0009965,GO:0010027,GO:0010228,GO:0010277,GO:0010277,GO:0015996,GO:0016226,GO:0016491,GO:0016491,GO:0030154,GO:0032441,GO:0045893,GO:0046872,GO:0048481,GO:0051537,GO:0051537,GO:0055114
MLOC_11751	10838.2	-2.63136	2.00407e-33	4.4014e-32	Tubulin alpha chain, putativeIPR000217 (Tubulin), IPR023123 (Tubulin, C-terminal)	EC:3.6.1,EC:3.6.1.15,GO:0003924,GO:0003924,GO:0003924,GO:0005198,GO:0005198,GO:0005200,GO:0005525,GO:0005525,GO:0005856,GO:0005874,GO:0005874,GO:0006184,GO:0006184,GO:0006461,GO:0007017,GO:0007017,GO:0007018,GO:0007018,GO:0008150,GO:0043167,GO:0043234,GO:0043234,GO:0051258,GO:0051258
MLOC_14530	1495.3	3.52349	2.08467e-33	4.57374e-32	Disease resistance
MLOC_8076	1961.19	4.77398	2.10183e-33	4.60668e-32	O-acyltransferase WSD1IPR004255 (O-acyltransferase, WSD1, N-terminal), IPR009721 (O-acyltransferase, WSD1, C-terminal)	EC:2.3.1,EC:2.3.1.20,GO:0004144,GO:0004144,GO:0016746,GO:0045017
MLOC_35275	285.17	4.91867	2.48014e-33	5.43031e-32	Serpin 3IPR000215 (Protease inhibitor I4, serpin), IPR023795 (Protease inhibitor I4, serpin, conserved site), IPR023796 (Serpin domain)	GO:0004867,GO:0005615
MLOC_20059	474.847	-3.77328	2.64898e-33	5.7941e-32	Pentatricopeptide repeat-containing proteinIPR002885 (Pentatricopeptide repeat), IPR011990 (Tetratricopeptide-like helical)	GO:0003674,
MLOC_65675	1076.08	3.55219	2.71301e-33	5.92814e-32	UDP-Glycosyltransferase superfamily protein LENGTH=453IPR002213 (UDP-glucuronosyl/UDP-glucosyltransferase)	GO:0008150,GO:0008152,GO:0008152,GO:0016757,GO:0016758,GO:0016758
MLOC_61784	1311.87	3.35377	3.28732e-33	7.17577e-32	ABC transporter G family memberIPR003439 (ABC transporter-like), IPR013525 (ABC-2 type transporter)	EC:3.6.1,EC:3.6.1.15,EC:3.6.1.3,GO:0000166,GO:0005524,GO:0005524,GO:0005575,GO:0006810,GO:0016020,GO:0016021,GO:0016887,GO:0016887,GO:0016887,GO:0017111,GO:0043167,
MLOC_7629	1053.29	4.55586	3.34738e-33	7.29947e-32	Serine carboxypeptidase, putativeIPR001563 (Peptidase S10, serine carboxypeptidase)	EC:3.4.16,EC:3.4.21,GO:0004185,GO:0004185,GO:0006508,GO:0008150,GO:0008150,GO:0008233
MLOC_13425	5298.67	2.77998	3.70268e-33	8.06608e-32	Peroxidase 1IPR010255 (Haem peroxidase)	GO:0004601,GO:0004601,GO:0006979,GO:0006979,GO:0020037,GO:0020037,GO:0046872,GO:0055114,GO:0055114,
MLOC_73887	575.693	-3.53544	3.93417e-33	8.5617e-32	Unknown protein
MLOC_18254	1201.37	-3.3971	4.1385e-33	8.99726e-32	Unknown protein
MLOC_1260	39693.2	3.75046	4.18265e-33	9.08407e-32	Cytochrome P450IPR001128 (Cytochrome P450)	GO:0004497,GO:0005506,GO:0005506,GO:0009055,GO:0009055,GO:0016705,GO:0016705,GO:0020037,GO:0020037,GO:0055114,GO:0055114,
MLOC_61102	13854.4	-2.77739	4.37822e-33	9.49871e-32	Peroxidase 1IPR010255 (Haem peroxidase)	EC:1.11.1.7,GO:0003674,GO:0004601,GO:0004601,GO:0006950,GO:0006979,GO:0006979,GO:0008150,GO:0016491,GO:0020037,GO:0020037,GO:0046872,GO:0055114,GO:0055114
MLOC_79322	821.573	-3.14256	4.38239e-33	9.49871e-32	U-box domain-containing proteinIPR013083 (Zinc finger, RING/FYVE/PHD-type), IPR016024 (Armadillo-type fold)	GO:0000151,GO:0000151,GO:0004842,GO:0004842,GO:0016567,GO:0016567,GO:0016874,
MLOC_1790	283.766	5.25664	4.53493e-33	9.81944e-32	Unknown protein
MLOC_37777	723.395	-3.36136	4.9052e-33	1.06105e-31	MAC/Perforin domain-containing protein LENGTH=627IPR020864 (Membrane attack complex component/perforin (MACPF) domain)	GO:0009626,GO:0015824
MLOC_22808	18520.9	-2.79001	5.39743e-33	1.16635e-31	AquaporinIPR000425 (Major intrinsic protein), IPR023271 (Aquaporin-like)	GO:0000326,GO:0005215,GO:0005215,GO:0005794,GO:0005886,GO:0006810,GO:0006816,GO:0007030,GO:0009505,GO:0009506,GO:0009651,GO:0009705,GO:0009941,GO:0015200,GO:0015250,GO:0016020,GO:0016021,GO:0030003,GO:0042807,
MLOC_70713	46373.8	3.1545	5.64477e-33	1.21858e-31	UDP-D-glucose epimerase 1IPR001509 (NAD-dependent epimerase/dehydratase), IPR005886 (UDP-glucose 4-epimerase)	EC:5.1.3.2,GO:0003674,GO:0003824,GO:0003978,GO:0005975,GO:0006012,GO:0016853,GO:0044237,GO:0050662,GO:0050662
MLOC_11225	10751.9	3.01851	6.55104e-33	1.41281e-31	1-phosphatidylinositol-4,5-bisphosphate phosphodiesteraseIPR001192 (Phosphoinositide phospholipase C), IPR008973 (C2 calcium/lipid-binding domain, CaLB)	GO:0004435,GO:0004435,GO:0004629,GO:0004871,GO:0005515,GO:0006629,GO:0007165,GO:0016042,GO:0035556,GO:0035556
MLOC_13471	9345.85	2.90056	6.5592e-33	1.41315e-31	Mitochondrial import inner membrane translocase subunit Tim17/Tim22/Tim23 family protein LENGTH=531
MLOC_4541	414.98	-3.81982	6.85721e-33	1.47588e-31	Disease resistance protein (CC-NBS-LRR class) family LENGTH=899IPR000767 (Disease resistance protein), IPR001611 (Leucine-rich repeat), IPR003311 (AUX/IAA protein)	GO:0003674,GO:0005515,GO:0005515,GO:0005524,GO:0005524,GO:0005634,GO:0005634,GO:0005634,GO:0006351,GO:0006355,GO:0006355,GO:0006915,GO:0006915,GO:0009058,GO:0009734,GO:0034641,GO:0043167,GO:0043531
MLOC_69598	1784.37	-3.01106	6.89194e-33	1.48187e-31	Rhomboid family protein, expressedIPR002610 (Peptidase S54, rhomboid)	EC:3.4.21,GO:0004252,GO:0004252,GO:0005575,GO:0006508,GO:0008150,GO:0008150,GO:0008233,GO:0016021,GO:0016021
MLOC_67422	16608	2.59289	7.01959e-33	1.50781e-31	V-type ATP synthase beta chainIPR000793 (ATPase, F1/V1/A1 complex, alpha/beta subunit, C-terminal), IPR022879 (V-type ATP synthase regulatory subunit B/beta)	GO:0005524,GO:0005524,GO:0015991,GO:0015991,GO:0015992,GO:0016469,GO:0016820,GO:0016820,GO:0022857,GO:0033178,GO:0033180,GO:0034641,GO:0043167,GO:0043234,GO:0044281,GO:0046034,GO:0046034,GO:0046933,GO:0046933,GO:0046961,GO:0046961,GO:0055085
MLOC_13576	384.581	-7.03668	7.18442e-33	1.54168e-31	Potassium channelIPR003938 (Potassium channel, voltage-dependent, EAG/ELK/ERG)	GO:0005216,GO:0005216,GO:0005249,GO:0006811,GO:0006811,GO:0016020,GO:0016020,GO:0016021,GO:0055085,GO:0055085
MLOC_29188	1403.13	-3.22383	8.27814e-33	1.77461e-31	MLOC_29188	GO:0000786,GO:0003674,GO:0003677,GO:0005634,GO:0005634,GO:0005694,GO:0043234,
MLOC_37693	17190.7	2.889	8.79052e-33	1.88257e-31	F-box proteinIPR001810 (F-box domain, cyclin-like)	GO:0003674,
MLOC_68189	892.062	-3.09339	9.21635e-33	1.9718e-31	Myb family transcription factor-likeIPR006447 (Myb DNA-binding domain, plants), IPR009057 (Homeodomain-like)	GO:0003677,GO:0003677,GO:0003682,
MLOC_15171	585.719	-3.7438	9.3389e-33	1.99604e-31	CASP-like proteinIPR006702 (Uncharacterised protein family UPF0497, trans-membrane plant)	GO:0005886,GO:0016021
MLOC_73696	4861.2	-3.1757	9.70862e-33	2.073e-31	Protein kinase family protein, putative, expressedIPR011009 (Protein kinase-like domain), IPR013210 (Leucine-rich repeat-containing N-terminal, type 2)	GO:0004672,GO:0004672,GO:0005524,GO:0006464,GO:0006468,GO:0006468,GO:0016021,GO:0016301,GO:0043167,
MLOC_22823	4378.17	-3.76748	9.77202e-33	2.08447e-31	Glutathione S-transferaseIPR004045 (Glutathione S-transferase, N-terminal), IPR004046 (Glutathione S-transferase, C-terminal)	GO:0005515,GO:0005515
MLOC_65200	4426.3	-3.27243	9.78208e-33	2.08455e-31	Plant calmodulin-binding protein-related LENGTH=507IPR012417 (Calmodulin-binding domain, plant)	GO:0003674,
MLOC_8037	424.262	3.79538	9.87969e-33	2.10327e-31	MLOC_8037	GO:0016787,
MLOC_72272	5581.37	-3.69764	1.01327e-32	2.15499e-31	Protein kinase-3IPR011009 (Protein kinase-like domain)	EC:2.7.11,GO:0004672,GO:0004672,GO:0004674,GO:0005524,GO:0005524,GO:0006464,GO:0006468,GO:0006468,GO:0016301,GO:0043167,
MLOC_21654	501.667	3.76496	1.05762e-32	2.2471e-31	MLOC_21654	GO:0016021,
MLOC_11057	4802.29	2.88482	1.12304e-32	2.38374e-31	RING/U-box superfamily protein LENGTH=250IPR013083 (Zinc finger, RING/FYVE/PHD-type)	GO:0003674,GO:0005515,GO:0008270,GO:0008270,GO:0043167,
MLOC_64418	2483.61	-3.65165	1.13546e-32	2.40773e-31	NBS-LRR disease resistance protein family-3IPR000767 (Disease resistance protein), IPR001611 (Leucine-rich repeat)	GO:0003674,GO:0005515,GO:0005515,GO:0005524,GO:0005524,GO:0006915,GO:0006915,GO:0043167,GO:0043531,
MLOC_62145	2418.47	2.78584	1.19172e-32	2.52454e-31	unknown protein FUNCTIONS IN: molecular_function unknown INVOLVED IN: biological_process unknown LOCATED IN: endomembrane system EXPRESSED IN: 15 plant structures EXPRESSED DURING: 11 growth stages Has 149 Blast hits to 146 proteins in 39 species: Archae - 0 Bacteria - 4 Metazoa - 21 Fungi - 5 Plants - 30 Viruses - 0 Other Eukaryotes - 89 (source: NCBI BLink). LENGTH=338	GO:0004616,GO:0006098,GO:0009570,GO:0030267,GO:0051287,
MLOC_56507	10671	-2.90612	1.30196e-32	2.75537e-31	MLO-like protein 1IPR004326 (Mlo-related protein)	GO:0005575,GO:0006950,GO:0006952,GO:0008219,GO:0008219,GO:0009607,GO:0016021,GO:0016021
MLOC_69576	663.812	-4.0769	1.37664e-32	2.91056e-31	Harpin-induced protein 1 containing protein, expressedIPR004864 (Late embryogenesis abundant protein, LEA-14)
MLOC_16585	355.522	-4.93663	1.39061e-32	2.9372e-31	Mannose-binding lectinIPR001229 (Mannose-binding lectin)
MLOC_65678	3714.37	-3.06665	1.59075e-32	3.35663e-31	Kinase, putativeIPR001611 (Leucine-rich repeat), IPR011009 (Protein kinase-like domain), IPR021720 (Malectin)	GO:0004672,GO:0004672,GO:0004674,GO:0005515,GO:0005515,GO:0005524,GO:0005524,GO:0006468,GO:0006468,
MLOC_51660	3922.02	-2.83855	1.60555e-32	3.38455e-31	Protein of unknown function (DUF793) LENGTH=382IPR008511 (Protein BYPASS-related)
MLOC_80447	237.445	4.68615	1.65349e-32	3.4822e-31	MLOC_80447	GO:0008150,GO:0008270,GO:0016491,GO:0043167
MLOC_5316	320.359	-3.94577	1.99502e-32	4.19734e-31	RemorinIPR005516 (Remorin, C-terminal), IPR005518 (Remorin, N-terminal)
MLOC_77427	1879.23	-3.73615	2.2088e-32	4.64258e-31	HXXXD-type acyl-transferase family protein LENGTH=428IPR003480 (Transferase), IPR023213 (Chloramphenicol acetyltransferase-like domain)	GO:0016746,GO:0016747,GO:0016747,
MLOC_11060	7732.06	3.97684	2.54685e-32	5.34789e-31	Protein of unknown function (DUF1997) LENGTH=239IPR018971 (Protein of unknown function DUF1997)
MLOC_42900	1877.41	4.30373	2.70574e-32	5.67599e-31	Unknown protein
MLOC_37833	6454.52	2.72695	3.22809e-32	6.76516e-31	Dual-specificity protein-like phosphatase 1IPR000340 (Dual specificity phosphatase, catalytic domain)	GO:0004725,GO:0006470,GO:0008138,GO:0008138,GO:0043407,
MLOC_14938	255.774	-4.56917	3.59557e-32	7.52796e-31	S-receptor kinase-likeIPR000858 (S-locus glycoprotein), IPR001480 (Bulb-type lectin domain), IPR003609 (Apple-like), IPR011009 (Protein kinase-like domain)	EC:2.7.11,GO:0004672,GO:0004674,GO:0005524,GO:0005524,GO:0005529,GO:0005529,GO:0006464,GO:0006468,GO:0006468,GO:0008150,GO:0016301,GO:0043167,GO:0048544,GO:0048544,
MLOC_5598	72761.9	2.95286	3.78793e-32	7.92298e-31	Methyl-CpG binding domain containing protein, expressedIPR016177 (DNA-binding, integrase-type)	GO:0000785,GO:0000785,GO:0003677,GO:0003677,GO:0005634,GO:0005634
MLOC_63693	716.545	3.28133	4.89673e-32	1.02323e-30	unknown protein FUNCTIONS IN: molecular_function unknown INVOLVED IN: biological_process unknown LOCATED IN: chloroplast thylakoid membrane, chloroplast EXPRESSED IN: 21 plant structures EXPRESSED DURING: 13 growth stages Has 120 Blast hits to 120 proteins in 47 species: Archae - 4 Bacteria - 10 Metazoa - 33 Fungi - 2 Plants - 44 Viruses - 0 Other Eukaryotes - 27 (source: NCBI BLink). LENGTH=258I…	GO:0000023,GO:0009535,GO:0010027,GO:0016556,GO:0019252,
MLOC_6748	605.428	-4.50062	4.93074e-32	1.02933e-30	Dimethylaniline monooxygenase [N-oxide-forming]IPR020946 (Flavin monooxygenase-like)	EC:1.14.13,EC:1.14.13.8,GO:0003674,GO:0004499,GO:0004499,GO:0008150,GO:0016491,GO:0043167,GO:0050660,GO:0050660,GO:0050661,GO:0050661,GO:0055114,GO:0055114
MLOC_44905	1851.61	-3.53811	5.04711e-32	1.05261e-30	Receptor kinaseIPR001611 (Leucine-rich repeat), IPR011009 (Protein kinase-like domain), IPR013210 (Leucine-rich repeat-containing N-terminal, type 2)	EC:2.7.11,GO:0003674,GO:0004672,GO:0004674,GO:0005515,GO:0005515,GO:0005524,GO:0005524,GO:0006464,GO:0006468,GO:0006468,GO:0016021,GO:0016301,GO:0043167
MLOC_54991	3758.04	-2.70366	5.08421e-32	1.05932e-30	Fasciclin-like arabinogalactan protein 8IPR000782 (FAS1 domain)
MLOC_37228	2214.83	-3.15583	5.67472e-32	1.18121e-30	unknown protein BEST Arabidopsis thaliana protein match is: unknown protein . LENGTH=220
MLOC_30693	4109.97	-4.23286	5.68305e-32	1.1818e-30	rRNA N-glycosidaseIPR001574 (Ribosome-inactivating protein)	GO:0006952,GO:0017148,GO:0017148,GO:0030598,GO:0030598,
MLOC_63157	5986.86	2.64382	6.10924e-32	1.2692e-30	PLATZ transcription factorIPR006734 (Protein of unknown function DUF597)
MLOC_77802	863.349	3.29782	6.77409e-32	1.40597e-30	MLOC_77802	GO:0015238,GO:0015297,GO:0016020,
MLOC_68435	1059.29	3.25107	7.00252e-32	1.45198e-30	16.9 kDa class I heat shock protein 1IPR008978 (HSP20-like chaperone)	GO:0005737,GO:0009644,GO:0010286,GO:0042542
MLOC_4789	387.361	-3.72075	7.4622e-32	1.5458e-30	VQ motif-containing protein LENGTH=152IPR008889 (VQ)
MLOC_58950	1267.68	2.98459	8.81626e-32	1.82454e-30	NAC domain protein,IPR003441 (No apical meristem (NAM) protein)	GO:0003677,GO:0003677,GO:0006355,GO:0006355
MLOC_38132	1701.39	-2.8363	9.59365e-32	1.98352e-30	MLOC_38132	GO:0003677,
MLOC_73207	1234.1	-3.75155	9.83368e-32	2.03119e-30	Amino acid permeaseIPR013057 (Amino acid transporter, transmembrane)	GO:0016021,
MLOC_38249	327.897	-4.04594	1.00164e-31	2.06695e-30	MLOC_38249
MLOC_64942	2769.11	-2.78355	1.00341e-31	2.06862e-30	unknown protein FUNCTIONS IN: molecular_function unknown INVOLVED IN: biological_process unknown LOCATED IN: chloroplast EXPRESSED IN: 16 plant structures EXPRESSED DURING: 9 growth stages BEST Arabidopsis thaliana protein match is: unknown protein . LENGTH=240
MLOC_76402	374.497	3.65891	1.04283e-31	2.14782e-30	Beta-carotene hydroxylaseIPR006694 (Fatty acid hydroxylase)	GO:0005506,GO:0005506,GO:0006633,GO:0006633,GO:0016021,GO:0016491,GO:0016491,GO:0055114,GO:0055114,
MLOC_72214	13315.1	2.52026	1.11432e-31	2.29289e-30	Acyl-[acyl-carrier-protein] desaturaseIPR005067 (Fatty acid desaturase, type 2), IPR009078 (Ferritin/ribonucleotide reductase-like)	EC:1.14.19,EC:1.14.19.2,GO:0006629,GO:0006631,GO:0006631,GO:0008150,GO:0016491,GO:0044281,GO:0045300,GO:0045300,GO:0046872,GO:0055114
MLOC_61500	2650.33	2.81579	1.22444e-31	2.51706e-30	Vacuolar iron transporter Ccc1IPR008217 (Domain of unknown function DUF125, transmembrane)	GO:0005381,GO:0005774,GO:0006880,GO:0016021,GO:0034755,
MLOC_12556	1084.65	3.8219	1.26385e-31	2.59559e-30	Unknown protein
MLOC_20665	431.878	3.56622	1.30453e-31	2.67658e-30	Agenet domain, putativeIPR008395 (Agenet)	GO:0003723,GO:0003723
MLOC_70613	1660.82	-3.92098	1.34281e-31	2.75251e-30	2-aminoethanethiol dioxygenaseIPR011051 (Cupin, RmlC-type), IPR012864 (Cysteamine dioxygenase)	EC:1.13.11,EC:1.13.11.19,GO:0008150,GO:0016491,GO:0047800,GO:0047800,GO:0055114,GO:0055114
MLOC_70279	2356.15	3.86577	1.35603e-31	2.77695e-30	Unknown protein
MLOC_62055	1214.5	3.47155	1.4172e-31	2.89948e-30	Bowman-Birk type trypsin inhibitorIPR000877 (Proteinase inhibitor I12, Bowman-Birk)	GO:0004867,GO:0004867,GO:0005576,GO:0005576,GO:0005576,GO:0030234
MLOC_70409	1657.91	-2.80637	1.53316e-31	3.13374e-30	Basic helix-loop-helix (BHLH) family transcription factorIPR011598 (Helix-loop-helix DNA-binding)	GO:0006355,GO:0006355
MLOC_13520	1426.03	3.12684	1.59462e-31	3.25626e-30	Late embryogenesis abundant protein	GO:0005829,
MLOC_72825	1771.11	2.7544	1.72733e-31	3.52392e-30	Protein of unknown function (DUF3411) LENGTH=386IPR007314 (Domain of unknown function DUF399), IPR021825 (Protein of unknown function DUF3411)
MLOC_7755	459.605	3.22937	1.90253e-31	3.87766e-30	Nuclear transcription factor Y subunit B-5IPR003957 (Transcription factor, CBFA/NFYB, DNA topoisomerase), IPR009072 (Histone-fold)	GO:0003674,GO:0003677,GO:0005622,GO:0005634,GO:0005634,GO:0006355,GO:0009058,GO:0034641,GO:0043565,GO:0043565
MLOC_60784	951.696	3.00555	1.98155e-31	4.03491e-30	UDP-Glycosyltransferase superfamily protein LENGTH=490IPR002213 (UDP-glucuronosyl/UDP-glucosyltransferase)	GO:0008152,GO:0008152,GO:0016758,GO:0016758
MLOC_39155	463.994	3.38294	2.26342e-31	4.60451e-30	unknown protein FUNCTIONS IN: molecular_function unknown INVOLVED IN: biological_process unknown LOCATED IN: chloroplast thylakoid membrane, chloroplast Has 32 Blast hits to 32 proteins in 16 species: Archae - 0 Bacteria - 0 Metazoa - 2 Fungi - 2 Plants - 28 Viruses - 0 Other Eukaryotes - 0 (source: NCBI BLink). LENGTH=187	GO:0009535,
MLOC_52622	1419.64	3.07591	2.29107e-31	4.65635e-30	DNA-directed RNA polymerase III subunit RPC4IPR007811 (RNA polymerase III Rpc4)	EC:2.7.7.6,GO:0003677,GO:0003677,GO:0003899,GO:0003899,GO:0005654,GO:0005666,GO:0005666,GO:0006383,GO:0006383,GO:0009058,GO:0016779,GO:0034641,GO:0043234
MLOC_37759	213.332	-4.50852	2.37602e-31	4.82445e-30	Dof-type zinc finger protein 23
MLOC_64294	7835.4	3.01015	2.50413e-31	5.07977e-30	SNF1-related protein kinase regulatory subunit gammaIPR000644 (Cystathionine beta-synthase, core), IPR013785 (Aldolase-type TIM barrel)	GO:0005515,GO:0005515,GO:0005975,GO:0030554
MLOC_65697	1562.82	3.46865	2.60743e-31	5.28434e-30	Chalcone synthaseIPR011141 (Polyketide synthase, type III), IPR016039 (Thiolase-like)	GO:0005783,GO:0008415,GO:0008415,GO:0009058,GO:0030639,GO:0080110,GO:0090439,
MLOC_55574	187.675	-5.33889	2.97188e-31	6.01729e-30	Protein kinase family proteinIPR000742 (Epidermal growth factor-like domain), IPR011009 (Protein kinase-like domain)	EC:2.7.11,GO:0003674,GO:0004672,GO:0004674,GO:0004674,GO:0005509,GO:0005509,GO:0005515,GO:0005515,GO:0005524,GO:0005524,GO:0006464,GO:0006468,GO:0006468,GO:0016301,GO:0030247,GO:0043167,
MLOC_15950	1915.38	2.72679	3.16586e-31	6.40403e-30	Matrix metalloproteinase-9IPR021190 (Peptidase M10A, matrix metallopeptidase), IPR024079 (Metallopeptidase, catalytic domain)	EC:3.4.24,GO:0004222,GO:0004222,GO:0005575,GO:0006508,GO:0006508,GO:0008150,GO:0008152,GO:0008233,GO:0008237,GO:0008270,GO:0008270,GO:0031012,GO:0031012,GO:0043167,
MLOC_65827	7191	2.64954	3.62766e-31	7.33128e-30	AFG1-like ATPase family protein LENGTH=497IPR005654 (ATPase, AFG1-like)	GO:0005524,GO:0005524,GO:0043167,
MLOC_61094	536.503	9.76249	4.09116e-31	8.26024e-30	RNA polymerase sigma factorIPR014284 (RNA polymerase sigma-70)	GO:0001053,GO:0003677,GO:0003677,GO:0003700,GO:0003700,GO:0005739,GO:0006352,GO:0006352,GO:0006355,GO:0009507,GO:0009637,GO:0009658,GO:0010207,GO:0010264,GO:0016987,GO:0045893
MLOC_66858	304.788	-5.46319	4.24984e-31	8.57256e-30	Kinase, putativeIPR008985 (Concanavalin A-like lectin/glucanase), IPR011009 (Protein kinase-like domain)	GO:0004672,GO:0004674,GO:0005488,GO:0005524,GO:0005524,GO:0006468,GO:0006468,GO:0030246
MLOC_61707	929.114	3.63316	4.32181e-31	8.70958e-30	ABC transporter G family memberIPR003439 (ABC transporter-like), IPR013525 (ABC-2 type transporter)	EC:3.6.1,EC:3.6.1.15,EC:3.6.1.3,GO:0000166,GO:0005524,GO:0005524,GO:0005575,GO:0006810,GO:0016020,GO:0016021,GO:0016887,GO:0016887,GO:0016887,GO:0017111,GO:0043167,
MLOC_62372	1259.44	-3.24848	4.47968e-31	9.01929e-30	FAD-binding Berberine family protein LENGTH=529IPR012951 (Berberine/berberine-like), IPR016166 (FAD-binding, type 2)	GO:0003824,GO:0008762,GO:0008762,GO:0016491,GO:0016614,GO:0050660,GO:0050660,GO:0055114,GO:0055114,
MLOC_62449	1956.53	3.14547	4.79039e-31	9.63585e-30	MLOC_62449	GO:0016021,
MLOC_56115	8631.88	2.5605	4.99251e-31	1.0033e-29	Glycerol-3-phosphate acyltransferase, expressedIPR002123 (Phospholipid/glycerol acyltransferase), IPR023214 (HAD-like domain)	GO:0008152,GO:0008152,GO:0008415,GO:0008415,GO:0016746,
MLOC_57281	632.87	-3.78507	5.15533e-31	1.03506e-29	Plant protein of unknown function (DUF247) LENGTH=480IPR004158 (Protein of unknown function DUF247, plant)
MLOC_51654	689.781	-3.32603	5.31346e-31	1.06581e-29	Xyloglucan endotransglucosylase/hydrolase 14IPR008985 (Concanavalin A-like lectin/glucanase), IPR016455 (Xyloglucan endotransglucosylase/hydrolase)	GO:0004553,GO:0004553,GO:0005618,GO:0005618,GO:0005975,GO:0005975,GO:0006073,GO:0006073,GO:0016762,GO:0016762,GO:0048046,GO:0048046,GO:0071555,
MLOC_19132	2895.77	-2.95556	5.34053e-31	1.07024e-29	AP2 domain-containing transcription factorIPR015300 (DNA-binding pseudobarrel domain)
MLOC_288	1416.15	2.69004	5.8513e-31	1.17151e-29	RAD50-interacting proteinIPR007528 (RINT-1/TIP-1)	GO:0005789,GO:0015031,GO:0030134,GO:0030142,GO:0048193,
MLOC_65856	184.956	-5.25386	5.88389e-31	1.17694e-29	Protein of unknown function, DUF642 LENGTH=369IPR006946 (Protein of unknown function DUF642), IPR008979 (Galactose-binding domain-like)
MLOC_71125	222.922	-4.97764	5.97178e-31	1.19341e-29	Kinase, putativeIPR011009 (Protein kinase-like domain), IPR021720 (Malectin)	EC:2.7.11,GO:0004672,GO:0004674,GO:0004674,GO:0005524,GO:0005524,GO:0006464,GO:0006468,GO:0006468,GO:0016301,GO:0043167,
MLOC_67901	3313.86	-3.48821	6.60939e-31	1.31961e-29	Protein of unknown function (DUF3133) LENGTH=615IPR021480 (Protein of unknown function DUF3133)
MLOC_35013	555.046	3.29774	7.70591e-31	1.53711e-29	2-oxoglutarate (2OG) and Fe(II)-dependent oxygenase superfamily protein LENGTH=356IPR005123 (Oxoglutarate/iron-dependent oxygenase)	EC:1.14.11,GO:0008150,GO:0016491,GO:0016491,GO:0016706,GO:0016706,GO:0046872,GO:0055114,GO:0055114,
MLOC_61000	12812.9	-3.4231	7.89808e-31	1.57398e-29	Protein of unknown function (duplicated DUF1399) LENGTH=787IPR009836 (Protein of unknown function DUF1399)
MLOC_66453	255.705	-4.82248	8.78828e-31	1.74977e-29	NBS-LRR resistance proteinIPR000767 (Disease resistance protein)	GO:0005524,GO:0005524,GO:0006915,GO:0006915,GO:0043167,GO:0043531
MLOC_53875	28341.1	2.57496	9.2517e-31	1.84034e-29	Sec14p-like phosphatidylinositol transfer family protein LENGTH=341IPR001071 (Cellular retinaldehyde binding/alpha-tocopherol transport), IPR011074 (CRAL/TRIO, N-terminal domain)	GO:0005215,GO:0005215,GO:0005622,GO:0005622,GO:0006810,GO:0006810
MLOC_3791	2149.57	2.96762	9.36363e-31	1.86088e-29	MLOC_3791	EC:3.1,EC:3.1.3.2,EC:3.1.3.41,GO:0003993,GO:0016791,
MLOC_56059	236.442	5.70222	1.13281e-30	2.24922e-29	UDP-Glycosyltransferase superfamily protein LENGTH=480IPR002213 (UDP-glucuronosyl/UDP-glucosyltransferase)	GO:0008150,GO:0008152,GO:0008152,GO:0016757,GO:0016758,GO:0016758
MLOC_24740	4891.31	2.5879	1.19732e-30	2.37511e-29	Agmatine deiminaseIPR007466 (Peptidyl-arginine deiminase, Porphyromonas-type)	GO:0004668,GO:0009446,GO:0047632,
MLOC_37601	663.588	-4.09033	1.21679e-30	2.4115e-29	MLOC_37601	EC:2.1.1,GO:0008168,GO:0008171,
MLOC_18708	355.47	-3.87022	1.32229e-30	2.6159e-29	Protein of unknown function (DUF679) LENGTH=213IPR007770 (Protein of unknown function DUF679)
MLOC_57684	3154.03	3.26839	1.32235e-30	2.6159e-29	At5g37260-like proteinIPR006447 (Myb DNA-binding domain, plants), IPR009057 (Homeodomain-like)	GO:0003677,GO:0003682
MLOC_58488	9827.05	2.89454	1.43142e-30	2.82906e-29	Beta-amylase, putativeIPR001554 (Glycoside hydrolase, family 14), IPR017853 (Glycoside hydrolase, superfamily)	EC:3.2.1,EC:3.2.1.2,GO:0000024,GO:0000272,GO:0000272,GO:0005975,GO:0005983,GO:0009056,GO:0009570,GO:0016161,GO:0016161,GO:0016798
MLOC_35821	8622.36	3.42513	1.44106e-30	2.84549e-29	Ornithine aminotransferase, putative, expressedIPR005814 (Aminotransferase class-III), IPR015424 (Pyridoxal phosphate-dependent transferase, major domain)	GO:0004587,GO:0005759,GO:0006561,GO:0006593,GO:0006635,GO:0007031,GO:0008270,GO:0008483,GO:0009626,GO:0010260,GO:0019544,GO:0030170,GO:0030170,GO:0042538
MLOC_52341	3749.03	2.86054	1.44392e-30	2.84854e-29	Glycogenin, putativeIPR002495 (Glycosyl transferase, family 8)	GO:0016757,GO:0016757
MLOC_62746	10756.5	2.50221	1.46204e-30	2.88164e-29	(1,31,4) beta-glucanaseIPR000490 (Glycoside hydrolase, family 17), IPR017853 (Glycoside hydrolase, superfamily)	GO:0004553,GO:0004553,GO:0005975,GO:0005975
MLOC_71104	10667.8	2.64824	1.96769e-30	3.87471e-29	BZIP transcription factorIPR004827 (Basic-leucine zipper domain)	GO:0003700,GO:0003700,GO:0006355,GO:0006355,GO:0043565,GO:0043565,GO:0046983,GO:0046983
MLOC_53924	476.911	3.20218	1.98547e-30	3.90615e-29	Mitochondrial phosphate carrier protein, putativeIPR018108 (Mitochondrial substrate/solute carrier), IPR023395 (Mitochondrial carrier domain)	GO:0005743,GO:0006810,GO:0009651,GO:0009723,GO:0016021,
MLOC_56782	856.853	-3.2315	2.29547e-30	4.51191e-29	Ring finger protein, putativeIPR013083 (Zinc finger, RING/FYVE/PHD-type)	GO:0005515,GO:0008270,GO:0008270,
MLOC_70662	2415.14	-3.4967	2.64278e-30	5.18982e-29	zinc-finger protein 3 LENGTH=193IPR013087 (Zinc finger, C2H2-type/integrase, DNA-binding)	GO:0003674,GO:0005622,GO:0005622,GO:0008270,GO:0008270,GO:0043167,GO:0046872,
MLOC_53180	603.628	3.67622	2.66976e-30	5.23326e-29	Peroxidase 52, putative, expressedIPR010255 (Haem peroxidase)	EC:1.11.1.7,GO:0003674,GO:0004601,GO:0004601,GO:0005576,GO:0006950,GO:0006979,GO:0006979,GO:0008150,GO:0016491,GO:0020037,GO:0020037,GO:0046872,GO:0055114,GO:0055114,
MLOC_65694	904.897	11.0054	2.66937e-30	5.23326e-29	PeroxiredoxinIPR012336 (Thioredoxin-like fold)	EC:1.11.1.15,GO:0005634,GO:0005737,GO:0008150,GO:0008379,GO:0009269,GO:0010231,GO:0016209,GO:0016491,GO:0016491,GO:0051920,GO:0055114,GO:0055114,
MLOC_6711	6273.18	3.06723	2.7649e-30	5.41482e-29	G-box binding factor 1IPR004827 (Basic-leucine zipper domain), IPR012900 (G-box binding, MFMR)	GO:0001071,GO:0003677,GO:0003677,GO:0003677,GO:0003700,GO:0003700,GO:0005634,GO:0005634,GO:0006351,GO:0006351,GO:0006355,GO:0006355,GO:0009058,GO:0034641,GO:0043565,GO:0043565,GO:0046983,GO:0046983
MLOC_14311	1421.18	2.97552	2.90905e-30	5.69195e-29	Protein of unknown function (DUF506) LENGTH=341IPR006502 (Protein of unknown function DUF506, plant)
MLOC_77069	192.798	4.9934	3.27774e-30	6.40751e-29	Vacuolar iron transporter homolog 1IPR008217 (Domain of unknown function DUF125, transmembrane)	GO:0005774,GO:0006811,GO:0010039,GO:0016021,GO:0055072,
MLOC_19556	4579.62	2.77285	3.30292e-30	6.45088e-29	LEAIPR005513 (Late embryogenesis abundant protein, LEA-25/LEA-D113)	GO:0009790,GO:0009790
MLOC_68092	2358.62	2.68915	3.99059e-30	7.78691e-29	HXXXD-type acyl-transferase family protein LENGTH=443IPR003480 (Transferase), IPR023213 (Chloramphenicol acetyltransferase-like domain)	GO:0016747,GO:0016747
MLOC_12900	5300.96	2.69711	4.73564e-30	9.23235e-29	Chaperone protein dnaJ	GO:0006457,GO:0006457,GO:0031072,GO:0031072,GO:0051082,GO:0051082
MLOC_11607	270.597	-4.93727	5.38949e-30	1.04976e-28	Short-chain alcohol dehydrogenaseIPR016040 (NAD(P)-binding domain)	GO:0016491,
MLOC_62186	760.66	3.85819	6.16494e-30	1.19971e-28	Heavy metal transport/detoxification superfamily protein LENGTH=152IPR006121 (Heavy metal-associated domain, HMA)	GO:0006810,GO:0030001,GO:0030001,GO:0043167,GO:0046872,GO:0046872
MLOC_60492	1257.92	-2.75447	6.17104e-30	1.19981e-28	Patellin-5IPR001251 (CRAL-TRIO domain)	GO:0005215,GO:0005634,GO:0005829,GO:0005886,GO:0007049,GO:0008289,GO:0016021,GO:0016126,GO:0051301,GO:0052541,GO:0052546,
MLOC_66630	505.263	-3.64482	6.30989e-30	1.2257e-28	Kinase, putativeIPR008985 (Concanavalin A-like lectin/glucanase), IPR011009 (Protein kinase-like domain)	GO:0004672,GO:0004674,GO:0005488,GO:0005524,GO:0005524,GO:0006468,GO:0006468,GO:0030246
MLOC_69498	228.095	5.26101	6.31635e-30	1.22585e-28	Chlorophyll a/b binding proteinIPR022796 (Chlorophyll A-B binding protein), IPR023329 (Chlorophyll a/b binding protein domain)	GO:0009507,GO:0009522,GO:0009523,GO:0009765,GO:0016021,GO:0016168,GO:0018298,GO:0046872
MLOC_11835	7583.21	4.59007	6.74897e-30	1.30863e-28	MLOC_11835	EC:1.11.1.6,EC:1.11.1.7,GO:0003674,GO:0004096,GO:0006950,GO:0006979,GO:0008150,GO:0016491,GO:0020037,
MLOC_55525	10383.1	2.8725	8.15179e-30	1.57922e-28	Sugar transporter, putativeIPR005828 (General substrate transporter), IPR016196 (Major facilitator superfamily domain, general substrate transporter)	GO:0016021,GO:0016021,GO:0022857,GO:0022891,GO:0055085,GO:0055085
MLOC_66212	949.055	3.60297	9.06152e-30	1.75388e-28	Unknown protein
MLOC_18178	6180.61	-2.52862	9.54312e-30	1.84543e-28	Late embryogenesis abundant (LEA) hydroxyproline-rich glycoprotein family LENGTH=264IPR004864 (Late embryogenesis abundant protein, LEA-14)
MLOC_73851	389.287	-4.21159	1.00028e-29	1.93259e-28	Acyl transferaseIPR003480 (Transferase), IPR023213 (Chloramphenicol acetyltransferase-like domain)	GO:0016747,GO:0016747
MLOC_64841	292.426	3.51492	1.00259e-29	1.93532e-28	Thiol-disulfide oxidoreductase DCCIPR007263 (Putative thiol-disulphide oxidoreductase DCC)
MLOC_74374	817.067	3.26696	1.011e-29	1.94981e-28	Phosphatidylinositol N-acetyglucosaminlytransferase subunit P-like protein
MLOC_65392	537.678	-3.66649	1.01432e-29	1.95446e-28	GDSL esterase/lipaseIPR001087 (Lipase, GDSL), IPR013830 (Esterase, SGNH hydrolase-type)	GO:0003674,GO:0006629,GO:0006629,GO:0016788,GO:0016788,
MLOC_20434	236.597	4.31917	1.15926e-29	2.23174e-28	Epstein-Barr virus EBNA-1-like proteinIPR003653 (Peptidase C48, SUMO/Sentrin/Ubl1)	GO:0006508,GO:0006508,GO:0008234,GO:0008234
MLOC_55135	5630	2.50426	1.19259e-29	2.29385e-28	unknown protein Has 30201 Blast hits to 17322 proteins in 780 species: Archae - 12 Bacteria - 1396 Metazoa - 17338 Fungi - 3422 Plants - 5037 Viruses - 0 Other Eukaryotes - 2996 (source: NCBI BLink). LENGTH=249	GO:0005783,
MLOC_64240	5418.64	2.56839	1.23187e-29	2.36727e-28	NAC domain proteinIPR003441 (No apical meristem (NAM) protein)	GO:0003677,GO:0003677,GO:0006355,GO:0006355,GO:0009058,GO:0034641
MLOC_55971	9391.76	-3.31809	1.31061e-29	2.51635e-28	Protein phosphatase 2c, putativeIPR001932 (Protein phosphatase 2C-like), IPR015655 (Protein phosphatase 2C)	GO:0003824,GO:0003824,GO:0004722,GO:0006470,GO:0046872,
MLOC_63282	5838.51	-3.06557	1.32549e-29	2.54265e-28	SubtilaseIPR015500 (Peptidase S8, subtilisin-related), IPR023828 (Peptidase S8, subtilisin, Ser-active site)	EC:3.4.21,GO:0004252,GO:0004252,GO:0006508,GO:0006508,GO:0008150,GO:0008233,GO:0042802,GO:0042802,GO:0043086,GO:0043086,
MLOC_13209	4139.07	2.59388	1.34776e-29	2.58308e-28	Non-imprinted in Prader-Willi/Angelman syndrome region protein 1IPR008521 (Magnesium transporter NIPA)	GO:0005575,GO:0006810,GO:0006810,GO:0015095,GO:0016020,GO:0022857
MLOC_64392	633.388	3.21904	1.41495e-29	2.70943e-28	Leucine-rich repeat receptor-like protein kinase family protein LENGTH=1141IPR013210 (Leucine-rich repeat-containing N-terminal, type 2)
MLOC_65114	2236.17	-3.05734	1.45988e-29	2.79298e-28	FASCICLIN-like arabinogalactan-protein 11 LENGTH=246IPR000782 (FAS1 domain), IPR006311 (Twin-arginine translocation pathway, signal sequence)
MLOC_74559	3713.62	2.71702	1.55764e-29	2.97735e-28	CBL-interacting protein kinase 12IPR004041 (NAF domain), IPR011009 (Protein kinase-like domain)	GO:0004672,GO:0004672,GO:0004674,GO:0005524,GO:0005524,GO:0006468,GO:0006468,GO:0007165,GO:0007165,
MLOC_10525	2263.82	-3.95806	1.60293e-29	3.06121e-28	Protein kinase, putativeIPR001611 (Leucine-rich repeat), IPR011009 (Protein kinase-like domain)	EC:2.7.11,GO:0003674,GO:0004672,GO:0004674,GO:0005515,GO:0005515,GO:0005524,GO:0006464,GO:0006468,GO:0006468,GO:0016301,GO:0043167
MLOC_66431	1161.35	-2.72079	1.71583e-29	3.27392e-28	O-fucosyltransferase family protein LENGTH=499IPR019378 (GDP-fucose protein O-fucosyltransferase)
MLOC_73638	417.493	3.38763	1.90325e-29	3.62831e-28	UDP-Glycosyltransferase superfamily protein LENGTH=489IPR002213 (UDP-glucuronosyl/UDP-glucosyltransferase)	GO:0008152,GO:0008152,GO:0016758,GO:0016758
MLOC_63169	3788.54	-2.75064	1.92987e-29	3.6758e-28	Receptor-like protein kinaseIPR001611 (Leucine-rich repeat), IPR011009 (Protein kinase-like domain)	GO:0003674,GO:0004672,GO:0004674,GO:0005515,GO:0005515,GO:0005524,GO:0006464,GO:0006468,GO:0006468,GO:0016021,GO:0016301,GO:0043167
MLOC_23473	3832.27	2.94748	2.07205e-29	3.94312e-28	Chaperone protein dnaJIPR003095 (Heat shock protein DnaJ)	GO:0006457,GO:0006457,GO:0031072,GO:0031072,GO:0051082,GO:0051082
MLOC_63372	1849.33	2.72797	2.15168e-29	4.09104e-28	Dihydrolipoyllysine-residue acetyltransferase component of pyruvate dehydrogenase complexIPR000089 (Biotin/lipoyl attachment), IPR001078 (2-oxoacid dehydrogenase acyltransferase, catalytic domain), IPR004167 (E3 binding), IPR023213 (Chloramphenicol acetyltransferase-like domain)	GO:0008152,GO:0008152,GO:0008415,GO:0008415,GO:0016746,
MLOC_69492	665.302	-3.92252	2.20265e-29	4.18426e-28	NBS-LRR disease resistance protein homologueIPR000767 (Disease resistance protein)	GO:0005524,GO:0005524,GO:0006915,GO:0006915,GO:0043531,
MLOC_70078	2668.04	-3.94177	2.22652e-29	4.22588e-28	1-aminocyclopropane-1-carboxylate oxidase 1IPR005123 (Oxoglutarate/iron-dependent oxygenase)	GO:0016491,GO:0016706,GO:0016706,GO:0046872,GO:0055114,GO:0055114
MLOC_70777	3625.71	3.88097	2.24323e-29	4.25384e-28	myb-like transcription factor family protein LENGTH=233IPR001878 (Zinc finger, CCHC-type), IPR006447 (Myb DNA-binding domain, plants), IPR009057 (Homeodomain-like)	GO:0003674,GO:0003677,GO:0003682,GO:0008270,GO:0043167,
MLOC_19085	2544.6	3.01343	2.29036e-29	4.33938e-28	Leucine-rich repeat receptor-like protein kinase family protein LENGTH=1124IPR001611 (Leucine-rich repeat)
MLOC_66888	2306.74	2.54295	2.67984e-29	5.07284e-28	Glutamate carboxypeptidase 2IPR003137 (Protease-associated domain, PA), IPR006311 (Twin-arginine translocation pathway, signal sequence), IPR007365 (Transferrin receptor-like, dimerisation domain), IPR007484 (Peptidase M28)	GO:0006508,GO:0006508,GO:0008233,GO:0008233
MLOC_69012	19628.1	2.55871	2.73696e-29	5.17641e-28	FUNCTIONS IN: molecular_function unknown INVOLVED IN: intracellular protein transport LOCATED IN: endomembrane system, integral to membrane, endoplasmic reticulum EXPRESSED IN: 23 plant structures EXPRESSED DURING: 13 growth stagesIPR008417 (B-cell receptor-associated 31-like)	GO:0005783,GO:0005783,GO:0006886,GO:0006886,GO:0016021,GO:0016021
MLOC_71615	207.503	-5.23874	2.95314e-29	5.58038e-28	Protein kinase family proteinIPR011009 (Protein kinase-like domain)	GO:0004672,GO:0004672,GO:0005524,GO:0006468,GO:0006468,
MLOC_72489	4784.84	2.51086	3.24452e-29	6.1256e-28	F-box/LRR-repeat protein	GO:0009407,
MLOC_4956	705.204	-4.13391	3.25596e-29	6.14182e-28	C-repeat binding factor 3-like proteinIPR016177 (DNA-binding, integrase-type)	GO:0003677,GO:0003700,GO:0003700,GO:0005634,GO:0006351,GO:0006355,GO:0006355,
MLOC_37479	1357.1	-3.38677	3.26209e-29	6.14798e-28	2-oxoglutarate (2OG) and Fe(II)-dependent oxygenase-like proteinIPR005123 (Oxoglutarate/iron-dependent oxygenase)	EC:1.14.11,GO:0008150,GO:0016491,GO:0016491,GO:0016706,GO:0016706,GO:0046872,GO:0055114,GO:0055114,
MLOC_398	1626.22	-3.3737	3.41124e-29	6.42345e-28	Non-lysosomal glucosylceramidaseIPR014551 (Beta-glucosidase, GBA2 type)	EC:3.2.1.45,GO:0004348,GO:0004348,GO:0005575,GO:0005886,GO:0006629,GO:0006665,GO:0006665,GO:0006680,GO:0016021,GO:0016021,GO:0016798
MLOC_52962	1475.54	-3.1446	3.66047e-29	6.88673e-28	Protein of unknown function (DUF581) LENGTH=267IPR007650 (Protein of unknown function DUF581)
MLOC_14047	163.912	-5.35626	3.75734e-29	7.06282e-28	Protein of unknown function (DUF594) LENGTH=803IPR007658 (Protein of unknown function DUF594)
MLOC_68083	258.132	-3.86569	3.77881e-29	7.09697e-28	IQ domain-containing proteinIPR000048 (IQ motif, EF-hand binding site)	GO:0003674,GO:0005515,GO:0005515,
MLOC_43237	1018	-5.04401	3.95613e-29	7.42351e-28	Expansin 1IPR007118 (Expansin/Lol pI), IPR014733 (Barwin-like endoglucanase)	GO:0000003,GO:0005576,GO:0005576,GO:0019953,GO:0019953,
MLOC_65110	4930.1	3.90195	4.05816e-29	7.60834e-28	Nitrate transporterIPR011701 (Major facilitator superfamily), IPR016196 (Major facilitator superfamily domain, general substrate transporter)	GO:0016021,GO:0016021,GO:0055085,GO:0055085
MLOC_12388	4455.19	2.89137	4.08053e-29	7.64363e-28	Multidrug resistance protein ABC transporter familyIPR003439 (ABC transporter-like), IPR011527 (ABC transporter, transmembrane domain, type 1)	EC:3.6.1,EC:3.6.1.15,EC:3.6.1.3,GO:0005524,GO:0005524,GO:0005575,GO:0006810,GO:0016021,GO:0016021,GO:0016887,GO:0016887,GO:0022857,GO:0042626,GO:0042626,GO:0043167,GO:0055085,GO:0055085,
MLOC_38149	9094.08	2.4173	4.31226e-29	8.07068e-28	GDSL esterase/lipaseIPR001087 (Lipase, GDSL), IPR013830 (Esterase, SGNH hydrolase-type)	GO:0006629,GO:0006629,GO:0016788,GO:0016788
MLOC_19066	14201.8	2.47196	4.56158e-29	8.52989e-28	Epoxide hydrolase 2IPR000073 (Alpha/beta hydrolase fold-1), IPR000639 (Epoxide hydrolase-like)	GO:0003674,GO:0003824,GO:0009058,GO:0009058,GO:0016779,GO:0016779
MLOC_69260	2037.18	-3.45663	4.58515e-29	8.56651e-28	Cytochrome P450, putativeIPR001128 (Cytochrome P450)	GO:0004497,GO:0005506,GO:0005506,GO:0009055,GO:0009055,GO:0016705,GO:0016705,GO:0020037,GO:0020037,GO:0055114,GO:0055114,
MLOC_33688	23916.4	2.69308	4.81847e-29	8.99462e-28	MLOC_33688	GO:0003674,
MLOC_19966	233.367	4.78868	5.08331e-29	9.48077e-28	Pheophorbide a oxygenase familyIPR013626 (Pheophorbide a oxygenase)	EC:1.13.12,EC:1.14.13.122,GO:0008150,GO:0009706,GO:0010277,GO:0010277,GO:0016021,GO:0016491,GO:0045036,GO:0046872,GO:0051537,GO:0055114
MLOC_6459	4032.55	-2.60222	5.12207e-29	9.5448e-28	unknown protein FUNCTIONS IN: molecular_function unknown INVOLVED IN: biological_process unknown LOCATED IN: plasma membrane EXPRESSED IN: 22 plant structures EXPRESSED DURING: 13 growth stages BEST Arabidopsis thaliana protein match is: unknown protein . LENGTH=342IPR004864 (Late embryogenesis abundant protein, LEA-14)
MLOC_68697	342.913	-3.58399	5.27105e-29	9.81392e-28	MLOC_68697
MLOC_59422	205.272	-4.97737	5.29941e-29	9.85818e-28	Protease inhibitor/seed storage/lipid transfer protein family proteinIPR016140 (Bifunctional inhibitor/plant lipid transfer protein/seed storage helical domain)
MLOC_2425	758.727	-4.15826	5.75022e-29	1.06876e-27	GDSL esterase/lipaseIPR001087 (Lipase, GDSL), IPR013830 (Esterase, SGNH hydrolase-type)	GO:0006629,GO:0006629,GO:0016788,GO:0016788
MLOC_54387	4114.92	3.42573	6.13294e-29	1.13891e-27	MLOC_54387	GO:0004553,GO:0005975,GO:0005975,GO:0016798
MLOC_69127	320.787	4.31053	6.15976e-29	1.1429e-27	BCL-2 binding anthanogene-1IPR019955 (Ubiquitin supergroup)	GO:0003674,GO:0005515,GO:0005515,
MLOC_56905	1115.82	-2.87819	6.427e-29	1.19146e-27	NBS-LRR disease resistance protein homologueIPR000767 (Disease resistance protein)	GO:0003674,GO:0005524,GO:0005524,GO:0006915,GO:0006915,GO:0043167,GO:0043531,
MLOC_37800	5724.96	2.91559	6.5095e-29	1.20571e-27	RING/U-box superfamily protein LENGTH=863IPR013083 (Zinc finger, RING/FYVE/PHD-type)	GO:0003674,GO:0005515,GO:0008270,GO:0008270,GO:0043167,
MLOC_68161	509.897	-4.31604	6.69953e-29	1.23985e-27	Pistil extensin-like proteinIPR003882 (Pistil-specific extensin-like protein), IPR006041 (Pollen Ole e 1 allergen/extensin)	GO:0005199,GO:0005199
MLOC_51411	167.394	-5.3077	6.81074e-29	1.25934e-27	Expansin-B6IPR014733 (Barwin-like endoglucanase)
MLOC_26391	431.48	-3.29063	6.89608e-29	1.27403e-27	Folate/biopterin transporterIPR004324 (Biopterin transport-related protein BT1), IPR016196 (Major facilitator superfamily domain, general substrate transporter)	GO:0005575,GO:0006810
MLOC_80064	362.06	3.37693	7.13496e-29	1.31703e-27	Dehydration responsive element binding transcription factor 1BIPR016177 (DNA-binding, integrase-type)	GO:0003677,GO:0003700,GO:0003700,GO:0005634,GO:0006351,GO:0006355,GO:0006355,
MLOC_6393	207.526	-5.26946	7.51475e-29	1.38595e-27	Rp1-like proteinIPR000767 (Disease resistance protein)	GO:0005524,GO:0005524,GO:0006915,GO:0006915,GO:0043167,GO:0043531
MLOC_17920	836.539	3.28427	8.02281e-29	1.47712e-27	Unknown protein
MLOC_66224	23955.8	2.73242	8.01824e-29	1.47712e-27	Betaine aldehyde dehydrogenaseIPR016161 (Aldehyde/histidinol dehydrogenase)	GO:0008152,GO:0016491,GO:0016620,GO:0055114
MLOC_54790	346.593	3.28065	8.07911e-29	1.48621e-27	Ring finger protein, putativeIPR013083 (Zinc finger, RING/FYVE/PHD-type)	GO:0008270,
MLOC_64401	3165.17	2.52893	8.8915e-29	1.63426e-27	RING finger proteinIPR013083 (Zinc finger, RING/FYVE/PHD-type)	GO:0003674,GO:0008270,GO:0043167,
MLOC_61478	1026.66	-3.20733	9.29749e-29	1.70742e-27	Leucine-rich receptor-like protein kinase family protein LENGTH=1101IPR001611 (Leucine-rich repeat), IPR011009 (Protein kinase-like domain), IPR013210 (Leucine-rich repeat-containing N-terminal, type 2), IPR013320 (Concanavalin A-like lectin/glucanase, subgroup)	GO:0003674,GO:0004672,GO:0004672,GO:0004713,GO:0004713,GO:0005515,GO:0005515,GO:0005524,GO:0005524,GO:0006464,GO:0006468,GO:0006468,GO:0016021,GO:0016301,GO:0043167,
MLOC_66361	752.033	2.81091	9.38483e-29	1.72199e-27	MLOC_66361
MLOC_10955	15523.5	2.67738	9.57576e-29	1.75553e-27	Abscisic stress ripeningIPR003496 (ABA/WDS induced protein)	GO:0006950,GO:0006950
MLOC_73209	12381.2	2.49368	1.05208e-28	1.92714e-27	Phosphatidylglycerol/phosphatidylinositol transfer proteinIPR014756 (Immunoglobulin E-set)
MLOC_8043	6751.66	-3.23303	1.05392e-28	1.92887e-27	3-oxoacyl-[acyl-carrier-protein] synthaseIPR000794 (Beta-ketoacyl synthase)	GO:0003674,GO:0004497,GO:0005506,GO:0005506,GO:0008150,GO:0009055,GO:0009055,GO:0016491,GO:0016705,GO:0016705,GO:0020037,GO:0020037,GO:0043167,GO:0055114,GO:0055114,
MLOC_52198	288.085	-3.76409	1.15369e-28	2.10968e-27	1-aminocyclopropane-1-carboxylate oxidase, putativeIPR005123 (Oxoglutarate/iron-dependent oxygenase)	EC:1.14.11,GO:0008150,GO:0016491,GO:0016491,GO:0016706,GO:0016706,GO:0046872,GO:0055114,GO:0055114,
MLOC_63550	4722.91	3.56034	1.17496e-28	2.14675e-27	FAD-binding Berberine family protein LENGTH=530IPR012951 (Berberine/berberine-like), IPR016166 (FAD-binding, type 2)	EC:1.1.1.158,GO:0008150,GO:0008762,GO:0008762,GO:0016491,GO:0016491,GO:0043167,GO:0050660,GO:0050660,GO:0055114,GO:0055114,
MLOC_6578	401.427	-3.22895	1.17839e-28	2.15118e-27	SAUR-like auxin-responsive protein family LENGTH=178IPR003676 (Auxin responsive SAUR protein)
MLOC_38536	2645.43	2.69288	1.20325e-28	2.1947e-27	CBL-interacting protein kinase 25IPR004041 (NAF domain), IPR011009 (Protein kinase-like domain)	GO:0004672,GO:0004674,GO:0005524,GO:0005524,GO:0006468,GO:0006468,GO:0007165,GO:0007165
MLOC_71550	332.994	5.6461	1.21435e-28	2.21307e-27	Protein of unknown function, DUF538 LENGTH=143IPR007493 (Protein of unknown function DUF538)
MLOC_8022	554.816	3.77483	1.30739e-28	2.38062e-27	Esterase/lipaseIPR002018 (Carboxylesterase, type B), IPR017690 (Outer membrane insertion C-terminal signal, omp85 target)	GO:0000139,GO:0005789,GO:0016021,GO:0052689
MLOC_16732	5479.48	2.60809	1.34613e-28	2.44909e-27	unknown protein FUNCTIONS IN: molecular_function unknown INVOLVED IN: biological_process unknown LOCATED IN: cellular_component unknown EXPRESSED IN: 25 plant structures EXPRESSED DURING: 15 growth stages BEST Arabidopsis thaliana protein match is: unknown protein . LENGTH=256	GO:0005783,GO:0009570,GO:0071211,
MLOC_55301	387.724	-4.0154	1.38392e-28	2.51572e-27	unknown protein FUNCTIONS IN: molecular_function unknown INVOLVED IN: biological_process unknown LOCATED IN: plasma membrane EXPRESSED IN: 21 plant structures EXPRESSED DURING: 10 growth stages BEST Arabidopsis thaliana protein match is: unknown protein . LENGTH=138
MLOC_72375	1114.96	-2.99616	1.42689e-28	2.59165e-27	Protein kinase-3IPR011009 (Protein kinase-like domain)	GO:0004672,GO:0004672,GO:0004674,GO:0005524,GO:0005524,GO:0006468,GO:0006468,
MLOC_11262	9032.53	-3.56304	1.46167e-28	2.65257e-27	Unknown protein
MLOC_62394	9273.16	-3.06579	1.61762e-28	2.9331e-27	Eukaryotic aspartyl protease family protein LENGTH=474IPR001461 (Peptidase A1), IPR021109 (Peptidase aspartic)	EC:3.4.23,GO:0004190,GO:0004190,GO:0006508,GO:0006508,GO:0008150,GO:0008233,
MLOC_74713	1291.15	-2.66487	1.75264e-28	3.17526e-27	pfkB-like carbohydrate kinase family protein LENGTH=355IPR011611 (Carbohydrate/purine kinase)	GO:0016301,
MLOC_51058	2144.2	2.79426	1.7745e-28	3.21215e-27	Membrane protein insertase YidCIPR001708 (Membrane insertion protein, OxaA/YidC)	GO:0005575,GO:0009535,GO:0009902,GO:0010027,GO:0016021,GO:0016021,GO:0034660,GO:0051205,GO:0051205,GO:0061024
MLOC_76050	2598.22	-4.01959	1.8089e-28	3.27168e-27	Cytochrome P450IPR001128 (Cytochrome P450)	GO:0003674,GO:0004497,GO:0005506,GO:0005506,GO:0008150,GO:0008150,GO:0009055,GO:0016491,GO:0016705,GO:0016705,GO:0020037,GO:0020037,GO:0043167,GO:0055114
MLOC_23365	2832.29	3.23492	1.83443e-28	3.31506e-27	Chaperone protein dnaJ 11IPR003095 (Heat shock protein DnaJ)	GO:0006457,GO:0006457,GO:0031072,GO:0031072,GO:0051082,GO:0051082
MLOC_4738	378.69	-5.26783	1.99388e-28	3.60019e-27	PolygalacturonaseIPR000743 (Glycoside hydrolase, family 28), IPR011050 (Pectin lyase fold/virulence factor)	EC:3.2.1.15,GO:0004650,GO:0004650,GO:0005576,GO:0005975,GO:0005975,GO:0005975,GO:0016798,GO:0071555,
MLOC_8669	6430.41	3.3159	1.99893e-28	3.60628e-27	Glucan endo-1,3-beta-glucosidase 1IPR012946 (X8)
MLOC_52823	837.994	2.789	2.10209e-28	3.78921e-27	Pyridoxal phosphate phosphatase PHOSPHO2, putativeIPR006383 (HAD-superfamily hydrolase, subfamily IB, PSPase-like), IPR023214 (HAD-like domain)	GO:0016791,GO:0016791
MLOC_5404	771.979	-3.54534	2.13598e-28	3.84708e-27	Aldose 1-epimeraseIPR008183 (Aldose 1-/Glucose-6-phosphate 1-epimerase), IPR011013 (Glycoside hydrolase-type carbohydrate-binding)	GO:0004034,GO:0005975,GO:0016853,GO:0016853,GO:0019318,GO:0030246
MLOC_37446	1964.67	2.94807	2.15516e-28	3.87839e-27	response regulator 12 LENGTH=596IPR006447 (Myb DNA-binding domain, plants), IPR009057 (Homeodomain-like)	GO:0003677,GO:0003682
MLOC_63476	208.12	4.0177	2.37599e-28	4.27222e-27	Thaumatin-like protein 1aIPR001938 (Thaumatin, pathogenesis-related)
MLOC_74883	616.757	2.96168	2.45783e-28	4.41568e-27	UDP-glycosyltransferase-like proteinIPR002213 (UDP-glucuronosyl/UDP-glucosyltransferase)	GO:0008150,GO:0008152,GO:0008152,GO:0016757,GO:0016758,GO:0016758
MLOC_10789	918.568	-2.73965	2.51501e-28	4.51463e-27	Dopamine beta-monooxygenaseIPR004877 (Cytochrome b561, eukaryote), IPR005018 (DOMON domain)	GO:0016021,GO:0016021
MLOC_60802	541.821	-3.24047	2.51794e-28	4.51613e-27	Pectinacetylesterase family proteinIPR004963 (Pectinacetylesterase)
MLOC_58679	7639.55	2.88643	2.52785e-28	4.53013e-27	2OG-Fe(II) oxygenase family oxidoreductase	GO:0051213,
MLOC_3420	774.026	-3.33836	2.55219e-28	4.56994e-27	Leucine-rich receptor-like protein kinase family protein LENGTH=1173IPR001611 (Leucine-rich repeat), IPR011009 (Protein kinase-like domain), IPR013210 (Leucine-rich repeat-containing N-terminal, type 2)	EC:2.7.11,GO:0003674,GO:0004672,GO:0004674,GO:0004674,GO:0005515,GO:0005515,GO:0005524,GO:0005524,GO:0006464,GO:0006468,GO:0006468,GO:0016021,GO:0016301,GO:0043167,
MLOC_12466	883.177	-4.50567	2.66593e-28	4.76965e-27	NAC domain-containing protein 21/22IPR003441 (No apical meristem (NAM) protein)	GO:0003677,GO:0003677,GO:0006355,GO:0006355
MLOC_30809	172.622	4.97858	2.74656e-28	4.90982e-27	Leucine-rich repeat receptor-like protein kinase family protein LENGTH=1141IPR013210 (Leucine-rich repeat-containing N-terminal, type 2)
MLOC_3124	1460.85	-3.85479	2.92302e-28	5.22093e-27	Cytochrome P450, putativeIPR001128 (Cytochrome P450)	GO:0003674,GO:0004497,GO:0005506,GO:0005506,GO:0008150,GO:0008150,GO:0009055,GO:0016491,GO:0016705,GO:0016705,GO:0020037,GO:0020037,GO:0043167,GO:0055114
MLOC_53432	846.04	-3.13256	2.98048e-28	5.31915e-27	Disease resistance-responsive (dirigent-like protein) family protein LENGTH=185IPR004265 (Plant disease resistance response protein)
MLOC_71537	274.916	-4.0466	3.02941e-28	5.40199e-27	Unknown protein
MLOC_77405	12453.3	2.86233	3.13003e-28	5.57679e-27	Dehydration responsive factor 1.1IPR016177 (DNA-binding, integrase-type)	GO:0001071,GO:0003677,GO:0003700,GO:0003700,GO:0005634,GO:0006351,GO:0006355,GO:0009058,GO:0034641,
MLOC_18529	12285.4	2.36677	3.30688e-28	5.88701e-27	Ethylene responsive transcription factor 2aIPR016177 (DNA-binding, integrase-type)	GO:0001071,GO:0003677,GO:0003700,GO:0003700,GO:0005634,GO:0006351,GO:0006355,GO:0009058,GO:0034641,
MLOC_53352	12351	2.55579	3.40754e-28	6.0612e-27	Ankyrin repeat-containing protein, putativeIPR013083 (Zinc finger, RING/FYVE/PHD-type), IPR020683 (Ankyrin repeat-containing domain)	GO:0005515,GO:0005515,GO:0008270,
MLOC_42865	247.112	-4.01848	3.45361e-28	6.13807e-27	beta-xylosidase 3 LENGTH=773IPR002772 (Glycoside hydrolase family 3 C-terminal domain), IPR017853 (Glycoside hydrolase, superfamily)	GO:0004553,GO:0004553,GO:0005975,GO:0005975
MLOC_4317	442.697	-4.16105	3.6604e-28	6.50023e-27	Receptor-like protein kinaseIPR000858 (S-locus glycoprotein), IPR001480 (Bulb-type lectin domain), IPR003609 (Apple-like), IPR011009 (Protein kinase-like domain)	EC:2.7.11,GO:0004672,GO:0004674,GO:0005524,GO:0005524,GO:0005529,GO:0005529,GO:0006464,GO:0006468,GO:0006468,GO:0008150,GO:0016301,GO:0043167,GO:0048544,GO:0048544,
MLOC_80410	3886.48	2.62477	3.79432e-28	6.7325e-27	Plant invertase/pectin methylesterase inhibitor superfamily protein LENGTH=174IPR006501 (Pectinesterase inhibitor)	GO:0005515,GO:0005515
MLOC_64689	786.603	-4.79666	3.82497e-28	6.78128e-27	1-aminocyclopropane-1-carboxylate synthaseIPR001176 (1-aminocyclopropane-1-carboxylate synthase), IPR015424 (Pyridoxal phosphate-dependent transferase, major domain)	GO:0003674,GO:0003824,GO:0009058,GO:0009058,GO:0009058,GO:0016769,GO:0016769,GO:0030170,GO:0030170,GO:0043167
MLOC_57658	4612.02	3.16834	4.06324e-28	7.19779e-27	Universal stress protein 9303IPR006015 (Universal stress protein A)	GO:0006950,GO:0006950
MLOC_5837	746.466	3.26581	4.35613e-28	7.71028e-27	Myb family transcription factorIPR006447 (Myb DNA-binding domain, plants), IPR009057 (Homeodomain-like)	GO:0003674,GO:0003677,GO:0003682,
MLOC_20243	1138.84	-3.18585	4.6644e-28	8.24913e-27	Peroxidase superfamily protein LENGTH=349IPR010255 (Haem peroxidase)	EC:1.11.1.7,GO:0003674,GO:0004601,GO:0004601,GO:0005576,GO:0006950,GO:0006979,GO:0006979,GO:0008150,GO:0010054,GO:0016491,GO:0020037,GO:0020037,GO:0042744,GO:0046872,GO:0055114,GO:0055114,
MLOC_68838	1970.46	2.71892	5.01033e-28	8.85363e-27	RING-H2 finger proteinIPR013083 (Zinc finger, RING/FYVE/PHD-type)	GO:0008270,GO:0009687
MLOC_18865	726.442	-3.09754	5.15128e-28	9.09525e-27	GDSL esterase/lipaseIPR001087 (Lipase, GDSL)	GO:0003674,GO:0006629,GO:0006629,GO:0016788,GO:0016788,
MLOC_44360	160.842	-5.89652	5.20583e-28	9.18403e-27	Alcohol dehydrogenaseIPR002198 (Short-chain dehydrogenase/reductase SDR)	GO:0008150,GO:0008152,GO:0008152,GO:0016491,GO:0016491,
MLOC_59461	1634.57	2.5612	5.27131e-28	9.29193e-27	Digalactosyldiacylglycerol synthase 2, putative, expressedIPR001296 (Glycosyl transferase, family 1)	GO:0009058,GO:0009058
MLOC_34159	197.781	4.00526	5.44032e-28	9.58199e-27	CASP-like protein 4IPR006702 (Uncharacterised protein family UPF0497, trans-membrane plant)	GO:0005886,GO:0016021
MLOC_60312	7129.64	-2.66262	5.57998e-28	9.81994e-27	Calcium-binding EF-hand family protein LENGTH=135IPR011992 (EF-hand-like domain)	GO:0005509,
MLOC_11460	11859.7	2.48149	5.73971e-28	1.00928e-26	Auxin efflux carrier family protein-likeIPR004776 (Auxin efflux carrier)	GO:0005575,GO:0016021,GO:0016021,GO:0055085,GO:0055085,GO:0055085
MLOC_58872	32274.5	-2.6926	5.78272e-28	1.01601e-26	AquaporinIPR000425 (Major intrinsic protein), IPR023271 (Aquaporin-like)	GO:0005215,GO:0005774,GO:0006810,GO:0006810,GO:0006950,GO:0015204,GO:0015250,GO:0016020,GO:0016021,
MLOC_61591	906.087	-3.1339	6.33132e-28	1.11149e-26	formin homology 1 LENGTH=1051IPR015425 (Actin-binding FH2)	GO:0003779,GO:0003779,GO:0016043,GO:0030036,GO:0030036,
MLOC_56530	1354.31	3.04613	6.38221e-28	1.11951e-26	Auxin response factor, putativeIPR015300 (DNA-binding pseudobarrel domain)	GO:0003677,GO:0003677,GO:0005634,GO:0006351,GO:0006355,GO:0006355
MLOC_53283	1377.09	2.94283	6.70397e-28	1.175e-26	F-box protein family-like	GO:0003674,
MLOC_33456	2484.91	-2.87569	6.71752e-28	1.17641e-26	MLOC_33456	GO:0016746,GO:0016747
MLOC_38532	5239.32	3.04267	7.199e-28	1.25971e-26	F-box protein family-likeIPR001810 (F-box domain, cyclin-like)	GO:0005515,GO:0005515
MLOC_6611	711.827	-3.18681	7.20646e-28	1.25999e-26	DNA-3-methyladenine glycosylase, putativeIPR005019 (Methyladenine glycosylase)	GO:0006284,GO:0006284,GO:0008725,GO:0008725
MLOC_37098	1736.52	-2.97258	7.38458e-28	1.29008e-26	Receptor-like protein kinaseIPR001611 (Leucine-rich repeat), IPR011009 (Protein kinase-like domain)	EC:2.7.11,GO:0003674,GO:0004672,GO:0004674,GO:0005515,GO:0005515,GO:0005524,GO:0005524,GO:0006464,GO:0006468,GO:0006468,GO:0016021,GO:0016301,GO:0043167
MLOC_78938	1993.85	-3.35506	7.85841e-28	1.37175e-26	Unknown protein
MLOC_58244	5968.22	2.82493	8.31078e-28	1.44954e-26	Copper-transporting ATPaseIPR001757 (ATPase, P-type, K/Mg/Cd/Cu/Zn/Na/Ca/Na/H-transporter), IPR023214 (HAD-like domain), IPR023299 (ATPase, P-type, cytoplasmic domain N), IPR023300 (ATPase, P-type, cytoplasmic transduction domain A)	GO:0000166,GO:0003824,GO:0004008,GO:0005524,GO:0008152,GO:0008152,GO:0009535,GO:0016021,GO:0019829,GO:0046872,GO:0046872,
MLOC_67420	12996	2.65074	9.10311e-28	1.58645e-26	Protein kinase-like proteinIPR011009 (Protein kinase-like domain)	GO:0004672,GO:0004674,GO:0005524,GO:0005524,GO:0006468,GO:0006468
MLOC_61035	302.489	-3.63025	1.01897e-27	1.77438e-26	Protein kinase superfamily protein LENGTH=349IPR011009 (Protein kinase-like domain)	EC:2.7.11,GO:0004672,GO:0004674,GO:0004674,GO:0005524,GO:0005524,GO:0006464,GO:0006468,GO:0006468,GO:0016301,GO:0043167,
MLOC_73188	966.075	-2.72218	1.14313e-27	1.98897e-26	Domain of unknown function (DUF966) LENGTH=423IPR010369 (Protein of unknown function DUF966)
MLOC_57391	326.755	3.24138	1.18229e-27	2.05379e-26	Acidic endochitinaseIPR017853 (Glycoside hydrolase, superfamily)	GO:0000272,GO:0004553,GO:0004568,GO:0005615,GO:0005975,GO:0006032,GO:0010228,GO:0016926,GO:0050665,
MLOC_75346	432.943	-3.33269	1.18174e-27	2.05379e-26	MLOC_75346
MLOC_81936	570.3	-3.58493	1.32427e-27	2.29857e-26	Expansin proteinIPR007118 (Expansin/Lol pI), IPR014733 (Barwin-like endoglucanase)	GO:0005576,GO:0019953
MLOC_63187	843.646	-2.72074	1.3335e-27	2.31272e-26	Mitochondrial carrier familyIPR002067 (Mitochondrial carrier protein), IPR023395 (Mitochondrial carrier domain)	GO:0016021,GO:0055085
MLOC_34875	342.123	-3.70865	1.35054e-27	2.34039e-26	DNA-3-methyladenine glycosylase IIPR005019 (Methyladenine glycosylase)	GO:0006284,GO:0006284,GO:0008725,GO:0008725
MLOC_3896	929.108	2.76644	1.62812e-27	2.81915e-26	MLOC_3896	GO:0008152,GO:0016491
MLOC_7881	153.619	4.88963	1.74175e-27	3.01348e-26	Dehydrogenase/reductase SDR family protein 7-likeIPR002198 (Short-chain dehydrogenase/reductase SDR)	GO:0008150,GO:0008152,GO:0008152,GO:0016491,GO:0016491,
MLOC_15632	490.989	-3.12008	1.777e-27	3.072e-26	Peroxidase 73IPR010255 (Haem peroxidase)	GO:0004601,GO:0004601,GO:0006979,GO:0006979,GO:0020037,GO:0020037,GO:0046872,GO:0055114,GO:0055114,
MLOC_21438	3984.59	2.73474	1.84771e-27	3.19168e-26	Nucleotide-diphospho-sugar transferase family protein LENGTH=386IPR005069 (Nucleotide-diphospho-sugar transferase)
MLOC_68061	867.253	-3.19754	1.8578e-27	3.20653e-26	WRKY transcription factor 31IPR003657 (DNA-binding WRKY)	GO:0003700,GO:0003700,GO:0006355,GO:0006355,GO:0043565,GO:0043565
MLOC_19118	25528.5	2.53664	1.86635e-27	3.2187e-26	WD-repeat protein, putativeIPR015943 (WD40/YVTN repeat-like-containing domain)	GO:0004867,GO:0004867,GO:0005576,GO:0005576,GO:0005576,GO:0030234
MLOC_57830	24215.6	3.16498	1.8712e-27	3.22449e-26	NB-ARC domain-containing disease resistance protein LENGTH=847IPR002182 (NB-ARC)	GO:0016021,GO:0016021
MLOC_51948	1433.99	2.71904	1.88695e-27	3.24902e-26	CBS domain-containing protein, putative, expressedIPR000644 (Cystathionine beta-synthase, core), IPR002550 (Domain of unknown function DUF21)	GO:0030554,
MLOC_65618	5169.77	3.10249	1.95849e-27	3.36951e-26	1-phosphatidylinositol-4,5-bisphosphate phosphodiesterase, putativeIPR001192 (Phosphoinositide phospholipase C), IPR008973 (C2 calcium/lipid-binding domain, CaLB), IPR011992 (EF-hand-like domain)	GO:0004435,GO:0004435,GO:0004629,GO:0004871,GO:0005509,GO:0005515,GO:0005515,GO:0006629,GO:0007165,GO:0016042,GO:0035556,GO:0035556
MLOC_68387	4118.21	2.62386	2.05512e-27	3.53293e-26	flowering promoting factor 1 LENGTH=110
MLOC_37115	2341.03	-2.4551	2.09781e-27	3.60345e-26	Myosin heavy chain-related protein
MLOC_61922	329.395	-3.62181	2.10062e-27	3.60539e-26	Eukaryotic aspartyl protease family protein LENGTH=484IPR001461 (Peptidase A1), IPR021109 (Peptidase aspartic)	EC:3.4.23,GO:0004190,GO:0004190,GO:0006508,GO:0006508,GO:0008150,GO:0008233,
MLOC_14385	907.216	2.7125	2.11364e-27	3.62485e-26	Outer envelope pore protein 37, chloroplastic
MLOC_52247	4122.54	3.10679	2.15222e-27	3.68807e-26	BEST Arabidopsis thaliana protein match is: F-box family protein . LENGTH=279
MLOC_13874	2969.78	-2.96887	2.2281e-27	3.81506e-26	PLANT CADMIUM RESISTANCE 2 LENGTH=152IPR006461 (Uncharacterised protein family Cys-rich)
MLOC_19218	186.165	-4.6714	2.29706e-27	3.93002e-26	Cullin-4B, putative, expressedIPR001373 (Cullin, N-terminal), IPR011991 (Winged helix-turn-helix transcription repressor DNA-binding)	GO:0003674,GO:0004497,GO:0005506,GO:0005506,GO:0008150,GO:0009055,GO:0009055,GO:0016491,GO:0016705,GO:0016705,GO:0020037,GO:0020037,GO:0043167,GO:0055114,GO:0055114,
MLOC_23044	1096.68	2.90277	2.41653e-27	4.13114e-26	Ethylene-responsive transcription factor 1IPR016177 (DNA-binding, integrase-type)	GO:0001071,GO:0003677,GO:0003700,GO:0003700,GO:0005634,GO:0006351,GO:0006355,GO:0009058,GO:0034641,
MLOC_80544	177.748	-4.54074	2.58858e-27	4.42174e-26	Tasselseed2-like short-chain dehydrogenase/reductaseIPR016040 (NAD(P)-binding domain)	GO:0016491,
MLOC_61361	1548.46	-3.59183	2.60744e-27	4.45044e-26	TPX2 (targeting protein for Xklp2) protein family LENGTH=338IPR009675 (Xklp2 targeting protein)
MLOC_68185	769.155	2.85831	2.70488e-27	4.61308e-26	NAC domain protein,IPR003441 (No apical meristem (NAM) protein)	GO:0003677,GO:0003677,GO:0003700,GO:0006355,GO:0006355,
MLOC_4044	9691.99	2.68223	2.81313e-27	4.79391e-26	MAX2	GO:0005634,GO:0009414,GO:0009416,GO:0009616,GO:0009734,GO:0009926,GO:0009934,GO:0010016,GO:0010050,GO:0016567,GO:0019005,
MLOC_68388	207.319	7.36883	2.82867e-27	4.81658e-26	LectinIPR001002 (Chitin-binding, type 1)	GO:0008061,GO:0008061
MLOC_10539	608.909	-3.02674	3.02418e-27	5.1454e-26	ABC(ATP-binding) family transporterIPR003439 (ABC transporter-like)	EC:3.6.1,EC:3.6.1.15,EC:3.6.1.3,GO:0003674,GO:0005524,GO:0005524,GO:0005575,GO:0006810,GO:0016887,GO:0016887,GO:0016887,GO:0043167
MLOC_31293	256.423	4.0274	3.03561e-27	5.15671e-26	Bowman-Birk type trypsin inhibitorIPR000877 (Proteinase inhibitor I12, Bowman-Birk)	GO:0004867,GO:0004867,GO:0005576,GO:0005576,GO:0005576,GO:0030234
MLOC_43985	1277.82	3.15798	3.03512e-27	5.15671e-26	IojAP protein-like proteinIPR004394 (Ribosome-associated, Iojap-like)	GO:0004852,GO:0006655,GO:0009073,GO:0009570,GO:0010103,GO:0016226,GO:0019288,GO:0033014,GO:0045036,
MLOC_75605	1579.56	3.38848	3.0698e-27	5.21068e-26	Heavy metal transport/detoxification superfamily protein LENGTH=319IPR006121 (Heavy metal-associated domain, HMA)	GO:0006810,GO:0030001,GO:0030001,GO:0043167,GO:0046872,GO:0046872
MLOC_50582	2980.28	2.88573	3.10106e-27	5.25958e-26	unknown protein BEST Arabidopsis thaliana protein match is: unknown protein . LENGTH=193
MLOC_54046	14177.9	2.77175	3.2283e-27	5.47108e-26	Histidine amino acid transporterIPR013057 (Amino acid transporter, transmembrane)	GO:0016021,
MLOC_48593	171.502	-4.59723	3.29067e-27	5.5724e-26	PeroxidaseIPR010255 (Haem peroxidase)	GO:0004601,GO:0004601,GO:0006979,GO:0006979,GO:0020037,GO:0020037,GO:0055114,GO:0055114
MLOC_11726	7276.71	9.97759	3.33077e-27	5.63586e-26	Protein kinase 1IPR011009 (Protein kinase-like domain)	EC:2.7.11,GO:0004672,GO:0004674,GO:0004674,GO:0005524,GO:0005524,GO:0006464,GO:0006468,GO:0016301,GO:0043167
MLOC_59508	181.228	-5.35071	3.42028e-27	5.78278e-26	Nitrate transporterIPR000109 (Oligopeptide transporter), IPR016196 (Major facilitator superfamily domain, general substrate transporter)	GO:0003674,GO:0005215,GO:0005215,GO:0005575,GO:0006810,GO:0006857,GO:0006857,GO:0016020,GO:0016020,GO:0016021
MLOC_38003	1069.02	-2.76674	3.46572e-27	5.85501e-26	unknown protein FUNCTIONS IN: molecular_function unknown INVOLVED IN: N-terminal protein myristoylation LOCATED IN: cellular_component unknown BEST Arabidopsis thaliana protein match is: unknown protein . LENGTH=166
MLOC_4531	1020.45	-2.73754	3.51598e-27	5.93524e-26	RNA binding protein-likeIPR012677 (Nucleotide-binding, alpha-beta plait)	GO:0000166,GO:0000398,GO:0003674,GO:0003676,GO:0003676,GO:0005634,GO:0009414,GO:0009651,GO:0010029,
MLOC_4684	12466.3	-3.1834	3.59606e-27	6.06568e-26	Phenylalanine ammonia-lyaseIPR001106 (Aromatic amino acid lyase), IPR023144 (Phenylalanine ammonia-lyase, shielding domain), IPR024083 (L-Aspartase-like, N-terminal)	GO:0005737,GO:0006520,GO:0006559,GO:0009056,GO:0009058,GO:0009058,GO:0009800,GO:0016829,GO:0016841,GO:0045548
MLOC_81003	1715.12	-2.6378	3.63459e-27	6.12586e-26	Basic-leucine zipper (bZIP) transcription factor family protein LENGTH=442IPR004827 (Basic-leucine zipper domain), IPR020983 (Basic leucine-zipper, C-terminal)	GO:0003700,GO:0003700,GO:0006355,GO:0006355,GO:0043565,GO:0043565,GO:0046983,GO:0046983
MLOC_58737	333.251	-4.63188	3.70196e-27	6.23454e-26	Germin-like protein 2IPR001929 (Germin), IPR011051 (Cupin, RmlC-type)	GO:0003674,GO:0005576,GO:0030145,GO:0043167,GO:0045735,GO:0045735
MLOC_38301	191.783	-6.25907	3.70846e-27	6.24059e-26	Peroxidase 45IPR010255 (Haem peroxidase)	EC:1.11.1.7,GO:0003674,GO:0004601,GO:0004601,GO:0005576,GO:0006950,GO:0006979,GO:0006979,GO:0008150,GO:0016491,GO:0020037,GO:0020037,GO:0046872,GO:0055114,GO:0055114,
MLOC_21066	611.659	-3.32157	3.7286e-27	6.26958e-26	basic helix-loop-helix (bHLH) DNA-binding superfamily protein LENGTH=181	GO:0003677,
MLOC_64544	27892.7	2.83373	3.82469e-27	6.42613e-26	Lipid transfer proteinIPR016140 (Bifunctional inhibitor/plant lipid transfer protein/seed storage helical domain)
MLOC_18166	284.367	4.14851	3.87709e-27	6.5091e-26	CASP-like protein 1IPR006702 (Uncharacterised protein family UPF0497, trans-membrane plant)	GO:0005886,GO:0016021
MLOC_69381	3403.68	2.90881	4.02157e-27	6.74639e-26	CBL-interacting protein kinase 04IPR004041 (NAF domain), IPR011009 (Protein kinase-like domain)	EC:2.7.11,GO:0004672,GO:0004674,GO:0005524,GO:0005524,GO:0006464,GO:0006468,GO:0006468,GO:0007165,GO:0007165,GO:0007165,GO:0016301,GO:0043167,
MLOC_18361	1844.45	-3.33366	4.29295e-27	7.19603e-26	Kelch-like protein 14IPR015915 (Kelch-type beta propeller)	GO:0003674,GO:0005515,GO:0005515,
MLOC_65493	1760.95	2.50586	4.59801e-27	7.69547e-26	60S ribosomal protein L34IPR008195 (Ribosomal protein L34Ae)	GO:0016491,GO:0016491,GO:0055114,GO:0055114
MLOC_9815	5104.19	2.36221	4.59805e-27	7.69547e-26	Calcium-dependent protein kinaseIPR011009 (Protein kinase-like domain)	EC:2.7.11,GO:0004672,GO:0004674,GO:0005524,GO:0005524,GO:0006464,GO:0006468,GO:0006468,GO:0016301,GO:0043167
MLOC_12810	639.745	-3.23914	4.7766e-27	7.98809e-26	Protein trichome birefringence-like 38
MLOC_56865	1703.37	-2.8822	5.1475e-27	8.60167e-26	Heavy-metal-associated domain-containing proteinIPR006121 (Heavy metal-associated domain, HMA)	GO:0030001,GO:0030001,GO:0046872,GO:0046872
MLOC_13447	8100.53	2.56127	5.67853e-27	9.48169e-26	Chaperone protein dnaJIPR003095 (Heat shock protein DnaJ)	GO:0006457,GO:0006457,GO:0031072,GO:0031072,GO:0051082,GO:0051082
MLOC_22335	358.278	-3.36084	5.85525e-27	9.76918e-26	Major facilitator superfamily protein LENGTH=557IPR000109 (Oligopeptide transporter), IPR016196 (Major facilitator superfamily domain, general substrate transporter)	GO:0003674,GO:0005215,GO:0005215,GO:0005575,GO:0006810,GO:0006857,GO:0006857,GO:0016020,GO:0016020,GO:0016021
MLOC_66975	327.271	3.99318	5.90605e-27	9.84631e-26	Sugar transporter, putativeIPR005828 (General substrate transporter), IPR016196 (Major facilitator superfamily domain, general substrate transporter)	GO:0005575,GO:0016021,GO:0016021,GO:0022857,GO:0022857,GO:0022891,GO:0055085,GO:0055085,GO:0055085,
MLOC_55639	318.404	-3.71643	6.07539e-27	1.01208e-25	Plant protein of unknown function (DUF827) LENGTH=1345
MLOC_71887	1367.33	2.79615	6.16171e-27	1.02566e-25	PLC-like phosphodiesterases superfamily protein LENGTH=346IPR017946 (PLC-like phosphodiesterase, TIM beta/alpha-barrel domain)	EC:3.1,GO:0003674,GO:0006629,GO:0008081,GO:0010048,
MLOC_2675	153.027	4.71323	6.44103e-27	1.07133e-25	Cytochrome c6IPR009056 (Cytochrome c domain)	GO:0005506,GO:0005506,GO:0009055,GO:0009055,GO:0009543,GO:0015979,GO:0020037,GO:0020037,GO:0046872,GO:0055114
MLOC_34767	700.551	-3.08847	6.73309e-27	1.11904e-25	Glucan endo-1,3-beta-glucosidase 4IPR012946 (X8)
MLOC_53940	788.072	-2.87249	6.83304e-27	1.13478e-25	Protein of unknown function, DUF547 LENGTH=629IPR006869 (Domain of unknown function DUF547)
MLOC_66627	1977.91	2.82468	8.23084e-27	1.36586e-25	Glycerol-3-phosphate dehydrogenase [NAD(P)+]IPR006168 (Glycerol-3-phosphate dehydrogenase, NAD-dependent), IPR008927 (6-phosphogluconate dehydrogenase, C-terminal-like), IPR016040 (NAD(P)-binding domain)	EC:1.1.1.8,EC:1.1.1.94,GO:0003674,GO:0004367,GO:0005737,GO:0005737,GO:0005975,GO:0005975,GO:0008150,GO:0009056,GO:0009331,GO:0016491,GO:0016614,GO:0016616,GO:0043234,GO:0046168,GO:0046168,GO:0051287,GO:0051287,GO:0055114,GO:0055114,
MLOC_72920	343.287	9.1792	8.24603e-27	1.36733e-25	Late embryogenesis abundant protein 1IPR004238 (Late embryogenesis abundant protein, LEA-3)
MLOC_78939	358.675	-3.9956	8.54715e-27	1.41617e-25	Unknown protein
MLOC_56083	1356.53	2.99269	9.00339e-27	1.49062e-25	unknown protein Has 35333 Blast hits to 34131 proteins in 2444 species: Archae - 798 Bacteria - 22429 Metazoa - 974 Fungi - 991 Plants - 531 Viruses - 0 Other Eukaryotes - 9610 (source: NCBI BLink). LENGTH=314
MLOC_20165	1235.29	-3.35415	9.18434e-27	1.5194e-25	MLOC_20165	EC:2.7.11,GO:0003674,GO:0004672,GO:0004674,GO:0005524,GO:0006464,GO:0006464,GO:0016301,GO:0043167,
MLOC_19025	1191.47	-3.48631	9.44239e-27	1.5609e-25	Thiopurine S-methyltransferase, putativeIPR008854 (Thiopurine S-methyltransferase)	EC:6.3.2.3,GO:0004363,GO:0004363,GO:0005524,GO:0005524,GO:0006750,GO:0006790,GO:0006790,GO:0009058,GO:0016874,GO:0034641,GO:0043167,GO:0046872,
MLOC_68237	346.096	9.17792	9.55481e-27	1.57827e-25	laccase 11 LENGTH=557IPR008972 (Cupredoxin)	GO:0005507,GO:0005507,GO:0016491,GO:0016491,GO:0055114,GO:0055114
MLOC_66327	3620.23	2.93658	1.11909e-26	1.8471e-25	Lysine ketoglutarate reductase trans-splicing related 1IPR007877 (Protein of unknown function DUF707)
MLOC_19468	6781.72	2.87683	1.12254e-26	1.85137e-25	CoA ligaseIPR000873 (AMP-dependent synthetase/ligase)	GO:0003674,GO:0003824,GO:0003824,GO:0008150,GO:0008152,GO:0008152
MLOC_61355	160.883	-6.62307	1.14388e-26	1.88513e-25	Sulfate transporter, putative	GO:0005575,GO:0005773,GO:0006810,GO:0015098,GO:0016021,GO:0022857,GO:0031966,
MLOC_64347	234.804	-3.7207	1.15652e-26	1.9045e-25	CoA ligaseIPR000873 (AMP-dependent synthetase/ligase)	GO:0003674,GO:0003824,GO:0003824,GO:0008150,GO:0008152,GO:0008152
MLOC_59465	16920.2	-2.52823	1.16152e-26	1.91126e-25	MLOC_59465	GO:0005524,GO:0016020,GO:0016887,
MLOC_23058	554.279	-3.13639	1.18459e-26	1.94775e-25	MLOC_23058	GO:0004672,GO:0005524
MLOC_60480	1120.42	-2.64219	1.23887e-26	2.03543e-25	Serine carboxypeptidase family protein, expressedIPR001563 (Peptidase S10, serine carboxypeptidase)	EC:3.4.16,EC:3.4.21,GO:0004185,GO:0004185,GO:0006508,GO:0006508,GO:0008150,GO:0008233
MLOC_59252	1945.14	-2.95618	1.2428e-26	2.04033e-25	laccase 12 LENGTH=565IPR017760 (L-ascorbate oxidase, plants)	GO:0005507,GO:0005507,GO:0005576,GO:0008150,GO:0016491,GO:0016491,GO:0043167,GO:0055114,GO:0055114,
MLOC_52397	10073.8	3.28819	1.33554e-26	2.19092e-25	Early-responsive to dehydration stress-related proteinIPR003864 (Domain of unknown function DUF221)	GO:0005575,GO:0016020,GO:0016020,
MLOC_43465	1261.21	2.63953	1.39431e-26	2.28558e-25	F-box protein-likeIPR001810 (F-box domain, cyclin-like)	GO:0003674,GO:0005515,GO:0005515,
MLOC_7926	4892.67	-2.42842	1.48812e-26	2.4375e-25	MLOC_7926	GO:0008762,GO:0050660
MLOC_60157	4896.99	-3.43246	1.50981e-26	2.47116e-25	Peroxidase 54IPR010255 (Haem peroxidase)	EC:1.11.1.7,GO:0003674,GO:0004601,GO:0004601,GO:0006950,GO:0006979,GO:0006979,GO:0008150,GO:0016491,GO:0020037,GO:0020037,GO:0046872,GO:0055114,GO:0055114
MLOC_66985	153.433	-5.14899	1.51584e-26	2.47914e-25	Peroxidase 1IPR010255 (Haem peroxidase)	GO:0004601,GO:0004601,GO:0005576,GO:0006979,GO:0006979,GO:0020037,GO:0020037,GO:0046872,GO:0055114,GO:0055114
MLOC_39693	238.176	-3.80502	1.55518e-26	2.54155e-25	unknown protein FUNCTIONS IN: molecular_function unknown INVOLVED IN: biological_process unknown LOCATED IN: cellular_component unknown EXPRESSED IN: 22 plant structures EXPRESSED DURING: 13 growth stages Has 64 Blast hits to 64 proteins in 27 species: Archae - 0 Bacteria - 14 Metazoa - 0 Fungi - 6 Plants - 42 Viruses - 0 Other Eukaryotes - 2 (source: NCBI BLink). LENGTH=290
MLOC_36444	4562.89	2.4698	1.57898e-26	2.57848e-25	MLOC_36444	GO:0004197,
MLOC_62433	157.51	4.38803	1.73795e-26	2.83593e-25	Subtilisin-like serine proteaseIPR015500 (Peptidase S8, subtilisin-related), IPR023828 (Peptidase S8, subtilisin, Ser-active site)	EC:3.4.21,GO:0004252,GO:0004252,GO:0006508,GO:0006508,GO:0008150,GO:0008233,
MLOC_70877	740.907	-2.98299	1.73979e-26	2.83677e-25	Cyclin B, putativeIPR014400 (Cyclin A/B/D/E)	GO:0000079,GO:0005634,GO:0005634,GO:0005634,GO:0006464,GO:0007049,GO:0019899,GO:0051301
MLOC_67385	530.554	3.97271	1.74948e-26	2.85042e-25	Yellow stripe-like transporter 12IPR004813 (Oligopeptide transporter OPT superfamily)	GO:0055085,GO:0055085
MLOC_71512	266.678	3.35555	1.94968e-26	3.17421e-25	Nitrate transporterIPR000109 (Oligopeptide transporter), IPR016196 (Major facilitator superfamily domain, general substrate transporter)	GO:0005215,GO:0006857,GO:0015293,GO:0016020,GO:0016021,GO:0042128
MLOC_19559	11070.1	3.22264	2.07893e-26	3.38208e-25	Laccase, putativeIPR017761 (Laccase)	EC:1.10.3,EC:1.10.3.2,GO:0005507,GO:0005507,GO:0005576,GO:0008150,GO:0009056,GO:0016491,GO:0016491,GO:0019748,GO:0043167,GO:0046274,GO:0048046,GO:0052716,GO:0055114,GO:0055114
MLOC_38823	1814.63	2.60271	2.12284e-26	3.4509e-25	GDSL esterase/lipaseIPR001087 (Lipase, GDSL), IPR013830 (Esterase, SGNH hydrolase-type)	GO:0006629,GO:0006629,GO:0016788,GO:0016788
MLOC_71709	651.094	-3.8367	2.16111e-26	3.51046e-25	RING finger-like proteinIPR013083 (Zinc finger, RING/FYVE/PHD-type)	GO:0008270,
MLOC_36799	2195.99	-2.72036	2.22383e-26	3.60961e-25	Cytochrome P450 family protein, expressedIPR001128 (Cytochrome P450)	GO:0004497,GO:0005506,GO:0005506,GO:0009055,GO:0016705,GO:0016705,GO:0020037,GO:0020037,GO:0055114,
MLOC_64257	374.632	-3.75011	2.23297e-26	3.62172e-25	Peroxidase 5IPR010255 (Haem peroxidase)	EC:1.11.1.7,GO:0003674,GO:0004601,GO:0004601,GO:0005576,GO:0006950,GO:0006979,GO:0006979,GO:0008150,GO:0016491,GO:0020037,GO:0020037,GO:0046872,GO:0055114,GO:0055114,
MLOC_52327	3381.34	3.18429	2.26551e-26	3.67174e-25	Protein kinase superfamily protein LENGTH=314IPR011009 (Protein kinase-like domain)	GO:0004672,GO:0004674,GO:0005524,GO:0005524,GO:0006464,GO:0006468,GO:0010260,GO:0016301,GO:0043167,
MLOC_44141	1918.14	-2.67747	2.27709e-26	3.68772e-25	NBS-LRR disease resistance-like proteinIPR000767 (Disease resistance protein)	GO:0005524,GO:0006915,GO:0006952,GO:0043167,GO:0043531,
MLOC_70931	1453.93	-2.91463	2.35596e-26	3.81258e-25	Ethylene-responsive transcription factorIPR016177 (DNA-binding, integrase-type)	GO:0003677,GO:0003700,GO:0003700,GO:0005634,GO:0006351,GO:0006355
MLOC_15522	1345.69	2.58513	2.38976e-26	3.86438e-25	Calcium-dependent protein kinaseIPR011992 (EF-hand-like domain)	GO:0005509,GO:0043167
MLOC_15719	2003.19	2.40313	2.59679e-26	4.19601e-25	DDB1-and CUL4-associated factorIPR015943 (WD40/YVTN repeat-like-containing domain)	GO:0005515,GO:0005515
MLOC_53411	696.046	-2.96434	2.61945e-26	4.22944e-25	Protein of unknown function (DUF793) LENGTH=382IPR008511 (Protein BYPASS-related)
MLOC_16591	492.184	-3.40015	2.62952e-26	4.24252e-25	Leucine-rich repeat receptor-like protein kinaseIPR001611 (Leucine-rich repeat), IPR013210 (Leucine-rich repeat-containing N-terminal, type 2)	GO:0003674,GO:0005515,GO:0005515,
MLOC_7110	3292.69	-2.88174	2.66707e-26	4.29988e-25	Protein of unknown function (DUF3133) LENGTH=714IPR021480 (Protein of unknown function DUF3133)
MLOC_70692	144.051	-5.09083	2.84419e-26	4.582e-25	Ethylene-responsive transcription factor, putativeIPR016177 (DNA-binding, integrase-type)	GO:0003677,GO:0003700,GO:0003700,GO:0005634,GO:0006351,GO:0006355,GO:0006355,
MLOC_52331	1071.94	4.35744	2.86386e-26	4.61023e-25	GDSL esterase/lipaseIPR001087 (Lipase, GDSL), IPR013830 (Esterase, SGNH hydrolase-type)	GO:0003674,GO:0006629,GO:0006629,GO:0016788,GO:0016788,
MLOC_72572	568.555	-3.80111	2.88442e-26	4.63986e-25	NBS-LRR disease resistance protein family-1IPR002182 (NB-ARC)	GO:0005524,GO:0005524,GO:0006915,GO:0006915,GO:0043531,
MLOC_17471	153.517	-5.41472	2.92472e-26	4.70118e-25	NBS-LRR disease resistance protein, putativeIPR002182 (NB-ARC)	GO:0005524,GO:0005524,GO:0006915,GO:0006915,GO:0043531,
MLOC_12439	2843.88	2.5494	2.95453e-26	4.74554e-25	MLOC_12439	GO:0005515,
MLOC_48245	466.782	-3.21455	2.96628e-26	4.76087e-25	MLOC_48245	GO:0008270,GO:0016491
MLOC_76556	1625.84	-4.18053	3.60943e-26	5.78881e-25	Kinase, putativeIPR009030 (Growth factor, receptor), IPR011009 (Protein kinase-like domain)	GO:0004672,GO:0004674,GO:0005509,GO:0005524,GO:0005524,GO:0006468,GO:0006468,
MLOC_36715	809.437	2.61239	3.70289e-26	5.93427e-25	RING/U-box superfamily protein LENGTH=196IPR013083 (Zinc finger, RING/FYVE/PHD-type)	GO:0008270,
MLOC_52705	2139.07	-2.92788	3.74165e-26	5.99193e-25	Unknown protein
MLOC_69509	294.145	-4.11584	3.90213e-26	6.24428e-25	Cytochrome P450, putativeIPR001128 (Cytochrome P450)	GO:0003674,GO:0004497,GO:0005506,GO:0005506,GO:0008150,GO:0009055,GO:0009055,GO:0016491,GO:0016705,GO:0016705,GO:0020037,GO:0020037,GO:0043167,GO:0055114,GO:0055114,
MLOC_70542	1522.61	-2.49548	3.94161e-26	6.30276e-25	Leucine-rich receptor-like protein kinaseIPR001611 (Leucine-rich repeat), IPR011009 (Protein kinase-like domain), IPR013210 (Leucine-rich repeat-containing N-terminal, type 2), IPR013320 (Concanavalin A-like lectin/glucanase, subgroup)	GO:0004672,GO:0004674,GO:0004674,GO:0005515,GO:0005515,GO:0005524,GO:0005524,GO:0006468,GO:0006468,GO:0016021
MLOC_16930	426.439	-3.05133	4.01834e-26	6.4207e-25	Leucine-rich receptor-like protein kinase family protein LENGTH=1173IPR001611 (Leucine-rich repeat), IPR011009 (Protein kinase-like domain), IPR013210 (Leucine-rich repeat-containing N-terminal, type 2), IPR013320 (Concanavalin A-like lectin/glucanase, subgroup)	GO:0004672,GO:0004674,GO:0005515,GO:0005515,GO:0005524,GO:0005524,GO:0006468,GO:0006468,GO:0016021,
MLOC_20229	8615.01	2.31717	4.07274e-26	6.50279e-25	RING finger domain-containing proteinIPR001876 (Zinc finger, RanBP2-type), IPR002867 (Zinc finger, C6HC-type), IPR013083 (Zinc finger, RING/FYVE/PHD-type)	GO:0003676,GO:0008270,GO:0008270,
MLOC_72933	552.982	-3.15707	4.11785e-26	6.56993e-25	Unknown protein
MLOC_54129	5304.44	-2.99869	4.38146e-26	6.98535e-25	PeroxidaseIPR010255 (Haem peroxidase)	EC:1.11.1.7,GO:0003674,GO:0004601,GO:0004601,GO:0005576,GO:0006950,GO:0006979,GO:0006979,GO:0008150,GO:0016491,GO:0020037,GO:0020037,GO:0046872,GO:0055114,GO:0055114,
MLOC_11366	4854.16	-2.96513	4.46931e-26	7.12014e-25	Protein kinaseIPR011009 (Protein kinase-like domain)	GO:0004672,GO:0004672,GO:0004674,GO:0004674,GO:0005524,GO:0005524,GO:0006464,GO:0006464,GO:0006468,GO:0016301,GO:0043167,
MLOC_7324	2425.23	-2.51627	4.47882e-26	7.13001e-25	Kelch domain-containing protein, putativeIPR015915 (Kelch-type beta propeller)	GO:0003674,GO:0005515,GO:0005515,
MLOC_20854	1472.28	2.67493	4.49507e-26	7.15058e-25	quinolinate synthase LENGTH=718IPR002634 (BolA protein), IPR003473 (Quinolinate synthetase A), IPR003808 (Fe-S metabolism associated domain, SufE-like)	GO:0008987,GO:0008987,GO:0009435,GO:0009435,GO:0051539,
MLOC_66880	931.603	-3.23956	4.83752e-26	7.68965e-25	Late embryogenesis abundant (LEA) hydroxyproline-rich glycoprotein family LENGTH=260IPR004864 (Late embryogenesis abundant protein, LEA-14)
MLOC_80071	3962.68	2.56889	4.98762e-26	7.9224e-25	WD-40 repeat family proteinIPR015943 (WD40/YVTN repeat-like-containing domain), IPR020472 (G-protein beta WD-40 repeat)	GO:0003674,GO:0005515
MLOC_64943	5468.44	2.31638	5.09109e-26	8.08079e-25	Zeaxanthin epoxidase, chloroplasticIPR008984 (SMAD/FHA domain), IPR017079 (Zeaxanthin epoxidase)	EC:1.14.13,EC:1.14.13.90,GO:0003674,GO:0005515,GO:0005515,GO:0005575,GO:0006629,GO:0008150,GO:0008152,GO:0009058,GO:0009408,GO:0009414,GO:0009507,GO:0009535,GO:0009536,GO:0009540,GO:0009688,GO:0010182,GO:0010264,GO:0016020,GO:0016123,GO:0016491,GO:0016491,GO:0031969,GO:0044281,GO:0052662,GO:0052663,
MLOC_9954	6649.46	2.35675	5.27292e-26	8.36322e-25	Hydroxyproline-rich glycoprotein-like protein
MLOC_62156	17688.4	2.49761	5.44965e-26	8.63717e-25	Sucrose-phosphate synthase 2IPR012819 (Sucrose phosphate synthase, plant)	GO:0005985,GO:0005985,GO:0009058,GO:0009058,GO:0046524,
MLOC_60090	1298.25	-3.23275	5.9218e-26	9.37858e-25	Pyrimidine-specific ribonucleoside hydrolase rihAIPR001910 (Inosine/uridine-preferring nucleoside hydrolase domain), IPR023186 (Inosine/uridine-preferring nucleoside hydrolase)	GO:0005618,GO:0006148,GO:0006154,GO:0009611,GO:0009753,GO:0047622,GO:0047724,GO:0048046
MLOC_37734	308.338	-3.59755	5.9889e-26	9.47787e-25	unknown protein BEST Arabidopsis thaliana protein match is: unknown protein . LENGTH=187
MLOC_51215	343.004	-3.56694	6.00011e-26	9.48863e-25	Leucine-rich repeat receptor-like kinaseIPR001611 (Leucine-rich repeat), IPR013210 (Leucine-rich repeat-containing N-terminal, type 2)	GO:0005515,GO:0005515
MLOC_5324	203.355	3.78261	6.0401e-26	9.54487e-25	Chalcone--flavonone isomeraseIPR003466 (Chalcone isomerase, subgroup), IPR016087 (Chalcone isomerase)	GO:0009718,GO:0009744,GO:0010224,GO:0016872,GO:0042398,GO:0042398,GO:0045430,
MLOC_70130	1708.17	-3.08524	6.23044e-26	9.83842e-25	HeparanaseIPR005199 (Glycoside hydrolase, family 79)	GO:0005575,GO:0005975,GO:0016020,GO:0016020,GO:0016798,GO:0016798
MLOC_55886	3839.54	3.24157	6.46686e-26	1.02043e-24	Esterase/lipase/thioesterase-like proteinIPR007130 (Diacylglycerol acyltransferase)	GO:0016746,GO:0016747,GO:0016747,
MLOC_64046	5107.03	-3.28413	6.70776e-26	1.05766e-24	Kinase-like proteinIPR011009 (Protein kinase-like domain)	EC:2.7.11,GO:0004672,GO:0004674,GO:0005524,GO:0006464,GO:0006468,GO:0006468,GO:0016301,GO:0043167,
MLOC_58039	261.149	-3.79255	6.7183e-26	1.05852e-24	Resistance proteinIPR000767 (Disease resistance protein), IPR001611 (Leucine-rich repeat)	GO:0003674,GO:0005515,GO:0005515,GO:0005524,GO:0005524,GO:0006915,GO:0006915,GO:0043167,GO:0043531,
MLOC_65968	7600	2.87364	6.72304e-26	1.05852e-24	AgmatinaseIPR006035 (Ureohydrolase), IPR023696 (Ureohydrolase domain)	GO:0016810,GO:0016813,GO:0016813,GO:0043167,GO:0046872,GO:0046872
MLOC_69590	560.407	4.04418	6.86985e-26	1.08085e-24	Chaperone protein dnaJ 11IPR003095 (Heat shock protein DnaJ)	GO:0031072,GO:0031072
MLOC_34527	291.915	3.46526	7.02643e-26	1.10467e-24	Protein of unknown function, DUF617 LENGTH=267IPR006460 (Protein of unknown function DUF617, plant)
MLOC_17605	709.441	-3.05348	7.37172e-26	1.15811e-24	Kinase family proteinIPR011009 (Protein kinase-like domain)	EC:2.7.11,GO:0004672,GO:0004672,GO:0004674,GO:0005524,GO:0005524,GO:0006464,GO:0006468,GO:0016301,GO:0043167
MLOC_9835	1240.18	-2.6887	7.53643e-26	1.18313e-24	Myb transcription factorIPR006447 (Myb DNA-binding domain, plants), IPR009057 (Homeodomain-like)	GO:0003677,GO:0003682
MLOC_65853	1463.34	-2.58677	7.58442e-26	1.18979e-24	Ferredoxin-like proteinIPR014044 (CAP domain)
MLOC_64283	915.566	3.25399	7.7849e-26	1.22035e-24	Early nodulin 55-2, putativeIPR008972 (Cupredoxin)	GO:0003674,GO:0005507,GO:0005507,GO:0009055,GO:0009055,
MLOC_20110	2335	2.67369	7.81898e-26	1.2248e-24	3-ketoacyl-CoA synthaseIPR012392 (Very-long-chain 3-ketoacyl-CoA synthase), IPR016039 (Thiolase-like)	GO:0006633,GO:0006633,GO:0008610,GO:0016020,GO:0016020,GO:0016747,GO:0016747,
MLOC_48629	1585.06	2.72606	8.26275e-26	1.29338e-24	Dof zinc finger protein 16IPR003851 (Zinc finger, Dof-type)	GO:0003677,GO:0003677,GO:0006355,GO:0006355,GO:0008270,
MLOC_65767	288.125	-3.42713	8.43944e-26	1.32007e-24	PAP fibrillin family proteinIPR006843 (Plastid lipid-associated protein/fibrillin conserved domain)	GO:0005198,GO:0005198,GO:0009507,GO:0009507
MLOC_22224	1411.44	-3.04741	8.59909e-26	1.34407e-24	MLOC_22224	GO:0005737,GO:0006559,GO:0006979,GO:0009555,GO:0009800,GO:0009819,GO:0010224,GO:0045548,GO:0046244,GO:0046274,GO:0080167,
MLOC_53324	821.991	3.30701	8.65422e-26	1.3517e-24	Bidirectional sugar transporter N3IPR004316 (RAG1-activating protein-1-related)	GO:0005575,GO:0008643,GO:0016021,GO:0016021
MLOC_65740	453.076	-3.33012	8.77217e-26	1.36913e-24	Chalcone-flavanone isomerase family protein LENGTH=329
MLOC_52080	189.341	4.60584	9.1214e-26	1.42261e-24	Cytochrome P450 family proteinIPR001128 (Cytochrome P450)	GO:0003674,GO:0004497,GO:0005506,GO:0005506,GO:0008150,GO:0009055,GO:0009055,GO:0016491,GO:0016705,GO:0016705,GO:0020037,GO:0020037,GO:0043167,GO:0055114,GO:0055114,
MLOC_61290	903.362	-3.16903	9.25218e-26	1.44196e-24	MLOC_61290
MLOC_57450	54369	-3.1612	9.901e-26	1.54196e-24	SubtilaseIPR015500 (Peptidase S8, subtilisin-related), IPR023828 (Peptidase S8, subtilisin, Ser-active site)	EC:3.4.21,GO:0004252,GO:0004252,GO:0006508,GO:0006508,GO:0008150,GO:0008233,GO:0042802,GO:0042802,GO:0043086,GO:0043086,
MLOC_34006	151.754	4.48792	1.03063e-25	1.60392e-24	Wall-associated kinase-like protein	GO:0003674,GO:0030247
MLOC_65908	195.909	-3.9011	1.05767e-25	1.64482e-24	1-aminocyclopropane-1-carboxylate synthase 2bIPR001176 (1-aminocyclopropane-1-carboxylate synthase), IPR015424 (Pyridoxal phosphate-dependent transferase, major domain)	GO:0003674,GO:0006865,GO:0009058,GO:0009058,GO:0009693,GO:0009835,GO:0016769,GO:0016769,GO:0016847,GO:0030170,GO:0030170,GO:0043167
MLOC_58690	4604.32	-2.59967	1.19721e-25	1.86047e-24	calmodulin like 23 LENGTH=157IPR011992 (EF-hand-like domain)	GO:0005509,GO:0043167
MLOC_79498	57051.8	2.38434	1.35809e-25	2.10896e-24	Cysteine proteinase cathepsin FIPR013128 (Peptidase C1A, papain)	GO:0006508,GO:0006508,GO:0008234,GO:0008234
MLOC_51502	574.346	2.98433	1.37498e-25	2.13364e-24	Zinc finger-like proteinIPR003616 (Post-SET domain), IPR013087 (Zinc finger, C2H2-type/integrase, DNA-binding)	GO:0003674,GO:0003676,GO:0005622,GO:0008270,GO:0043167,GO:0046872
MLOC_14795	2786.49	-2.64378	1.45086e-25	2.24977e-24	Receptor-like protein kinaseIPR001611 (Leucine-rich repeat), IPR011009 (Protein kinase-like domain), IPR013210 (Leucine-rich repeat-containing N-terminal, type 2)	GO:0004672,GO:0004672,GO:0004674,GO:0005515,GO:0005515,GO:0005524,GO:0006468,GO:0006468,GO:0016021,
MLOC_72347	235.715	-4.20787	1.45562e-25	2.25553e-24	AGP16IPR009424 (Arabinogalactan peptide, AGP)
MLOC_45126	1458.87	2.68396	1.47309e-25	2.28095e-24	Heavy metal transport/detoxification superfamily protein LENGTH=254IPR006121 (Heavy metal-associated domain, HMA)	GO:0030001,GO:0046872
MLOC_6417	322.127	3.14599	1.47419e-25	2.28102e-24	MLOC_6417	GO:0016021,
MLOC_21796	3987.08	2.51425	1.63644e-25	2.53025e-24	MLOC_21796
MLOC_67844	649.666	-2.86086	1.67128e-25	2.58226e-24	Serine carboxypeptidase-like proteinIPR001563 (Peptidase S10, serine carboxypeptidase)	EC:3.4.16,EC:3.4.21,GO:0004185,GO:0004185,GO:0006508,GO:0008150,GO:0008150,GO:0008233
MLOC_64305	145.541	4.70693	1.73862e-25	2.68438e-24	Chalcone synthaseIPR011141 (Polyketide synthase, type III), IPR016039 (Thiolase-like)	GO:0008415,GO:0008415,GO:0009058,GO:0009058,GO:0016746,GO:0016747
MLOC_21734	1061.6	-2.96916	1.75716e-25	2.71106e-24	Disease resistance protein (CC-NBS-LRR class) family LENGTH=899IPR000767 (Disease resistance protein), IPR016024 (Armadillo-type fold)	GO:0005524,GO:0005524,GO:0006915,GO:0006915,GO:0043531,
MLOC_68570	138.317	5.13541	1.81693e-25	2.80128e-24	LOB domain proteinIPR004883 (Lateral organ boundaries, LOB)
MLOC_66526	318.652	3.2559	1.85992e-25	2.8655e-24	Oxidoreductase, zinc-binding dehydrogenase family protein LENGTH=329IPR002085 (Alcohol dehydrogenase superfamily, zinc-type), IPR011032 (GroES-like), IPR013149 (Alcohol dehydrogenase, C-terminal), IPR016040 (NAD(P)-binding domain)	GO:0008270,GO:0008270,GO:0016491,GO:0016491,GO:0055114,GO:0055114
MLOC_21803	3824.03	2.77582	1.88025e-25	2.89475e-24	1-deoxy-D-xylulose 5-phosphate synthase 3 LENGTH=700IPR005475 (Transketolase-like, pyrimidine-binding domain), IPR009014 (Transketolase, C-terminal/Pyruvate-ferredoxin oxidoreductase, domain II)	GO:0003824,GO:0003824,GO:0008152,
MLOC_59019	936.791	-3.0017	1.90518e-25	2.93104e-24	HXXXD-type acyl-transferase family protein LENGTH=457IPR003480 (Transferase), IPR023213 (Chloramphenicol acetyltransferase-like domain)	GO:0016746,GO:0016747,GO:0016747,
MLOC_52565	651.86	-3.9311	1.96082e-25	3.01448e-24	Nucleotide-diphospho-sugar transferase family protein LENGTH=386IPR005069 (Nucleotide-diphospho-sugar transferase)
MLOC_5444	24374.2	2.50325	2.05086e-25	3.15066e-24	modifier of snc1 LENGTH=1427	GO:0016568,
MLOC_58686	4073.07	2.71452	2.07889e-25	3.19143e-24	Unknown proteinIPR008480 (Protein of unknown function DUF761, plant)
MLOC_63402	747.936	-3.31151	2.09963e-25	3.22098e-24	unknown protein BEST Arabidopsis thaliana protein match is: unknown protein . LENGTH=220
MLOC_37736	5495.42	2.42249	2.11566e-25	3.24325e-24	MLOC_37736	GO:0008270,GO:0016491
MLOC_34488	3490.96	2.93295	2.12692e-25	3.2582e-24	ABC transporter ATP-binding proteinIPR005293 (Antigen peptide transporter 2), IPR011527 (ABC transporter, transmembrane domain, type 1), IPR011917 (ABC transporter, lipid A export, MsbA), IPR011918 (ABC transporter, ATP-binding/permease protein), IPR014216 (ABC transporter, CydDC cysteine exporter (CydDC-E) family, permease/ATP-binding protein CydD), IPR014223 (ABC transporter, CydDC cysteine exp…	GO:0005524,GO:0005524,GO:0006810,GO:0016021,GO:0016021,GO:0016887,GO:0042626,GO:0042626,GO:0055085,GO:0055085
MLOC_55207	8215.37	-2.39199	2.2261e-25	3.40771e-24	Protein kinaseIPR002902 (Gnk2-homologous domain), IPR011009 (Protein kinase-like domain)	EC:2.7.11,GO:0004672,GO:0004672,GO:0004674,GO:0005524,GO:0006464,GO:0006468,GO:0006468,GO:0016301,GO:0043167
MLOC_57612	1820.67	3.28578	2.2516e-25	3.4443e-24	Non-specific lipid-transfer proteinIPR016140 (Bifunctional inhibitor/plant lipid transfer protein/seed storage helical domain)
MLOC_36691	163.749	-4.98501	2.33366e-25	3.56729e-24	Multidrug resistance protein ABC transporter familyIPR011527 (ABC transporter, transmembrane domain, type 1)	EC:3.6.1,EC:3.6.1.15,EC:3.6.1.3,GO:0005524,GO:0005524,GO:0005575,GO:0006810,GO:0016021,GO:0016021,GO:0016887,GO:0022857,GO:0042626,GO:0042626,GO:0043167,GO:0055085,GO:0055085
MLOC_64633	244.14	-3.78262	2.42576e-25	3.70543e-24	N-methyl-L-tryptophan oxidaseIPR006076 (FAD dependent oxidoreductase)	GO:0008150,GO:0016491,GO:0016491,GO:0016491,GO:0055114,GO:0055114
MLOC_11276	19113.5	2.60779	2.47354e-25	3.77574e-24	Tubby-like proteinIPR000007 (Tubby, C-terminal), IPR001810 (F-box domain, cyclin-like)	GO:0003674,GO:0005515,GO:0005515,
MLOC_46063	8936.07	2.36893	2.61358e-25	3.98669e-24	Protein phosphatase 2c, putativeIPR001932 (Protein phosphatase 2C-like)	GO:0003674,GO:0003824,GO:0003824,
MLOC_38514	248.286	3.41541	2.69556e-25	4.10882e-24	Hydrolase, alpha/beta fold family protein, putative, expressedIPR000073 (Alpha/beta hydrolase fold-1), IPR000639 (Epoxide hydrolase-like)	GO:0003824,GO:0003824
MLOC_24632	202.592	-4.79029	2.9436e-25	4.48373e-24	Unknown proteinIPR000007 (Tubby, C-terminal), IPR007612 (LURP1-like domain)
MLOC_58383	181.769	-4.26091	2.96949e-25	4.51996e-24	Disease resistance protein (CC-NBS-LRR class) family LENGTH=1049IPR000767 (Disease resistance protein)	GO:0005524,GO:0005524,GO:0006915,GO:0006915,GO:0043167,GO:0043531
MLOC_3545	499.487	-3.32961	3.0776e-25	4.68121e-24	Targeting protein for XKLP2IPR009675 (Xklp2 targeting protein), IPR022021 (Cell cycle regulated microtubule associated protein)	GO:0005654,GO:0005819,GO:0005856,GO:0005874,GO:0007067,GO:0009524,GO:0043234,GO:0051301
MLOC_16498	7670.22	2.28654	3.21332e-25	4.88419e-24	FUNCTIONS IN: molecular_function unknown INVOLVED IN: intracellular protein transport LOCATED IN: endomembrane system, integral to membrane, endoplasmic reticulum EXPRESSED IN: 23 plant structures EXPRESSED DURING: 13 growth stages	GO:0005783,GO:0006886,GO:0016021,
MLOC_53958	232.625	3.80722	3.21608e-25	4.88494e-24	MYB transcription factor-likeIPR006447 (Myb DNA-binding domain, plants), IPR009057 (Homeodomain-like)	GO:0003677,GO:0003682
MLOC_70904	297.711	-4.06757	3.61492e-25	5.48688e-24	Receptor-like kinaseIPR001611 (Leucine-rich repeat), IPR011009 (Protein kinase-like domain), IPR013210 (Leucine-rich repeat-containing N-terminal, type 2)	GO:0003674,GO:0004672,GO:0004672,GO:0005515,GO:0005515,GO:0005524,GO:0005524,GO:0006464,GO:0006468,GO:0006468,GO:0016021,GO:0016301,GO:0043167,
MLOC_63148	3901.92	2.60219	3.67866e-25	5.57968e-24	Protein of unknown function, DUF538 LENGTH=181IPR007493 (Protein of unknown function DUF538)	GO:0005773,
MLOC_45138	1723.66	2.56994	3.68579e-25	5.58657e-24	unknown protein BEST Arabidopsis thaliana protein match is: unknown protein . LENGTH=594
MLOC_64199	523.947	-3.0601	3.73412e-25	5.65584e-24	Phototropic-responsive NPH3 family protein LENGTH=634IPR004249 (NPH3), IPR011333 (BTB/POZ fold)	GO:0004871,GO:0004871,GO:0009416,GO:0009416
MLOC_44074	10344.7	2.46864	3.92652e-25	5.94307e-24	'putative beta-1,3-glucanase'IPR000490 (Glycoside hydrolase, family 17), IPR017853 (Glycoside hydrolase, superfamily)	GO:0004553,GO:0004553,GO:0005975,GO:0005975
MLOC_24499	7290.13	3.4888	3.95251e-25	5.9782e-24	Zinc finger proteinIPR007087 (Zinc finger, C2H2)	GO:0005622,GO:0008270,GO:0046872,
MLOC_69342	839.306	-2.79665	4.05061e-25	6.12228e-24	unknown protein FUNCTIONS IN: molecular_function unknown INVOLVED IN: biological_process unknown LOCATED IN: plasma membrane EXPRESSED IN: 12 plant structures EXPRESSED DURING: 6 growth stages BEST Arabidopsis thaliana protein match is: unknown protein . LENGTH=310	GO:0005575,GO:0005575,GO:0006833,GO:0009637,GO:0009651,GO:0009750,GO:0010075,GO:0010155,GO:0022857,GO:0022857,GO:0042744,GO:0046777
MLOC_6666	439.457	3.29612	4.05636e-25	6.12667e-24	Methyl esterase 17IPR000073 (Alpha/beta hydrolase fold-1)	GO:0016787,
MLOC_62873	950.773	-2.61948	4.21868e-25	6.36736e-24	Xyloglucan endotransglucosylase/hydrolaseIPR008264 (Beta-glucanase), IPR008985 (Concanavalin A-like lectin/glucanase), IPR016455 (Xyloglucan endotransglucosylase/hydrolase)	EC:2.4.1.207,GO:0004553,GO:0004553,GO:0005576,GO:0005618,GO:0005618,GO:0005975,GO:0005975,GO:0006073,GO:0006073,GO:0016757,GO:0016762,GO:0016762,GO:0016798,GO:0048046,GO:0048046,GO:0071555,
MLOC_59383	987.633	2.48941	4.52843e-25	6.83009e-24	unknown protein Has 37 Blast hits to 37 proteins in 13 species: Archae - 0 Bacteria - 0 Metazoa - 0 Fungi - 0 Plants - 35 Viruses - 0 Other Eukaryotes - 2 (source: NCBI BLink). LENGTH=319IPR009637 (Transmembrane receptor, eukaryota)	GO:0005575,GO:0016021,GO:0016021,
MLOC_37104	75139.7	2.55742	4.66352e-25	7.02892e-24	NAC domain-containing protein 67IPR003441 (No apical meristem (NAM) protein)	GO:0003677,GO:0006355,GO:0009058,GO:0034641
MLOC_58266	1211.9	3.36649	4.71755e-25	7.10538e-24	MLOC_58266	EC:3.4.21,GO:0004252,GO:0008150,GO:0008150,GO:0008233,GO:0070008
MLOC_4645	316.966	3.49293	4.94563e-25	7.44368e-24	Sec14p-like phosphatidylinositol transfer family protein LENGTH=255IPR001251 (CRAL-TRIO domain), IPR011074 (CRAL/TRIO, N-terminal domain)
MLOC_46186	1849.46	-2.77437	4.96733e-25	7.47113e-24	Kinase family proteinIPR000270 (Phox/Bem1p), IPR011009 (Protein kinase-like domain)	EC:2.7.11,GO:0004672,GO:0004672,GO:0004674,GO:0004674,GO:0005515,GO:0005524,GO:0005524,GO:0006464,GO:0006464,GO:0006468,GO:0016301,GO:0016772,GO:0043167
MLOC_55123	5146.24	3.06491	5.00679e-25	7.52522e-24	2-oxoglutarate (2OG) and Fe(II)-dependent oxygenase superfamily protein LENGTH=364IPR005123 (Oxoglutarate/iron-dependent oxygenase)	EC:1.14.11,GO:0008150,GO:0016491,GO:0016491,GO:0016706,GO:0016706,GO:0046872,GO:0055114,GO:0055114,
MLOC_46161	155.548	4.47368	5.12942e-25	7.70415e-24	Monooxygenase, putativeIPR013027 (FAD-dependent pyridine nucleotide-disulphide oxidoreductase), IPR020946 (Flavin monooxygenase-like)	GO:0004499,GO:0004499,GO:0016491,GO:0016491,GO:0050660,GO:0050660,GO:0050661,GO:0050661,GO:0055114,GO:0055114
MLOC_19742	174.625	-4.17258	5.34762e-25	8.02627e-24	Protein kinase, putativeIPR001611 (Leucine-rich repeat), IPR011009 (Protein kinase-like domain)	EC:2.7.11,GO:0003674,GO:0004672,GO:0004672,GO:0004674,GO:0005515,GO:0005515,GO:0005524,GO:0006464,GO:0006468,GO:0006468,GO:0016301,GO:0043167,
MLOC_73709	363.431	-3.15349	5.62245e-25	8.43289e-24	Kinase, putativeIPR011009 (Protein kinase-like domain)	GO:0004672,GO:0004672,GO:0005524,GO:0005524,GO:0006468,GO:0006468
MLOC_50660	1769.48	3.23862	5.69565e-25	8.53673e-24	Sugar phosphate exchanger 2IPR011701 (Major facilitator superfamily), IPR016196 (Major facilitator superfamily domain, general substrate transporter)	GO:0003674,GO:0005215,GO:0005575,GO:0016021,GO:0016021,GO:0055085,GO:0055085,GO:0055085
MLOC_30724	1032.75	3.03501	5.70842e-25	8.54992e-24	Proofreading thioesterase EntHIPR006683 (Thioesterase superfamily)	GO:0005777,GO:0042372,GO:0051289,
MLOC_18823	2094.03	-2.36724	5.7639e-25	8.62701e-24	Plant protein of unknown function (DUF868) LENGTH=389IPR008586 (Protein of unknown function DUF868, plant)
MLOC_60060	11670.6	3.7676	5.85508e-25	8.7574e-24	Pleckstrin homology (PH) domain-containing proteinIPR009291 (Vacuolar protein sorting-associated protein 62)
MLOC_12694	409.213	-4.63441	6.15572e-25	9.20067e-24	C4-dicarboxylate transporter/malic acid transport family proteinIPR004695 (C4-dicarboxylate transporter/malic acid transport protein)	GO:0005575,GO:0016021,GO:0016021,GO:0022857,GO:0042592,GO:0055085,GO:0055085,GO:0055085
MLOC_37956	9349.15	2.31482	6.30402e-25	9.41579e-24	Xaa-Pro dipeptidaseIPR000994 (Peptidase M24, structural domain), IPR007865 (Aminopeptidase P N-terminal domain)	GO:0004177,GO:0004177,GO:0009987,GO:0009987,GO:0030145,GO:0030145
MLOC_5838	265.16	3.56829	6.62039e-25	9.88145e-24	Vacuolar cation/proton exchanger 2IPR004798 (Calcium/proton exchanger superfamily)	GO:0015369,GO:0016021,GO:0016021,GO:0055085,GO:0055085,
MLOC_2679	192.327	-3.86256	6.77292e-25	1.01021e-23	MLOC_2679
MLOC_73956	292.072	-3.22176	6.84643e-25	1.02047e-23	GDSL esterase/lipaseIPR001087 (Lipase, GDSL), IPR013830 (Esterase, SGNH hydrolase-type)	GO:0006629,GO:0006629,GO:0016788,GO:0016788
MLOC_74403	135.818	6.11059	6.98761e-25	1.04079e-23	Heavy metal transport/detoxification superfamily protein LENGTH=166IPR006121 (Heavy metal-associated domain, HMA)	GO:0006810,GO:0030001,GO:0030001,GO:0043167,GO:0046872,GO:0046872
MLOC_60983	960.928	2.74346	7.10113e-25	1.05697e-23	Heavy metal transport/detoxification superfamily protein LENGTH=158IPR006121 (Heavy metal-associated domain, HMA)	GO:0006810,GO:0030001,GO:0030001,GO:0043167,GO:0046872,GO:0046872
MLOC_77779	1836.26	-3.01931	7.58766e-25	1.12861e-23	Zinc transporter, putativeIPR003689 (Zinc/iron permease)	GO:0005375,GO:0005575,GO:0005886,GO:0006810,GO:0006826,GO:0006829,GO:0010106,GO:0010167,GO:0015706,GO:0016020,GO:0016020,GO:0016021,GO:0022857,GO:0030001,GO:0046873,GO:0046873,GO:0055085,GO:0055085,GO:0055085,
MLOC_52881	3374.08	2.29205	7.60235e-25	1.13001e-23	Mitochondrial carrier proteinIPR002067 (Mitochondrial carrier protein), IPR023395 (Mitochondrial carrier domain)	GO:0005488,GO:0005739,GO:0005743,GO:0006810,GO:0016021,GO:0055085,GO:0055085,GO:0055085
MLOC_62561	10682.2	3.06485	7.87689e-25	1.17001e-23	F-box/LRR-repeat protein 2IPR011889 (Bacterial surface protein 26-residue repeat)	GO:0004842,GO:0005634,GO:0009734,GO:0010311,GO:0016567,GO:0019005,GO:0031146,GO:0051781
MLOC_79362	1957.58	-3.31742	8.24407e-25	1.2237e-23	Protein of unknown function, DUF599 LENGTH=239IPR006747 (Protein of unknown function DUF599)
MLOC_68338	184.849	-4.10843	8.40078e-25	1.24611e-23	Protein trichome birefringence-like 21
MLOC_72368	320.24	-3.40635	8.63416e-25	1.27984e-23	BZIP transcription factor family proteinIPR004827 (Basic-leucine zipper domain)	GO:0003700,GO:0003700,GO:0006355,GO:0006355,GO:0043565,GO:0043565,GO:0046983,GO:0046983
MLOC_10439	1420.98	-2.71206	8.73539e-25	1.29373e-23	NBS-LRR disease resistance protein family-1IPR000767 (Disease resistance protein)	GO:0005524,GO:0006915,GO:0006952,GO:0043167,GO:0043531,
MLOC_55589	235.937	-3.63673	8.73989e-25	1.29373e-23	Protein CHUP1IPR000381 (Inhibin, beta B subunit)	GO:0003674,GO:0003674,GO:0005576,GO:0005576,GO:0006364,GO:0009707,GO:0009902,GO:0010027,GO:0010207,GO:0035304,GO:0042793,GO:0045893
MLOC_54057	6714.67	-2.98375	9.51134e-25	1.40696e-23	Glutamine synthetaseIPR008147 (Glutamine synthetase, beta-Grasp), IPR014746 (Glutamine synthetase/guanido kinase, catalytic domain)	GO:0004356,GO:0004356,GO:0005524,GO:0006542,GO:0006542,GO:0006807,GO:0006807,
MLOC_53391	911.489	-2.65665	9.53328e-25	1.40924e-23	Major facilitator superfamily antiporter, putative, expressedIPR011701 (Major facilitator superfamily), IPR016196 (Major facilitator superfamily domain, general substrate transporter)	GO:0005575,GO:0016021,GO:0016021,GO:0055085,GO:0055085,GO:0055085
MLOC_72054	411.053	3.06368	9.90743e-25	1.46354e-23	Triacylglycerol lipase, putativeIPR002921 (Lipase, class 3)	GO:0004806,GO:0004806,GO:0006629,GO:0006629,GO:0016787,
MLOC_63125	10880.8	-2.89639	1.04648e-24	1.54481e-23	Cysteine-rich secretory protein 3IPR001283 (Allergen V5/Tpx-1-related)	GO:0005576,
MLOC_7939	5122.22	-2.82914	1.05414e-24	1.55506e-23	WRKY transcription factor 37IPR003657 (DNA-binding WRKY)	GO:0001071,GO:0003677,GO:0003700,GO:0003700,GO:0005634,GO:0006351,GO:0006355,GO:0006952,GO:0009058,GO:0034641,GO:0043565,GO:0043565
MLOC_72517	209.287	8.04714	1.06702e-24	1.57298e-23	Cysteine proteinase inhibitor BIPR000010 (Proteinase inhibitor I25, cystatin)	GO:0004869,GO:0004869,GO:0005576,GO:0006952,GO:0009062,GO:0010162
MLOC_10981	205.544	-3.7232	1.07904e-24	1.5896e-23	Cysteine proteinase-likeIPR013128 (Peptidase C1A, papain)	GO:0006508,GO:0006508,GO:0008234,GO:0008234
MLOC_49801	232.858	-4.46303	1.15815e-24	1.70498e-23	Unknown protein
MLOC_53140	350.323	3.28159	1.18058e-24	1.73681e-23	RING finger proteinIPR013083 (Zinc finger, RING/FYVE/PHD-type)	GO:0003674,GO:0005515,GO:0008270,GO:0008270,GO:0043167,
MLOC_6299	10843.4	2.87328	1.20126e-24	1.76603e-23	Acyl-coenzyme A oxidaseIPR002655 (Acyl-CoA oxidase, C-terminal), IPR006090 (Acyl-CoA oxidase/dehydrogenase, type 1)	EC:1.3.3.6,EC:1.3.99.3,GO:0003995,GO:0003997,GO:0003997,GO:0005777,GO:0005777,GO:0006629,GO:0006635,GO:0006635,GO:0009056,GO:0016491,GO:0016627,GO:0043167,GO:0044281,GO:0055114
MLOC_27086	4094.8	2.50418	1.21087e-24	1.77894e-23	unknown protein BEST Arabidopsis thaliana protein match is: unknown protein . LENGTH=567
MLOC_48766	11502.9	2.91604	1.25553e-24	1.84329e-23	Chitinase IIIPR016283 (Glycoside hydrolase, family 19), IPR023346 (Lysozyme-like domain)	GO:0004568,GO:0004568,GO:0006032,GO:0006032,GO:0008061,GO:0016998,GO:0016998,
MLOC_4121	1877.53	2.5737	1.32873e-24	1.94943e-23	Mitochondrial carrier protein, expressedIPR002067 (Mitochondrial carrier protein), IPR023395 (Mitochondrial carrier domain)	GO:0005488,GO:0005743,GO:0006810,GO:0006810,GO:0016021,GO:0055085,GO:0055085,
MLOC_56313	350.558	-3.33999	1.33579e-24	1.95846e-23	Protein of unknown function (DUF 3339) LENGTH=89IPR021775 (Protein of unknown function DUF3339)
MLOC_74162	5869.84	-3.19949	1.35797e-24	1.98963e-23	Calcium-binding EF-hand family protein LENGTH=146IPR011992 (EF-hand-like domain)	GO:0005509,
MLOC_684	574.265	2.85573	1.35899e-24	1.98977e-23	MLOC_684	GO:0005515,
MLOC_58776	1346.73	-3.40949	1.38639e-24	2.0285e-23	Unknown protein
MLOC_22532	426.042	2.98168	1.38827e-24	2.02987e-23	Protein of unknown function (DUF1635) LENGTH=231IPR012862 (Protein of unknown function DUF1635)
MLOC_59106	191.805	4.42574	1.39784e-24	2.04247e-23	Thaumatin-like protein 1, putative, expressedIPR001938 (Thaumatin, pathogenesis-related)
MLOC_17016	139.536	4.73596	1.40648e-24	2.0537e-23	Peroxidase 12IPR010255 (Haem peroxidase)	EC:1.11.1.7,GO:0003674,GO:0004601,GO:0004601,GO:0006950,GO:0006979,GO:0006979,GO:0008150,GO:0016491,GO:0020037,GO:0020037,GO:0046872,GO:0055114,GO:0055114
MLOC_62478	7838.78	2.54721	1.63216e-24	2.38162e-23	S-adenosylmethionine decarboxylase proenzymeIPR001985 (S-adenosylmethionine decarboxylase), IPR016067 (S-adenosylmethionine decarboxylase, core), IPR018167 (S-adenosylmethionine decarboxylase subgroup)	GO:0004014,GO:0004014,GO:0006557,GO:0006597,GO:0006597,GO:0008295,GO:0008295,
MLOC_22816	144.566	-6.24091	1.63454e-24	2.38348e-23	NBS-LRR class disease resistance proteinIPR006121 (Heavy metal-associated domain, HMA)	GO:0006810,GO:0030001,GO:0030001,GO:0043167,GO:0046872,GO:0046872
MLOC_7311	2052.83	2.80196	1.75029e-24	2.55054e-23	F-box/LRR-repeat protein 2IPR001611 (Leucine-rich repeat)	GO:0005515,GO:0005515
MLOC_54094	459.143	3.32901	1.98076e-24	2.88443e-23	Hexokinase-2IPR001312 (Hexokinase)	GO:0004396,GO:0004396,GO:0005524,GO:0005524,GO:0005975,GO:0006096,GO:0006096,GO:0016301,GO:0016773,GO:0016773
MLOC_22833	474.968	2.87464	2.04365e-24	2.974e-23	Calmodulin-binding proteinIPR012442 (Protein of unknown function DUF1645)
MLOC_52513	1154.01	2.5576	2.05297e-24	2.98555e-23	Putative adipose-regulatory protein (Seipin) LENGTH=526IPR009617 (Adipose-regulatory protein, Seipin)
MLOC_80443	4554.72	-3.08178	2.05619e-24	2.98821e-23	Disease resistance-responsive (dirigent-like protein) family protein LENGTH=185IPR004265 (Plant disease resistance response protein)
MLOC_76243	2285.78	-2.32764	2.15528e-24	3.13009e-23	histidine kinase 5 LENGTH=922IPR005467 (Signal transduction histidine kinase, core), IPR009082 (Signal transduction histidine kinase, homodimeric), IPR011006 (CheY-like superfamily)	EC:2.7.13.3,EC:2.7.3,GO:0000155,GO:0000155,GO:0000156,GO:0000156,GO:0000160,GO:0004871,GO:0005524,GO:0005524,GO:0005575,GO:0005773,GO:0005886,GO:0006355,GO:0006355,GO:0006952,GO:0007165,GO:0007165,GO:0008150,GO:0009736,GO:0009738,GO:0009788,GO:0009873,GO:0010105,GO:0016020,GO:0016301,GO:0043481,GO:0048364GO:0048440GO:0070301GO:0071219GO:0071732GO:0090333
MLOC_76271	6232.16	2.93335	2.1651e-24	3.14224e-23	MYB-RELATED transcription factorIPR001878 (Zinc finger, CCHC-type), IPR006447 (Myb DNA-binding domain, plants), IPR009057 (Homeodomain-like)	GO:0003676,GO:0003677,GO:0003677,GO:0003682,GO:0003700,GO:0008270,GO:0008270,
MLOC_3237	885.176	2.76223	2.23516e-24	3.24174e-23	VQ motif-containing protein LENGTH=114IPR008889 (VQ)
MLOC_20870	1409.87	2.49572	2.23977e-24	3.24624e-23	Heavy metal transport/detoxification superfamily protein LENGTH=77IPR006121 (Heavy metal-associated domain, HMA)	GO:0030001,GO:0030001,GO:0046872,GO:0046872
MLOC_69338	820.622	-2.70828	2.26421e-24	3.27945e-23	MLOC_69338	GO:0004601,GO:0006979,GO:0020037,GO:0046872
MLOC_71572	3822.8	-3.16557	2.37891e-24	3.44327e-23	MLOC_71572	EC:3.4.21,GO:0004252,GO:0005575,GO:0008150,GO:0008150,GO:0008233,GO:0016021,
MLOC_31638	1724.41	3.03541	2.41953e-24	3.49971e-23	MLOC_31638
MLOC_4405	5316.03	-3.21991	2.42546e-24	3.50592e-23	unknown protein BEST Arabidopsis thaliana protein match is: unknown protein . LENGTH=540IPR006912 (Putative harbinger transposase-derived nuclease)	GO:0016788,GO:0016788
MLOC_12836	331.261	-3.46535	2.46869e-24	3.56602e-23	Eukaryotic aspartyl protease family protein, expressedIPR001461 (Peptidase A1), IPR021109 (Peptidase aspartic)	GO:0004190,GO:0004190,GO:0006508,GO:0006508
MLOC_40055	169.079	3.97136	2.54486e-24	3.67358e-23	Unknown protein
MLOC_28345	197.011	3.93974	2.58522e-24	3.72933e-23	MLOC_28345
MLOC_64528	3380.47	2.53026	2.61242e-24	3.76604e-23	Chaperone protein clpBIPR001270 (Chaperonin ClpA/B), IPR023150 (Double Clp-N motif)	GO:0005524,GO:0005524,GO:0005737,GO:0006950,GO:0008150,GO:0009408,GO:0009570,GO:0009658,GO:0016485,GO:0017111,GO:0019538,GO:0043167
MLOC_36462	154.425	-5.08201	2.76464e-24	3.98282e-23	Nodulin-like / Major Facilitator Superfamily protein LENGTH=533IPR010658 (Nodulin-like), IPR016196 (Major facilitator superfamily domain, general substrate transporter)
MLOC_16049	404.128	2.99237	2.86465e-24	4.12414e-23	MLOC_16049	EC:3.2.1.97,GO:0016798,GO:0033926,
MLOC_12906	1505.96	-2.47984	2.96839e-24	4.27063e-23	Expansin proteinIPR007118 (Expansin/Lol pI), IPR014733 (Barwin-like endoglucanase)	GO:0005576,GO:0019953
MLOC_6567	257.549	8.79935	3.16655e-24	4.55268e-23	Putative lysine decarboxylase family protein LENGTH=228IPR005269 (Cytokinin riboside 5'-monophosphate phosphoribohydrolase LOG)
MLOC_71249	7435.5	3.2983	3.22328e-24	4.63116e-23	Chaperone protein ClpB 1IPR001270 (Chaperonin ClpA/B), IPR004176 (Clp, N-terminal), IPR019489 (Clp ATPase, C-terminal), IPR023150 (Double Clp-N motif)	GO:0000166,GO:0005524,GO:0005524,GO:0017111,GO:0019538,GO:0019538
MLOC_66081	1314.87	-2.90592	3.27852e-24	4.70738e-23	12-oxophytodienoate reductaseIPR013785 (Aldolase-type TIM barrel)	GO:0008150,GO:0010181,GO:0010181,GO:0016491,GO:0016491,GO:0043167,GO:0055114,GO:0055114
MLOC_45409	1833.17	-3.65761	3.3338e-24	4.78356e-23	Bifunctional inhibitor/lipid-transfer protein/seed storage 2S albumin superfamily protein LENGTH=129IPR016140 (Bifunctional inhibitor/plant lipid transfer protein/seed storage helical domain)
MLOC_7975	27357.9	2.42323	3.36072e-24	4.81898e-23	Late-embryogenesis-abundant proteinIPR004864 (Late embryogenesis abundant protein, LEA-14), IPR013783 (Immunoglobulin-like fold)	GO:0009269,GO:0009269
MLOC_25601	45625.1	2.84147	3.36469e-24	4.82146e-23	MLOC_25601
MLOC_120	308.946	-3.29239	3.39478e-24	4.86134e-23	UDP-Glycosyltransferase superfamily protein LENGTH=478IPR002213 (UDP-glucuronosyl/UDP-glucosyltransferase)	GO:0008152,GO:0008152,GO:0016758,GO:0016758
MLOC_53688	301.142	-7.70073	3.39888e-24	4.86398e-23	PectinesteraseIPR011050 (Pectin lyase fold/virulence factor)	GO:0005618,GO:0005618,GO:0030599,GO:0030599,GO:0042545,GO:0042545,GO:0045330,
MLOC_37749	189.105	-4.38337	3.42383e-24	4.89641e-23	Unknown protein
MLOC_63903	232.977	-4.4294	3.61546e-24	5.16703e-23	Endo-1,4-beta-glucanaseIPR001701 (Glycoside hydrolase, family 9), IPR008928 (Six-hairpin glycosidase-like)	GO:0004553,GO:0004553,GO:0005975,GO:0005975,GO:0008810,GO:0030245
MLOC_1475	1273.14	-2.40355	3.79972e-24	5.42677e-23	Armadillo repeat only 2 proteinIPR016024 (Armadillo-type fold)	GO:0005515,GO:0005515
MLOC_67216	834.47	-2.5495	3.93504e-24	5.6163e-23	MATE efflux family protein, expressedIPR002528 (Multi antimicrobial extrusion protein)	GO:0005575,GO:0006855,GO:0006855,GO:0015238,GO:0015238,GO:0015297,GO:0015297,GO:0016020,GO:0016020,GO:0016021,GO:0022857,GO:0055085,GO:0055085,
MLOC_43545	1401.47	-2.4834	4.02304e-24	5.7381e-23	NBS-LRR disease resistance-like proteinIPR000767 (Disease resistance protein), IPR001611 (Leucine-rich repeat)	GO:0003674,GO:0005515,GO:0005515,GO:0005524,GO:0005524,GO:0006915,GO:0006915,GO:0043167,GO:0043531,
MLOC_34131	10379.1	-3.1577	4.06704e-24	5.79701e-23	Jasmonate-induced proteinIPR001229 (Mannose-binding lectin), IPR004265 (Plant disease resistance response protein)
MLOC_73483	273.647	-4.16906	4.13192e-24	5.88559e-23	2-oxoglutarate (2OG) and Fe(II)-dependent oxygenase superfamily protein LENGTH=317IPR005123 (Oxoglutarate/iron-dependent oxygenase)	GO:0016491,GO:0016706,GO:0016706,GO:0046872,GO:0055114,GO:0055114
MLOC_54576	234.773	-3.44141	4.14228e-24	5.89645e-23	Non-lysosomal glucosylceramidaseIPR006775 (Glucosylceramidase)	EC:3.2.1.45,GO:0004348,GO:0004348,GO:0005575,GO:0005886,GO:0006629,GO:0006665,GO:0006665,GO:0006680,GO:0009056,GO:0009056,GO:0016021,GO:0016021,GO:0016798
MLOC_61117	4585.55	2.26304	4.39983e-24	6.25892e-23	Tumor susceptibility 101 proteinIPR016135 (Ubiquitin-conjugating enzyme/RWD-like), IPR017916 (Steadiness box)	GO:0006464,GO:0006464,GO:0006810,GO:0015031,GO:0015031,
MLOC_22956	137.956	-4.8698	4.50091e-24	6.39848e-23	Endoglucanase 4IPR001701 (Glycoside hydrolase, family 9), IPR008928 (Six-hairpin glycosidase-like)	GO:0004553,GO:0005975,GO:0005975,GO:0008810,GO:0016798,GO:0030245
MLOC_20358	227.251	-3.8543	4.60313e-24	6.53949e-23	cDNA, clone: J100049K04, full insert sequence
MLOC_34540	3834.09	-2.61812	4.84148e-24	6.87357e-23	Peroxidase 66, putative, expressedIPR010255 (Haem peroxidase)	GO:0004601,GO:0004601,GO:0005576,GO:0006979,GO:0006979,GO:0020037,GO:0020037,GO:0046872,GO:0055114,GO:0055114
MLOC_56576	414.619	3.0968	5.08956e-24	7.22101e-23	Strictosidine synthase family proteinIPR011042 (Six-bladed beta-propeller, TolB-like)	EC:4.3.3.2,GO:0009058,GO:0009058,GO:0009058,GO:0016829,GO:0016844,GO:0016844,
MLOC_72929	6799.15	-2.71775	5.18983e-24	7.35842e-23	Protein kinase domain containing protein, expressed
MLOC_7130	465.567	-3.27598	5.29885e-24	7.50804e-23	MLOC_7130	GO:0008146,
MLOC_14540	232.833	3.49044	5.49663e-24	7.78316e-23	Long-chain-fatty-acid-CoA ligaseIPR000873 (AMP-dependent synthetase/ligase)	GO:0003674,GO:0003824,GO:0003824,GO:0008150,GO:0008150,GO:0008152
MLOC_2305	117.359	5.6278	5.55676e-24	7.86313e-23	Unknown protein
MLOC_11112	150.924	-5.94275	5.87548e-24	8.30866e-23	NBS-LRR disease resistance protein homologueIPR000767 (Disease resistance protein)	GO:0005524,GO:0005524,GO:0006915,GO:0006915,GO:0043167,GO:0043531
MLOC_3433	154.034	4.79411	6.79809e-24	9.60704e-23	Ulp1 protease family, C-terminal catalytic domain containing protein
MLOC_56250	451.214	3.47435	6.96735e-24	9.83979e-23	Xyloglucan endotransglucosylase/hydrolaseIPR008264 (Beta-glucanase), IPR008985 (Concanavalin A-like lectin/glucanase), IPR016455 (Xyloglucan endotransglucosylase/hydrolase)	GO:0004553,GO:0004553,GO:0005618,GO:0005618,GO:0005975,GO:0006073,GO:0006073,GO:0016762,GO:0016762,GO:0042545,GO:0048046,GO:0048046,GO:0080022,GO:0080039
MLOC_75484	938.435	-2.8605	7.52216e-24	1.06164e-22	CBL-interacting protein kinase 03IPR001772 (Kinase-associated KA1), IPR004041 (NAF domain), IPR011009 (Protein kinase-like domain)	EC:2.7.11,GO:0004672,GO:0004674,GO:0005524,GO:0005524,GO:0006464,GO:0006468,GO:0006468,GO:0007165,GO:0007165,GO:0007165,GO:0016301,GO:0016772,GO:0043167
MLOC_44090	5912.1	-2.24101	7.72975e-24	1.09022e-22	NAD-dependent epimerase/dehydratase family protein-like proteinIPR001509 (NAD-dependent epimerase/dehydratase), IPR016040 (NAD(P)-binding domain)	GO:0003674,GO:0003824,GO:0003824,GO:0044237,GO:0044237,GO:0050662,GO:0050662,
MLOC_81297	3344.73	3.70516	8.36599e-24	1.17918e-22	MATE efflux protein-likeIPR002528 (Multi antimicrobial extrusion protein)	GO:0006855,GO:0006855,GO:0015238,GO:0015238,GO:0015297,GO:0015297,GO:0016020,GO:0016020,GO:0055085,
MLOC_15558	341.723	-3.00347	8.69224e-24	1.22437e-22	1-aminocyclopropane-1-carboxylate oxidase, putativeIPR005123 (Oxoglutarate/iron-dependent oxygenase)	GO:0005506,GO:0016491,GO:0016706,GO:0016706,GO:0046872,GO:0055114,GO:0055114,
MLOC_66599	5381.27	-3.00613	8.74041e-24	1.23035e-22	Protein of unknown function (DUF668) LENGTH=474IPR007700 (Protein of unknown function DUF668), IPR021864 (Protein of unknown function DUF3475)
MLOC_4689	308.295	-3.69132	8.79673e-24	1.23746e-22	unknown protein Has 65 Blast hits to 65 proteins in 11 species: Archae - 0 Bacteria - 0 Metazoa - 0 Fungi - 0 Plants - 65 Viruses - 0 Other Eukaryotes - 0 (source: NCBI BLink). LENGTH=96
MLOC_44788	6850.8	2.261	9.44175e-24	1.32733e-22	Heterogeneous nuclear ribonucleoprotein, putative, expressedIPR012677 (Nucleotide-binding, alpha-beta plait)	GO:0000166,GO:0003674,GO:0003676,GO:0003676,GO:0019013,GO:0030529
MLOC_51427	301.186	-3.17281	1.01965e-23	1.4325e-22	O-methyltransferase family protein, expressedIPR016461 (O-methyltransferase, COMT, eukaryota)	EC:2.1.1,GO:0003674,GO:0008168,GO:0008168,GO:0008171,GO:0008171,GO:0046983,GO:0046983
MLOC_51507	248.926	-3.53536	1.02338e-23	1.43681e-22	Rop guanine nucleotide exchange factor, putativeIPR005512 (Plant specific Rop nucleotide exchanger, PRONE)	GO:0003674,GO:0005089,GO:0005089,
MLOC_10686	754.605	2.52092	1.04383e-23	1.46456e-22	Sentrin-specific proteaseIPR003653 (Peptidase C48, SUMO/Sentrin/Ubl1)	EC:3.4,GO:0006508,GO:0006508,GO:0006914,GO:0008150,GO:0008233,GO:0008234,GO:0019784
MLOC_57602	769.171	3.42292	1.11642e-23	1.56539e-22	Unknown protein
MLOC_55083	323.717	-3.27846	1.11895e-23	1.56791e-22	Glyoxalase/bleomycin resistance protein/dioxygenaseIPR004360 (Glyoxalase/fosfomycin resistance/dioxygenase)
MLOC_37856	351.959	-3.7858	1.12434e-23	1.57444e-22	MLOC_37856	GO:0005507,GO:0016491
MLOC_69912	226.921	-3.76495	1.14722e-23	1.60543e-22	Peroxidase 66, putative, expressedIPR010255 (Haem peroxidase)	EC:1.11.1.7,GO:0003674,GO:0004601,GO:0004601,GO:0006950,GO:0006979,GO:0006979,GO:0008150,GO:0016491,GO:0020037,GO:0020037,GO:0046872,GO:0055114,GO:0055114
MLOC_55291	1710.48	-4.16129	1.1557e-23	1.61625e-22	Prolyl 4-hydroxylase alpha subunit-like proteinIPR003582 (Metridin-like ShK toxin), IPR005123 (Oxoglutarate/iron-dependent oxygenase)	EC:1.14.11,GO:0005506,GO:0008150,GO:0016491,GO:0016491,GO:0016706,GO:0016706,GO:0031418,GO:0043167,GO:0055114,GO:0055114,
MLOC_10300	4917.43	-3.89915	1.191e-23	1.66453e-22	Protein kinase, putativeIPR001611 (Leucine-rich repeat), IPR011009 (Protein kinase-like domain)	EC:2.7.11,GO:0003674,GO:0004672,GO:0004672,GO:0004674,GO:0005515,GO:0005515,GO:0005524,GO:0006464,GO:0006468,GO:0006468,GO:0016301,GO:0016772,GO:0043167
MLOC_13080	6373.49	-2.44995	1.27164e-23	1.77608e-22	MLOC_13080	GO:0003677,GO:0003700,GO:0005634,GO:0006355,GO:0010200,GO:0046872
MLOC_14862	157.041	-4.18659	1.31164e-23	1.83066e-22	Retrotransposon protein, putative, LINE subclass	GO:0003676,GO:0008270
MLOC_52820	3903.09	-2.26181	1.31241e-23	1.83066e-22	Expansin proteinIPR007118 (Expansin/Lol pI), IPR014733 (Barwin-like endoglucanase)	GO:0005576,GO:0019953
MLOC_18231	1429.52	-2.58834	1.33735e-23	1.86424e-22	Calcium-dependent lipid-binding domain-containing plant phosphoribosyltransferase-like proteinIPR008973 (C2 calcium/lipid-binding domain, CaLB), IPR013583 (Phosphoribosyltransferase C-terminal)	GO:0005515,GO:0005515
MLOC_37796	143.623	-4.68235	1.35595e-23	1.88894e-22	Acylamino-acid-releasing enzymeIPR001375 (Peptidase S9, prolyl oligopeptidase, catalytic domain), IPR011042 (Six-bladed beta-propeller, TolB-like)	GO:0006508,GO:0008236,GO:0008236,
MLOC_53813	306.928	-3.7663	1.3823e-23	1.92441e-22	ABC transporter G family memberIPR003439 (ABC transporter-like), IPR013525 (ABC-2 type transporter)	GO:0000166,GO:0005524,GO:0005524,GO:0016020,GO:0016020,GO:0016887,GO:0016887,GO:0017111
MLOC_61601	7108.33	3.10179	1.38391e-23	1.9254e-22	Pyrimidine 5'-nucleotidaseIPR005834 (Haloacid dehalogenase-like hydrolase), IPR006402 (HAD-superfamily hydrolase, subfamily IA, variant 3), IPR023214 (HAD-like domain)	GO:0003824,GO:0008152,GO:0008152,GO:0010167,GO:0015706,GO:0016787
MLOC_3036	378.482	-3.29535	1.52857e-23	2.12529e-22	Late embryogenesis abundant (LEA) hydroxyproline-rich glycoprotein family LENGTH=210IPR004864 (Late embryogenesis abundant protein, LEA-14)
MLOC_4527	3324.12	-3.02456	1.54435e-23	2.14584e-22	Receptor protein kinase-like proteinIPR001611 (Leucine-rich repeat), IPR011009 (Protein kinase-like domain), IPR013210 (Leucine-rich repeat-containing N-terminal, type 2), IPR013320 (Concanavalin A-like lectin/glucanase, subgroup)	GO:0003674,GO:0004672,GO:0004672,GO:0005515,GO:0005515,GO:0005524,GO:0005524,GO:0006464,GO:0006468,GO:0006468,GO:0016021,GO:0016301,GO:0043167,
MLOC_59127	1927.54	2.43748	1.55612e-23	2.1608e-22	Stress enhanced protein 2	GO:0009523,GO:0009535,GO:0009765,GO:0016021,GO:0016168,
MLOC_20106	341.623	3.13416	1.57928e-23	2.19154e-22	MLOC_20106	GO:0003674,GO:0004497,GO:0005506,GO:0008150,GO:0008150,GO:0016491,GO:0016705,GO:0020037,GO:0043167,
MLOC_44235	18225.2	3.40155	1.5867e-23	2.20042e-22	Cytochrome P450IPR001128 (Cytochrome P450)	GO:0003674,GO:0004497,GO:0005506,GO:0005506,GO:0008150,GO:0009055,GO:0009055,GO:0016491,GO:0016705,GO:0016705,GO:0020037,GO:0020037,GO:0043167,GO:0055114,GO:0055114,
MLOC_69867	1212.66	-2.42828	1.59688e-23	2.21312e-22	DNAJ heat shock N-terminal domain-containing proteinIPR001623 (Heat shock protein DnaJ, N-terminal), IPR011990 (Tetratricopeptide-like helical)	GO:0031072,GO:0031072
MLOC_69918	416.183	-3.33461	1.60531e-23	2.22336e-22	NBS-LRR class disease resistance proteinIPR006121 (Heavy metal-associated domain, HMA)	GO:0030001,GO:0030001,GO:0046872,GO:0046872
MLOC_56998	137.604	4.8403	1.63056e-23	2.25688e-22	Beta-fructofuranosidaseIPR008985 (Concanavalin A-like lectin/glucanase), IPR013148 (Glycosyl hydrolases family 32, N-terminal), IPR023296 (Glycosyl hydrolase family 43, five-bladed beta-propellor domain)	GO:0004553,GO:0005975
MLOC_19537	4292.81	2.31551	1.64238e-23	2.27178e-22	RING/U-box superfamily protein LENGTH=453IPR013083 (Zinc finger, RING/FYVE/PHD-type)	GO:0003674,GO:0005515,GO:0005515,GO:0008270,GO:0008270,GO:0043167
MLOC_10264	174.351	-4.42825	1.83627e-23	2.53835e-22	WRKY transcription factor 20IPR003657 (DNA-binding WRKY)	GO:0003700,GO:0003700,GO:0006355,GO:0006355,GO:0043565,GO:0043565
MLOC_44818	383.552	3.21949	1.8492e-23	2.55457e-22	Unknown protein	GO:0005576,GO:0030246
MLOC_70302	1175.45	2.69033	1.87316e-23	2.58602e-22	BZIP transcription factor family protein, expressedIPR004827 (Basic-leucine zipper domain)	GO:0003700,GO:0003700,GO:0006355,GO:0006355,GO:0043565,GO:0043565,GO:0046983,GO:0046983
MLOC_67679	4186.95	2.48078	1.88745e-23	2.60408e-22	Unknown protein
MLOC_77796	339.959	-3.48729	1.89393e-23	2.61135e-22	Mitogen-activated protein kinase kinase 10-2IPR011009 (Protein kinase-like domain)	GO:0004672,GO:0004672,GO:0004674,GO:0004674,GO:0005524,GO:0005524,GO:0006468,
MLOC_73950	2564.29	2.44701	1.92191e-23	2.64822e-22	Amino acid permeaseIPR002293 (Amino acid/polyamine transporter I), IPR004841 (Amino acid permease domain)	GO:0005575,GO:0006810,GO:0009772,GO:0015171,GO:0016020,GO:0016021,GO:0022857,GO:0045156,GO:0055085,GO:0055085,GO:0055085,
MLOC_65609	1273.63	2.42103	2.02271e-23	2.78533e-22	SAUR-like auxin-responsive protein family LENGTH=160IPR003676 (Auxin responsive SAUR protein)
MLOC_58074	761.417	2.52908	2.10294e-23	2.89396e-22	serine-rich protein-related LENGTH=217
MLOC_59013	10744.4	2.68416	2.20735e-23	3.0357e-22	ATP-dependent zinc metalloprotease FtsH 2IPR003959 (ATPase, AAA-type, core)	GO:0000166,GO:0005524,GO:0005524,GO:0017111,GO:0017111,GO:0043167
MLOC_21885	706.251	2.75607	2.22075e-23	3.05219e-22	Protein of unknown function (DUF581) LENGTH=162IPR007650 (Protein of unknown function DUF581)
MLOC_69675	2417.4	3.34459	2.26244e-23	3.1075e-22	heat shock transcription factor A3 LENGTH=412IPR011991 (Winged helix-turn-helix transcription repressor DNA-binding)	GO:0001071,GO:0003700,GO:0003700,GO:0005634,GO:0005634,GO:0005634,GO:0006351,GO:0006355,GO:0006355,GO:0006950,GO:0009408,GO:0043565,GO:0043565,
MLOC_76088	283.051	-4.571	2.28088e-23	3.13083e-22	NBS-LRR disease resistance protein homologueIPR000767 (Disease resistance protein)	GO:0005524,GO:0005524,GO:0006915,GO:0006915,GO:0043167,GO:0043531
MLOC_7940	1583.33	-2.30363	2.31255e-23	3.17228e-22	Transcription factor, putativeIPR015300 (DNA-binding pseudobarrel domain), IPR016177 (DNA-binding, integrase-type)	GO:0001071,GO:0003677,GO:0003677,GO:0003700,GO:0003700,GO:0005634,GO:0006351,GO:0006355,GO:0006355,GO:0009058,GO:0034641,
MLOC_36308	715.588	-2.77902	2.44951e-23	3.35801e-22	Cytochrome P450 family proteinIPR001128 (Cytochrome P450)	GO:0003674,GO:0004497,GO:0005506,GO:0005506,GO:0008150,GO:0009055,GO:0009055,GO:0016491,GO:0016705,GO:0016705,GO:0020037,GO:0020037,GO:0043167,GO:0055114,GO:0055114,
MLOC_54795	10748.6	2.21102	2.48414e-23	3.40331e-22	Acyl-ACP thioesteraseIPR002864 (Acyl-ACP thioesterase)	GO:0006633,GO:0006633,GO:0016790,GO:0016790
MLOC_10709	7156.5	2.29127	2.59862e-23	3.55789e-22	Histidine kinaseIPR005467 (Signal transduction histidine kinase, core), IPR006189 (CHASE), IPR009082 (Signal transduction histidine kinase, homodimeric), IPR011006 (CheY-like superfamily)	EC:2.7.13.3,EC:2.7.3,GO:0000155,GO:0000155,GO:0000156,GO:0000156,GO:0000160,GO:0000160,GO:0004871,GO:0005524,GO:0005524,GO:0005575,GO:0006355,GO:0006355,GO:0007165,GO:0007165,GO:0008150,GO:0016020,GO:0016020,GO:0016301
MLOC_18906	937.096	-2.45415	2.65236e-23	3.62916e-22	unknown protein FUNCTIONS IN: molecular_function unknown INVOLVED IN: biological_process unknown LOCATED IN: plasma membrane EXPRESSED IN: 17 plant structures EXPRESSED DURING: 9 growth stages Has 14949 Blast hits to 9947 proteins in 971 species: Archae - 43 Bacteria - 3248 Metazoa - 4424 Fungi - 1542 Plants - 562 Viruses - 55 Other Eukaryotes - 5075 (source: NCBI BLink). LENGTH=487
MLOC_17390	283.815	-3.39022	2.67453e-23	3.65718e-22	Amine oxidaseIPR000269 (Copper amine oxidase)	EC:1.4.3.21,GO:0003674,GO:0005507,GO:0005507,GO:0008131,GO:0008131,GO:0008150,GO:0009308,GO:0009308,GO:0016491,GO:0043167,GO:0048038,GO:0048038,GO:0055114
MLOC_63073	1748.48	2.73529	2.93016e-23	4.00418e-22	UDP-glucose 6-dehydrogenaseIPR017476 (Nucleotide sugar dehydrogenase), IPR021157 (Cytochrome c1, transmembrane anchor, C-terminal)	GO:0016021,GO:0046872,GO:0055114,
MLOC_65753	8016.14	-2.79548	3.18272e-23	4.34655e-22	Oxysterol-binding protein-likeIPR000648 (Oxysterol-binding protein)	GO:0006869,GO:0008289
MLOC_40421	124.115	6.44024	3.2594e-23	4.44846e-22	Retrotransposon protein, putative, unclassified
MLOC_39161	127.086	4.67177	3.26236e-23	4.44967e-22	Unknown protein
MLOC_3793	946.704	2.56177	3.40626e-23	4.643e-22	Serine carboxypeptidase 1IPR001563 (Peptidase S10, serine carboxypeptidase)	EC:3.4.16,EC:3.4.21,GO:0004185,GO:0004185,GO:0006508,GO:0006508,GO:0008150,GO:0008233
MLOC_70946	4933.24	2.64445	3.50107e-23	4.76921e-22	MLOC_70946	GO:0016747,
MLOC_63760	688.309	-2.85672	3.52915e-23	4.80442e-22	Boron transporterIPR003020 (Bicarbonate transporter, eukaryotic)	GO:0005452,GO:0005575,GO:0006810,GO:0006820,GO:0006820,GO:0016021,GO:0016021,GO:0022857
MLOC_55825	705.646	-3.31182	3.72791e-23	5.0718e-22	nodulin MtN21 /EamA-like transporter family protein LENGTH=360IPR000620 (Drug/metabolite transporter)	GO:0005575,GO:0016020,GO:0016020,GO:0016021,GO:0022857,GO:0022857
MLOC_78213	1772.31	2.44248	3.88185e-23	5.27789e-22	unknown protein BEST Arabidopsis thaliana protein match is: unknown protein . LENGTH=302
MLOC_18669	1543.7	-2.82935	4.00164e-23	5.43732e-22	2-oxoglutarate-dependent dioxygenaseIPR005123 (Oxoglutarate/iron-dependent oxygenase)	EC:1.14.11,GO:0008150,GO:0016491,GO:0016491,GO:0016706,GO:0016706,GO:0046872,GO:0055114,GO:0055114,
MLOC_19031	171.883	3.82028	4.12059e-23	5.59543e-22	WD repeat-containing proteinIPR015943 (WD40/YVTN repeat-like-containing domain)	GO:0001071,GO:0003677,GO:0003700,GO:0003700,GO:0006355,GO:0009058,GO:0034641,GO:0043565,GO:0043565,
MLOC_76894	30735.1	2.33656	4.19194e-23	5.68872e-22	Reticulon family proteinIPR003388 (Reticulon)	GO:0005783,GO:0005783,GO:0016021,
MLOC_71053	1903.35	-2.57429	4.3177e-23	5.85569e-22	Phospholipase A2IPR016090 (Phospholipase A2)	EC:3.1.1,EC:3.1.1.1,EC:3.1.1.4,GO:0003674,GO:0004623,GO:0005509,GO:0005576,GO:0006629,GO:0006644,GO:0009056,GO:0016042,GO:0043167
MLOC_77922	413.558	-3.37997	4.43546e-23	6.01161e-22	Protein of unknown function (DUF2921) LENGTH=1059IPR021319 (Protein of unknown function DUF2921)	GO:0005768,GO:0005802,GO:0016020,
MLOC_74450	571.107	-2.69939	4.46663e-23	6.05005e-22	Protein kinase family proteinIPR011009 (Protein kinase-like domain)	EC:2.7.11,GO:0004672,GO:0004674,GO:0005524,GO:0006464,GO:0006468,GO:0006468,GO:0016301,GO:0043167,
MLOC_14621	20835.5	2.35357	4.73712e-23	6.41239e-22	Acyl-CoA dehydrogenase, putativeIPR009075 (Acyl-CoA dehydrogenase/oxidase C-terminal), IPR009100 (Acyl-CoA dehydrogenase/oxidase)	GO:0003995,GO:0003995,GO:0003997,GO:0006623,GO:0006635,GO:0007030,GO:0007033,GO:0008150,GO:0009514,GO:0009793,GO:0016192,GO:0016491,GO:0016558,GO:0016627,GO:0043167,GO:0044265,GO:0046459,GO:0050660,GO:0055114,
MLOC_62519	5392.23	3.11461	4.92272e-23	6.65944e-22	RING/U-box superfamily protein LENGTH=525IPR013083 (Zinc finger, RING/FYVE/PHD-type)	GO:0003674,GO:0005515,GO:0005515,GO:0008270,GO:0008270,GO:0043167
MLOC_11790	510.561	-3.14004	5.22717e-23	7.06686e-22	Protein kinase-3IPR011009 (Protein kinase-like domain)	GO:0004672,GO:0004672,GO:0004674,GO:0005524,GO:0005524,GO:0006468,GO:0006468,
MLOC_7719	629.218	-3.24381	5.2545e-23	7.09935e-22	NBS-LRR disease resistance protein homologue
MLOC_27635	171.427	-3.938	5.3306e-23	7.19765e-22	NBS-LRR disease resistance protein-like protein	GO:0005524,GO:0006952,GO:0043531,
MLOC_69501	1225.91	2.55508	5.38483e-23	7.26631e-22	NEDD8 ultimate buster, putativeIPR009060 (UBA-like), IPR019955 (Ubiquitin supergroup)	GO:0003674,GO:0005515,GO:0005515,
MLOC_22221	411.728	-3.37968	5.50736e-23	7.42699e-22	MLOC_22221
MLOC_44850	370.169	3.03784	5.59267e-23	7.53732e-22	basic helix-loop-helix (bHLH) DNA-binding superfamily protein LENGTH=264IPR011598 (Helix-loop-helix DNA-binding)	GO:0003674,GO:0006355
MLOC_2875	1869.19	-3.17927	5.60923e-23	7.55491e-22	Ring finger protein, putativeIPR013083 (Zinc finger, RING/FYVE/PHD-type)	GO:0003674,GO:0008270,GO:0043167,
MLOC_61490	179.596	-3.69964	5.72008e-23	7.69939e-22	BZIP transcription factor family protein, expressedIPR004827 (Basic-leucine zipper domain)	GO:0001071,GO:0003677,GO:0003700,GO:0003700,GO:0006355,GO:0009058,GO:0034641,GO:0043565,GO:0043565,GO:0046983
MLOC_78725	2090.1	-2.35741	6.14735e-23	8.26934e-22	PeroxidaseIPR010255 (Haem peroxidase)	GO:0004601,GO:0004601,GO:0005576,GO:0006979,GO:0006979,GO:0020037,GO:0020037,GO:0046872,GO:0055114,GO:0055114
MLOC_6476	3685.65	-2.38823	6.17939e-23	8.30724e-22	Glycerophosphoryl diester phosphodiesterase, putativeIPR004129 (Glycerophosphoryl diester phosphodiesterase)	EC:3.1,EC:3.1.4.46,GO:0003674,GO:0005975,GO:0006071,GO:0006071,GO:0006629,GO:0008889,GO:0008889,GO:0044281
MLOC_12769	866.63	2.55195	6.58678e-23	8.84939e-22	Protein of unknown function (DUF581) LENGTH=177IPR007650 (Protein of unknown function DUF581)
MLOC_61593	435.444	2.70712	6.64873e-23	8.92704e-22	Acyl-CoA thioesterase, putativeIPR006683 (Thioesterase superfamily)	GO:0005777,
MLOC_44059	447.455	-3.10342	7.08789e-23	9.51076e-22	Leucine-rich receptor-like protein kinase family protein LENGTH=977IPR001611 (Leucine-rich repeat), IPR011009 (Protein kinase-like domain), IPR013210 (Leucine-rich repeat-containing N-terminal, type 2)	GO:0003674,GO:0004672,GO:0004672,GO:0005515,GO:0005515,GO:0005524,GO:0006464,GO:0006468,GO:0006468,GO:0016021,GO:0016301,GO:0043167
MLOC_59184	254.899	-3.41727	7.13821e-23	9.57232e-22	myb domain protein 86 LENGTH=352IPR009057 (Homeodomain-like), IPR015495 (Myb transcription factor)	GO:0003677,GO:0003677,GO:0003682,
MLOC_60733	889.512	-2.70147	7.18174e-23	9.62469e-22	Receptor-like protein kinaseIPR001611 (Leucine-rich repeat), IPR011009 (Protein kinase-like domain), IPR013320 (Concanavalin A-like lectin/glucanase, subgroup)	EC:2.7.11,GO:0003674,GO:0004672,GO:0004674,GO:0005515,GO:0005515,GO:0005524,GO:0005524,GO:0006464,GO:0006468,GO:0006468,GO:0016301,GO:0043167,
MLOC_36135	279.844	-4.22999	8.07066e-23	1.08093e-21	Transposon protein, putative, CACTA, En/Spm sub-class
MLOC_23254	683.847	2.51897	8.25129e-23	1.10443e-21	Kinase, pfkB family proteinIPR002139 (Ribokinase)	GO:0004747,GO:0004747,GO:0006014,GO:0006014,GO:0009507,GO:0009902,GO:0010027,GO:0015979,GO:0016301,GO:0016773,GO:0016773,GO:0019288,GO:0034660,GO:0042793
MLOC_13622	883.285	-2.91392	8.30332e-23	1.1107e-21	MLOC_13622	GO:0003674,GO:0005975,GO:0016853,GO:0016857,GO:0050662,
MLOC_15778	5729.51	2.5642	8.42987e-23	1.12693e-21	Alpha-galactosidaseIPR000111 (Glycoside hydrolase, clan GH-D), IPR013780 (Glycosyl hydrolase, family 13, all-beta)	GO:0004553,GO:0005975,GO:0005975,GO:0009505,GO:0016798,GO:0048046,GO:0052692,
MLOC_59091	472.381	-3.15955	9.23419e-23	1.23369e-21	D-arabinono-1,4-lactone oxidase family protein LENGTH=591IPR007173 (D-arabinono-1,4-lactone oxidase), IPR010030 (Plant-specific FAD-dependent oxidoreductase), IPR016164 (FAD-linked oxidase-like, C-terminal), IPR016166 (FAD-binding, type 2)	EC:1.1.1.158,EC:1.1.3.37,GO:0003885,GO:0003885,GO:0005575,GO:0008150,GO:0008762,GO:0008762,GO:0016020,GO:0016020,GO:0016491,GO:0016491,GO:0043167,GO:0050660,GO:0050660,GO:0055114,GO:0055114,
MLOC_17178	1196.77	2.41313	9.53199e-23	1.27269e-21	Cytochrome P450IPR001128 (Cytochrome P450)	GO:0005506,GO:0005506,GO:0005783,GO:0009055,GO:0009055,GO:0009686,GO:0009707,GO:0009740,GO:0010241,GO:0016021,GO:0016705,GO:0020037,GO:0020037,GO:0052615,GO:0052616,GO:0052617,GO:0055114,
MLOC_59820	3780.04	2.21564	9.60117e-23	1.28113e-21	unknown protein BEST Arabidopsis thaliana protein match is: unknown protein . LENGTH=161
MLOC_68911	7146.61	2.13034	1.04255e-22	1.39026e-21	RING/U-box superfamily protein LENGTH=455IPR013083 (Zinc finger, RING/FYVE/PHD-type)	GO:0003674,GO:0008270,GO:0043167,
MLOC_67618	3550.73	-2.31795	1.04519e-22	1.39291e-21	Kinase, putativeIPR009091 (Regulator of chromosome condensation/beta-lactamase-inhibitor protein II), IPR011009 (Protein kinase-like domain), IPR013320 (Concanavalin A-like lectin/glucanase, subgroup)	GO:0004672,GO:0004674,GO:0004674,GO:0005524,GO:0005524,GO:0006468
MLOC_14242	338.518	-3.47883	1.12786e-22	1.50216e-21	MLOC_14242	GO:0016746,GO:0016747
MLOC_18654	1380.6	3.05146	1.13646e-22	1.51268e-21	Unknown protein
MLOC_14062	5482.9	2.45297	1.16439e-22	1.54889e-21	ABC-1 domain-containing proteinIPR011009 (Protein kinase-like domain)	GO:0004672,GO:0004672,GO:0005524,GO:0005524,GO:0006464,GO:0006468,GO:0010287,GO:0016301,GO:0043167,GO:0050821,GO:1902171,
MLOC_77667	981.358	-3.08177	1.18516e-22	1.57555e-21	High mobility group familyIPR009071 (High mobility group, superfamily)	GO:0003677,GO:0003677,GO:0003700,GO:0005634,GO:0006261,
MLOC_39389	254.931	-3.3729	1.27953e-22	1.69996e-21	Protein kinase, putativeIPR011009 (Protein kinase-like domain)	GO:0004672,GO:0004672,GO:0004674,GO:0005524,GO:0006464,GO:0006468,GO:0006468,GO:0016301,GO:0043167,
MLOC_75014	1387.89	2.29866	1.3556e-22	1.79992e-21	Sucrose synthaseIPR012820 (Sucrose synthase, plant/cyanobacteria)	EC:2.4.1,EC:2.4.1.13,GO:0005975,GO:0005985,GO:0005985,GO:0009058,GO:0009058,GO:0016157,GO:0016757,
MLOC_13062	686.689	2.83127	1.36236e-22	1.80777e-21	myb domain protein 52 LENGTH=249IPR009057 (Homeodomain-like), IPR015495 (Myb transcription factor)	GO:0003674,GO:0003677,GO:0003682,
MLOC_64367	1502.7	3.24065	1.4339e-22	1.90153e-21	Embryogenesis transmembrane protein-like
MLOC_64627	3911.44	2.19062	1.45514e-22	1.9285e-21	ATP-binding cassette transporterIPR003439 (ABC transporter-like)	GO:0000166,GO:0005524,GO:0005524,GO:0016887,GO:0016887,GO:0017111
MLOC_38000	154.686	6.12314	1.52995e-22	2.02641e-21	Retrotransposon protein, putative, unclassified, expressedIPR005135 (Endonuclease/exonuclease/phosphatase)
MLOC_60499	406.729	-3.14283	1.54169e-22	2.04069e-21	Plant protein of unknown function (DUF827) LENGTH=522IPR008545 (Protein of unknown function DUF827, plant)
MLOC_13737	162.883	-4.13046	1.553e-22	2.05441e-21	Receptor protein kinase-like proteinIPR001611 (Leucine-rich repeat), IPR011009 (Protein kinase-like domain), IPR013320 (Concanavalin A-like lectin/glucanase, subgroup)	GO:0004672,GO:0004672,GO:0005515,GO:0005515,GO:0005524,GO:0005524,GO:0006468,GO:0006468
MLOC_2950	838.491	-2.53928	1.55851e-22	2.06043e-21	Protein kinase superfamily protein LENGTH=472IPR011009 (Protein kinase-like domain)	GO:0004672,GO:0004674,GO:0005524,GO:0005524,GO:0006468,
MLOC_4597	808.768	-3.06922	1.56542e-22	2.0683e-21	Glycerophosphoryl diester phosphodiesterase, putativeIPR004129 (Glycerophosphoryl diester phosphodiesterase)	EC:3.1,EC:3.1.4.46,GO:0003674,GO:0005975,GO:0006071,GO:0006071,GO:0006629,GO:0008889,GO:0008889,GO:0044281
MLOC_37760	656.073	2.92563	1.58506e-22	2.09296e-21	Unknown proteinIPR021410 (Protein of unknown function DUF3049)
MLOC_76247	1876.19	2.27439	1.59735e-22	2.1079e-21	unknown protein Has 194 Blast hits to 189 proteins in 23 species: Archae - 0 Bacteria - 0 Metazoa - 0 Fungi - 0 Plants - 184 Viruses - 0 Other Eukaryotes - 10 (source: NCBI BLink). LENGTH=328	GO:0005794,
MLOC_12350	13731.3	2.27333	1.61543e-22	2.13045e-21	Programmed cell death proteinIPR003891 (Initiation factor eIF-4 gamma, MA3), IPR016024 (Armadillo-type fold)	GO:0003674,
MLOC_4798	446.368	-3.20435	1.63635e-22	2.15672e-21	Protein kinase-3IPR000767 (Disease resistance protein), IPR001611 (Leucine-rich repeat), IPR011009 (Protein kinase-like domain)	GO:0003674,GO:0004672,GO:0004672,GO:0004674,GO:0005515,GO:0005515,GO:0005524,GO:0005524,GO:0006468,GO:0006468,GO:0006915,GO:0006915,GO:0043167,GO:0043531
MLOC_39203	608.076	-2.5967	1.78422e-22	2.35017e-21	BZIP transcription factorIPR004827 (Basic-leucine zipper domain)	GO:0001071,GO:0003677,GO:0003700,GO:0003700,GO:0006355,GO:0006355,GO:0009058,GO:0034641,GO:0043565,GO:0043565,GO:0046983,GO:0046983
MLOC_11896	159.696	-3.97651	1.78702e-22	2.35184e-21	Dimethylaniline monooxygenase, putativeIPR020946 (Flavin monooxygenase-like)	EC:1.14.13,EC:1.14.13.8,GO:0003674,GO:0004499,GO:0004499,GO:0008150,GO:0016491,GO:0043167,GO:0050660,GO:0050660,GO:0050661,GO:0050661,GO:0055114,GO:0055114
MLOC_53632	1236.76	2.42932	1.78767e-22	2.35184e-21	Alternative oxidaseIPR002680 (Alternative oxidase)	GO:0005740,GO:0005740,GO:0007585,GO:0007585,GO:0055114,GO:0055114
MLOC_58639	420.583	-3.0277	1.80473e-22	2.37283e-21	Cytokinin oxidase/dehydrogenase 1IPR016164 (FAD-linked oxidase-like, C-terminal), IPR016166 (FAD-binding, type 2)	EC:1.1.1.158,EC:1.5.99.12,GO:0008150,GO:0008762,GO:0008762,GO:0009690,GO:0009690,GO:0016491,GO:0016491,GO:0019139,GO:0019139,GO:0043167,GO:0050660,GO:0050660,GO:0055114,GO:0055114
MLOC_34851	6224.03	2.46983	1.88757e-22	2.48023e-21	Alpha/beta hydrolase-fold family proteinIPR000073 (Alpha/beta hydrolase fold-1)	GO:0009507,GO:0015996,GO:0080124,
MLOC_40031	1769.18	-2.47449	1.90456e-22	2.50103e-21	U-box domain-containing proteinIPR013083 (Zinc finger, RING/FYVE/PHD-type), IPR016024 (Armadillo-type fold)	GO:0000151,GO:0000151,GO:0003674,GO:0004842,GO:0004842,GO:0006464,GO:0016567,GO:0016567,GO:0016874,
MLOC_66578	309.41	-3.06182	1.93663e-22	2.54158e-21	S-adenosyl-L-methionine-dependent methyltransferases superfamily protein LENGTH=351	GO:0008168,
MLOC_73203	1889.77	-3.3809	1.95663e-22	2.56628e-21	Late embryogenesis abundant (LEA) hydroxyproline-rich glycoprotein family LENGTH=238IPR004864 (Late embryogenesis abundant protein, LEA-14), IPR017690 (Outer membrane insertion C-terminal signal, omp85 target)
MLOC_69572	15542.1	-2.30481	1.9693e-22	2.58131e-21	LipoxygenaseIPR000907 (Lipoxygenase), IPR008976 (Lipase/lipooxygenase, PLAT/LH2)	GO:0005506,GO:0005515,GO:0005515,GO:0016165,GO:0016702,GO:0031408,GO:0046872,GO:0055114,GO:0055114,
MLOC_64083	8373.3	2.10628	1.97311e-22	2.58474e-21	Cryptochrome 1bIPR002081 (Cryptochrome/DNA photolyase, class 1)	EC:4.1.99,GO:0003913,GO:0003913,GO:0006259,GO:0006281,GO:0006281,GO:0006950,GO:0016829
MLOC_71767	171.091	4.03722	1.97649e-22	2.58759e-21	Beta-lactamase-like proteinIPR001279 (Beta-lactamase-like)	GO:0016787,GO:0016787
MLOC_18325	170.382	-3.83107	2.01725e-22	2.63934e-21	Aquaporin 2IPR000425 (Major intrinsic protein), IPR023271 (Aquaporin-like)	GO:0005215,GO:0005215,GO:0006810,GO:0006810,GO:0016020,GO:0016021
MLOC_65574	176.691	-4.59588	2.02894e-22	2.65303e-21	NBS-LRR disease resistance protein, putative, expressedIPR000767 (Disease resistance protein)	GO:0005524,GO:0005524,GO:0006915,GO:0006915,GO:0043531,
MLOC_69582	1665.31	2.61846	2.28071e-22	2.98044e-21	Chaperone protein DNAj, putativeIPR003095 (Heat shock protein DnaJ)	GO:0006457,GO:0006457,GO:0031072,GO:0031072,GO:0051082,GO:0051082
MLOC_57501	3648.16	3.01062	2.29031e-22	2.99116e-21	GDSL esterase/lipaseIPR001087 (Lipase, GDSL), IPR013830 (Esterase, SGNH hydrolase-type)	GO:0003674,GO:0005576,GO:0006629,GO:0006629,GO:0016042,GO:0016788,GO:0016788,
MLOC_62506	336.163	-3.2577	2.31274e-22	3.01862e-21	Disease resistance protein (CC-NBS-LRR)IPR000767 (Disease resistance protein)	GO:0005524,GO:0005524,GO:0006915,GO:0006915,GO:0043167,GO:0043531
MLOC_51904	604.478	3.84179	2.34567e-22	3.05976e-21	Calcium-binding EF hand family proteinIPR011992 (EF-hand-like domain)	GO:0005509,GO:0005829
MLOC_16950	27858.7	3.29388	2.42591e-22	3.1625e-21	Germin-like protein 3aIPR001929 (Germin), IPR011051 (Cupin, RmlC-type)	GO:0005576,GO:0030145,GO:0030145,GO:0045735,GO:0045735,GO:0048046,GO:0048046,
MLOC_58163	1691.78	2.37314	2.47975e-22	3.23073e-21	Bidirectional sugar transporter N3IPR004316 (RAG1-activating protein-1-related)	GO:0005575,GO:0008643,GO:0016021,GO:0016021
MLOC_17820	1086.2	2.31566	2.50637e-22	3.26344e-21	TRICHOME BIREFRINGENCE-LIKE 22 LENGTH=414
MLOC_58362	7969.68	2.37416	2.74033e-22	3.56591e-21	2-succinylbenzoate-CoA ligaseIPR000873 (AMP-dependent synthetase/ligase)	GO:0003824,GO:0005524,GO:0008152,GO:0009506,GO:0009570,GO:0010030,GO:0010167,GO:0010214,GO:0015706,GO:0033611,GO:0046482,GO:0048046,GO:0050203,GO:0050832
MLOC_68361	520.096	-2.87885	3.01403e-22	3.9197e-21	unknown protein FUNCTIONS IN: molecular_function unknown INVOLVED IN: N-terminal protein myristoylation LOCATED IN: cellular_component unknown BEST Arabidopsis thaliana protein match is: unknown protein . LENGTH=166
MLOC_58749	2126.98	2.23357	3.03949e-22	3.95041e-21	ADP-ribosylation factor-like proteinIPR005225 (Small GTP-binding protein domain), IPR006689 (Small GTPase superfamily, ARF/SAR type)	GO:0005525,GO:0005525,GO:0005622,GO:0005622,GO:0007264,GO:0007264
MLOC_15203	12751.5	2.69104	3.40128e-22	4.41797e-21	Laccase 1IPR017761 (Laccase)	GO:0005507,GO:0005507,GO:0016491,GO:0016491,GO:0046274,GO:0048046,GO:0052716,GO:0055114,GO:0055114,
MLOC_64308	1424.87	-3.13795	3.42777e-22	4.44969e-21	Unknown proteinIPR007650 (Protein of unknown function DUF581)
MLOC_19317	149.265	-4.23812	3.4786e-22	4.51295e-21	Zinc finger CCCH domain-containing protein 34IPR000571 (Zinc finger, CCCH-type)
MLOC_10957	259.105	3.6109	3.74692e-22	4.85813e-21	Inosine-5'-monophosphate dehydrogenaseIPR000644 (Cystathionine beta-synthase, core), IPR013785 (Aldolase-type TIM barrel)	GO:0003674,GO:0003824,GO:0005515,GO:0005515,GO:0030554,
MLOC_75288	18638.5	2.6148	3.90326e-22	5.05778e-21	Formate dehydrogenase 1IPR006139 (D-isomer specific 2-hydroxyacid dehydrogenase, catalytic domain), IPR016040 (NAD(P)-binding domain)	GO:0003674,GO:0005739,GO:0008150,GO:0008152,GO:0008863,GO:0009507,GO:0009579,GO:0016491,GO:0016616,GO:0016616,GO:0048037,GO:0051287,GO:0051287,GO:0055114,GO:0055114,
MLOC_65860	678.017	3.81562	3.93397e-22	5.09451e-21	Cp12 domain-containing protein 1IPR003823 (Domain of unknown function CP12)
MLOC_20378	5114.84	2.41484	3.96677e-22	5.1339e-21	Thaumatin-like proteinIPR001938 (Thaumatin, pathogenesis-related)
MLOC_72789	121.014	4.69589	4.18381e-22	5.41155e-21	Ring finger protein, putativeIPR013083 (Zinc finger, RING/FYVE/PHD-type)	GO:0008270,
MLOC_81131	656.392	-2.77365	4.31288e-22	5.57515e-21	WRKY transcription factor 20IPR003657 (DNA-binding WRKY)	GO:0001071,GO:0003677,GO:0003700,GO:0003700,GO:0006355,GO:0006355,GO:0009058,GO:0034641,GO:0043565,GO:0043565
MLOC_70055	26885.5	2.81752	4.31557e-22	5.57528e-21	Isovaleryl-CoA dehydrogenaseIPR009075 (Acyl-CoA dehydrogenase/oxidase C-terminal), IPR009100 (Acyl-CoA dehydrogenase/oxidase)	EC:1.3.99.3,GO:0003995,GO:0005524,GO:0005759,GO:0006552,GO:0008150,GO:0008470,GO:0009744,GO:0009750,GO:0016491,GO:0016627,GO:0043167,GO:0050660,GO:0055114
MLOC_22184	1914.21	-2.38386	4.45878e-22	5.75683e-21	Microtubule associated protein family protein, putative, expressedIPR007145 (Microtubule-associated protein, MAP65/ASE1-type)	GO:0000226,GO:0000910
MLOC_67089	951.872	-3.17817	4.50509e-22	5.81314e-21	Acyl:coa ligase acetate-coa synthetase-like proteinIPR000873 (AMP-dependent synthetase/ligase)	GO:0003824,GO:0003824,GO:0008152,GO:0008152
MLOC_44139	8330.25	2.16028	4.61476e-22	5.95107e-21	Polyphosphoinositide phosphataseIPR002013 (Synaptojanin, N-terminal)	EC:3.1,GO:0003674,GO:0006629,GO:0006629,GO:0008150,GO:0009058,GO:0042578,GO:0042578
MLOC_43518	1246.17	-2.38329	5.05183e-22	6.5108e-21	Calmodulin-like proteinIPR011992 (EF-hand-like domain)	GO:0005509,
MLOC_1496	4257.93	2.4676	5.09424e-22	6.56154e-21	unknown protein BEST Arabidopsis thaliana protein match is: unknown protein . LENGTH=235
MLOC_45165	328.215	2.91903	5.29993e-22	6.82011e-21	Malate dehydrogenase 1IPR010945 (Malate dehydrogenase, type 2)	GO:0000023,GO:0005739,GO:0005975,GO:0006099,GO:0006108,GO:0006108,GO:0006364,GO:0008150,GO:0009570,GO:0009579,GO:0009657,GO:0009941,GO:0010207,GO:0016491,GO:0016491,GO:0016615,GO:0016616,GO:0019252,GO:0019761,GO:0030060,GO:0043085,GO:0044281,GO:0046554,GO:0048046,GO:0055114,
MLOC_63653	242.521	-3.51601	5.30132e-22	6.82011e-21	Receptor kinaseIPR001611 (Leucine-rich repeat), IPR011009 (Protein kinase-like domain), IPR013210 (Leucine-rich repeat-containing N-terminal, type 2)	GO:0003674,GO:0004672,GO:0004672,GO:0004674,GO:0005515,GO:0005515,GO:0005524,GO:0005524,GO:0006468,GO:0006468,GO:0016021,
MLOC_52939	414.398	-2.80096	5.34159e-22	6.86781e-21	unknown protein FUNCTIONS IN: molecular_function unknown INVOLVED IN: biological_process unknown LOCATED IN: plasma membrane EXPRESSED IN: 17 plant structures EXPRESSED DURING: 7 growth stages BEST Arabidopsis thaliana protein match is: unknown protein . LENGTH=342
MLOC_70405	451.887	2.6523	5.50414e-22	7.07257e-21	Calcium-dependent lipid-binding (CaLB domain) family protein LENGTH=289IPR008973 (C2 calcium/lipid-binding domain, CaLB)
MLOC_19786	688.535	-3.19783	5.59136e-22	7.18036e-21	unknown protein BEST Arabidopsis thaliana protein match is: unknown protein . LENGTH=187
MLOC_213	1503.64	-2.90582	5.60106e-22	7.18853e-21	Peroxidase 1IPR010255 (Haem peroxidase)	EC:1.11.1.7,GO:0003674,GO:0004601,GO:0004601,GO:0006950,GO:0006979,GO:0006979,GO:0008150,GO:0016491,GO:0020037,GO:0020037,GO:0046872,GO:0055114,GO:0055114
MLOC_15189	119.273	-6.40396	5.65207e-22	7.24968e-21	Peroxidase 52IPR010255 (Haem peroxidase)	GO:0004601,GO:0004601,GO:0005576,GO:0006979,GO:0006979,GO:0020037,GO:0020037,GO:0046872,GO:0055114,GO:0055114
MLOC_12266	431.156	3.12266	5.6622e-22	7.25835e-21	Protein kinase CIPR002921 (Lipase, class 3), IPR008973 (C2 calcium/lipid-binding domain, CaLB)	GO:0003674,GO:0004806,GO:0004806,GO:0005515,GO:0006629,GO:0006629,GO:0009507,GO:0016787
MLOC_14934	379.238	-3.5465	5.74312e-22	7.35769e-21	MLOC_14934	GO:0005529,GO:0048544
MLOC_31665	346.644	3.08282	6.07454e-22	7.77765e-21	CASP-like proteinIPR006702 (Uncharacterised protein family UPF0497, trans-membrane plant)	GO:0005886,GO:0016021
MLOC_81989	610.89	-2.497	6.1912e-22	7.92231e-21	Protein kinase family proteinIPR011009 (Protein kinase-like domain)	EC:2.7.11,GO:0004672,GO:0004672,GO:0004674,GO:0004674,GO:0005524,GO:0005524,GO:0006464,GO:0006468,GO:0006468,GO:0016301,GO:0043167
MLOC_15691	1137.89	-2.46377	6.87053e-22	8.78636e-21	ExpansinIPR007118 (Expansin/Lol pI), IPR014733 (Barwin-like endoglucanase)	GO:0005576,GO:0005618,GO:0009664,GO:0016020
MLOC_37894	869.2	2.37505	7.01572e-22	8.9667e-21	unknown proteinIPR009943 (Protein of unknown function DUF1475)	GO:0005773,
MLOC_7281	701.848	-2.91488	7.03073e-22	8.98056e-21	Protein of unknown function (DUF594) LENGTH=803IPR007658 (Protein of unknown function DUF594)
MLOC_62061	2143.9	2.1848	7.42671e-22	9.48073e-21	Autophagy 8IPR004241 (Autophagy protein Atg8 ubiquitin-like)	GO:0000421,GO:0005874,GO:0006914,GO:0015031,GO:0033110,GO:0046482
MLOC_64867	877.862	-2.44105	7.7743e-22	9.91857e-21	Auxin efflux carrierIPR004776 (Auxin efflux carrier)	GO:0005575,GO:0016021,GO:0016021,GO:0055085,GO:0055085,GO:0055085
MLOC_64280	360.972	2.75994	8.13946e-22	1.03783e-20	Protein kinaseIPR011009 (Protein kinase-like domain)	GO:0004672,GO:0004672,GO:0005524,GO:0005524,GO:0006464,GO:0006468,GO:0006468,GO:0016301,GO:0043167,
MLOC_60257	765.521	-3.06408	8.15854e-22	1.03965e-20	EndoglucanaseIPR001701 (Glycoside hydrolase, family 9), IPR008928 (Six-hairpin glycosidase-like), IPR019028 (Carbohydrate binding domain CBM49)	GO:0004553,GO:0005576,GO:0005576,GO:0005975,GO:0008810,GO:0010054,GO:0030245,GO:0030246,GO:0030246,
MLOC_70239	199.829	-4.47473	8.28444e-22	1.05506e-20	unknown protein BEST Arabidopsis thaliana protein match is: unknown protein . LENGTH=202
MLOC_10219	10772.7	2.10792	8.49127e-22	1.08028e-20	Negative regulator of genetic competence ClpC/MecBIPR013093 (ATPase, AAA-2)	GO:0005524,GO:0005524,GO:0043167,
MLOC_4902	810.053	-2.66415	8.49249e-22	1.08028e-20	MLOC_4902	GO:0003674,GO:0005215,GO:0005575,GO:0006810,GO:0016020,
MLOC_64805	398.785	-3.32066	8.94511e-22	1.13719e-20	Xyloglucan endotransglucosylase/hydrolase protein 15IPR008264 (Beta-glucanase), IPR008985 (Concanavalin A-like lectin/glucanase), IPR016455 (Xyloglucan endotransglucosylase/hydrolase)	EC:2.4.1.207,GO:0004553,GO:0004553,GO:0005576,GO:0005618,GO:0005618,GO:0005975,GO:0005975,GO:0006073,GO:0006073,GO:0016757,GO:0016762,GO:0016762,GO:0016798,GO:0048046,GO:0048046,GO:0071555,
MLOC_6942	1298.36	2.86728	9.15359e-22	1.163e-20	RING finger family proteinIPR013083 (Zinc finger, RING/FYVE/PHD-type)	GO:0008270,
MLOC_66722	810.903	-3.40619	9.17902e-22	1.16555e-20	Acid beta-fructofuranosidase, putativeIPR008985 (Concanavalin A-like lectin/glucanase), IPR013148 (Glycosyl hydrolases family 32, N-terminal), IPR017690 (Outer membrane insertion C-terminal signal, omp85 target), IPR021792 (Beta-fructofuranosidase), IPR023296 (Glycosyl hydrolase family 43, five-bladed beta-propellor domain)	EC:3.2.1,EC:3.2.1.26,EC:3.2.1.48,GO:0004553,GO:0004564,GO:0004575,GO:0004575,GO:0005975,GO:0005975,GO:0016798
MLOC_36879	6778.06	2.25982	9.43754e-22	1.19767e-20	Nuclear transcription factor Y subunit B2IPR003957 (Transcription factor, CBFA/NFYB, DNA topoisomerase), IPR009072 (Histone-fold)	GO:0003674,GO:0003677,GO:0003677,GO:0005622,GO:0005634,GO:0005634,GO:0005634,GO:0006355,GO:0006355,GO:0009058,GO:0034641,GO:0043565,GO:0043565,
MLOC_55473	4279	2.47773	9.51011e-22	1.20616e-20	Uncharacterised conserved protein (UCP012943) LENGTH=359
MLOC_4831	9176.18	2.30354	9.5931e-22	1.21597e-20	Rhodanese-like domain containing protein, expressedIPR001763 (Rhodanese-like)	GO:0004792,GO:0005737,GO:0008152,
MLOC_33876	1200.96	-3.12568	9.64576e-22	1.22193e-20	Replication protein A1IPR004591 (Replication factor-a protein 1 Rpa1), IPR016027 (Nucleic acid-binding, OB-fold-like)	GO:0003676,GO:0003677,GO:0003677,GO:0005634,GO:0005634,GO:0006260,GO:0006260,GO:0006281,GO:0006310,
MLOC_43982	289.585	2.96091	9.6764e-22	1.22509e-20	F-box domain containing protein
MLOC_14832	140.481	-4.7915	9.91011e-22	1.25394e-20	fucosyltransferase 1 LENGTH=558IPR004938 (Xyloglucan fucosyltransferase)	EC:2.4.1,EC:2.4.1.69,GO:0005575,GO:0008107,GO:0008107,GO:0016020,GO:0016020,GO:0016757,GO:0042546,GO:0042546,GO:0071554,
MLOC_3613	1455.29	-2.49327	9.93828e-22	1.25677e-20	Protein of unknown function (DUF3133) LENGTH=768IPR021480 (Protein of unknown function DUF3133)
MLOC_56862	792.108	-2.43013	1.0085e-21	1.27457e-20	Peroxidase 39IPR002016 (Haem peroxidase, plant/fungal/bacterial)	EC:1.11.1.7,GO:0003674,GO:0004601,GO:0004601,GO:0006950,GO:0006979,GO:0006979,GO:0008150,GO:0016491,GO:0020037,GO:0020037,GO:0046872,GO:0055114,GO:0055114
MLOC_6707	370.867	-2.92475	1.01485e-21	1.28185e-20	Basic helix-loop-helix (BHLH) family transcription factorIPR011598 (Helix-loop-helix DNA-binding)	GO:0000041,GO:0003677,GO:0003700,GO:0005634,GO:0006351,GO:0006355,GO:0006355,GO:0010039,GO:0034756,
MLOC_9097	726.067	2.86832	1.0428e-21	1.31637e-20	MLOC_9097	GO:0009570,GO:0019172,GO:0019249,
MLOC_5621	3196.17	-2.32513	1.05214e-21	1.32739e-20	Glucan endo-1,3-beta-glucosidase 7IPR000490 (Glycoside hydrolase, family 17), IPR017853 (Glycoside hydrolase, superfamily)	GO:0004553,GO:0004553,GO:0005975,GO:0005975,GO:0005975,GO:0016798
MLOC_20153	273.874	-3.01986	1.0642e-21	1.34181e-20	BEST Arabidopsis thaliana protein match is: nucleolar protein gar2-related . LENGTH=671
MLOC_11529	301.355	9.6402	1.06711e-21	1.3447e-20	Unknown protein
MLOC_61359	1965.53	2.49446	1.15834e-21	1.4588e-20	RING finger family proteinIPR013083 (Zinc finger, RING/FYVE/PHD-type)	GO:0003674,GO:0005515,GO:0005515,GO:0008270,GO:0008270,GO:0043167
MLOC_13234	316.104	-3.17365	1.20013e-21	1.51055e-20	Disease resistance proteinIPR000767 (Disease resistance protein), IPR001611 (Leucine-rich repeat)	GO:0003674,GO:0005515,GO:0005515,GO:0005524,GO:0005524,GO:0006915,GO:0006915,GO:0043167,GO:0043531,
MLOC_49945	1639.8	2.20654	1.30871e-21	1.64625e-20	Unknown proteinIPR013181 (Protein of unknown function DUF1719, Oryza sativa)
MLOC_74006	4358.27	2.49932	1.3539e-21	1.7021e-20	MLOC_74006	GO:0006869,GO:0008289
MLOC_10787	1133.61	-2.99196	1.38717e-21	1.74291e-20	Calmodulin-like proteinIPR011992 (EF-hand-like domain)	GO:0005509,GO:0043167
MLOC_70768	931.681	2.34667	1.41725e-21	1.77967e-20	IAA-amino acid hydrolase ILR1IPR002933 (Peptidase M20)	GO:0008152,GO:0008152,GO:0016787,GO:0016787
MLOC_63044	1053.03	3.01376	1.50356e-21	1.88694e-20	Glycosyl transferase, group 1 family proteinIPR001296 (Glycosyl transferase, family 1)	GO:0004672,GO:0004674,GO:0004674,GO:0005515,GO:0005515,GO:0005524,GO:0005524,GO:0006468,GO:0006468,GO:0016021
MLOC_72903	1665.01	-2.61687	1.57782e-21	1.97898e-20	IQ-domain 22 LENGTH=484IPR000048 (IQ motif, EF-hand binding site)	GO:0005515,GO:0005515
MLOC_75969	13334.4	2.11367	1.61977e-21	2.03042e-20	MLOC_75969	GO:0004568,GO:0006032,GO:0016998,
MLOC_4858	2536.98	2.63777	1.6298e-21	2.0418e-20	Protein kinase family proteinIPR011009 (Protein kinase-like domain)	GO:0004672,GO:0004674,GO:0005524,GO:0006468,GO:0006468,
MLOC_61818	16596.9	2.42375	1.64105e-21	2.0547e-20	Pyruvate kinaseIPR001697 (Pyruvate kinase)	EC:2.7.1.40,GO:0000287,GO:0000287,GO:0004743,GO:0004743,GO:0005524,GO:0005975,GO:0006091,GO:0006096,GO:0006096,GO:0006633,GO:0009056,GO:0009570,GO:0010431,GO:0016301,GO:0030955,GO:0030955,GO:0043167,GO:0044281,
MLOC_43152	11657.9	2.73112	1.68863e-21	2.11305e-20	Protein of unknown function, DUF538 LENGTH=157IPR007493 (Protein of unknown function DUF538)	GO:0005634,
MLOC_71202	126.201	4.65983	1.69152e-21	2.11544e-20	Gibberellin 2-oxidase 5IPR002283 (Isopenicillin N synthase)	EC:1.14.11,GO:0005506,GO:0005506,GO:0008150,GO:0008150,GO:0016491,GO:0016491,GO:0016706,GO:0016706,GO:0046872,GO:0055114,
MLOC_53482	285.323	2.88718	1.70351e-21	2.12919e-20	Receptor-like protein kinaseIPR001611 (Leucine-rich repeat), IPR011009 (Protein kinase-like domain), IPR013210 (Leucine-rich repeat-containing N-terminal, type 2)	GO:0004672,GO:0004674,GO:0005515,GO:0005515,GO:0005524,GO:0005524,GO:0006468,GO:0006468,GO:0016021,
MLOC_75780	28900.6	2.04326	1.78925e-21	2.23506e-20	Programmed cell death proteinIPR003891 (Initiation factor eIF-4 gamma, MA3), IPR016024 (Armadillo-type fold)	GO:0003674,
MLOC_38761	188.15	-4.06747	1.821e-21	2.2734e-20	Protein trichome birefringence-like 19
MLOC_37089	361.636	-2.81605	1.86486e-21	2.32681e-20	MLOC_37089	GO:0003677,GO:0005634,GO:0006355,
MLOC_67447	175.6	-3.64287	1.87687e-21	2.34043e-20	Flavonol 4-sulfotransferaseIPR000863 (Sulfotransferase domain)	GO:0003674,GO:0008146,GO:0008146,
MLOC_58249	1741.98	2.21424	1.89191e-21	2.35782e-20	unknown protein FUNCTIONS IN: molecular_function unknown LOCATED IN: endomembrane system EXPRESSED IN: 23 plant structures EXPRESSED DURING: 13 growth stages Has 1807 Blast hits to 1807 proteins in 277 species: Archae - 0 Bacteria - 0 Metazoa - 736 Fungi - 347 Plants - 385 Viruses - 0 Other Eukaryotes - 339 (source: NCBI BLink). LENGTH=862
MLOC_17616	363.607	-3.01399	1.9104e-21	2.37949e-20	MLOC_17616	EC:1.14.13,EC:1.14.13.8,GO:0003674,GO:0004499,GO:0008150,GO:0008150,GO:0016491,GO:0043167,GO:0050660,GO:0050661
MLOC_68972	672.032	3.51727	2.01326e-21	2.50615e-20	Germin-like protein 2IPR001929 (Germin), IPR011051 (Cupin, RmlC-type)	GO:0003674,GO:0005576,GO:0030145,GO:0030145,GO:0043167,GO:0045735,GO:0045735,GO:0048046,GO:0048046,
MLOC_31393	837.914	-3.02715	2.09972e-21	2.61227e-20	MLOC_31393	EC:1.11.1.7,GO:0003674,GO:0004601,GO:0006950,GO:0006979,GO:0008150,GO:0016491,GO:0020037,GO:0046872,
MLOC_44215	4259.79	2.20447	2.14788e-21	2.67064e-20	Poly(A) polymerase-like proteinIPR007012 (Poly(A) polymerase, central domain), IPR011068 (Nucleotidyltransferase, class I, C-terminal-like)	EC:2.7.7.19,GO:0003723,GO:0003723,GO:0003723,GO:0004652,GO:0004652,GO:0005634,GO:0005634,GO:0005634,GO:0006351,GO:0006351,GO:0016779,GO:0034641,GO:0043631,GO:0043631,
MLOC_51251	331.634	3.03422	2.3606e-21	2.93344e-20	Outward rectifying potassium channelIPR003280 (Two pore domain potassium channel), IPR011992 (EF-hand-like domain)	GO:0005267,GO:0005267,GO:0005509,GO:0016020,GO:0016021,GO:0071805
MLOC_60984	463.625	-3.17705	2.45573e-21	3.0499e-20	Endo-1,4-beta-xylanaseIPR001000 (Glycoside hydrolase, family 10), IPR008979 (Galactose-binding domain-like), IPR017853 (Glycoside hydrolase, superfamily)	GO:0004553,GO:0004553,GO:0005975,GO:0005975
MLOC_57390	196.47	-3.62408	2.46363e-21	3.05794e-20	Receptor protein kinaseIPR000858 (S-locus glycoprotein), IPR001480 (Bulb-type lectin domain), IPR003609 (Apple-like), IPR011009 (Protein kinase-like domain)	EC:2.7.11,GO:0004672,GO:0004674,GO:0005524,GO:0005529,GO:0005529,GO:0006464,GO:0006468,GO:0006468,GO:0008150,GO:0016301,GO:0043167,GO:0048544,GO:0048544
MLOC_9942	223.446	-3.35643	2.65941e-21	3.29905e-20	SubtilaseIPR015500 (Peptidase S8, subtilisin-related), IPR023828 (Peptidase S8, subtilisin, Ser-active site)	EC:3.4.21,GO:0004252,GO:0004252,GO:0006508,GO:0006508,GO:0008150,GO:0008233,GO:0042802,GO:0042802,GO:0043086,GO:0043086,
MLOC_56030	1439.3	-2.46924	2.69637e-21	3.34297e-20	Leucine Rich Repeat family protein, expressedIPR001611 (Leucine-rich repeat)	GO:0003674,GO:0005515,GO:0005515,
MLOC_38198	4035.86	3.71534	2.72941e-21	3.38199e-20	Pleckstrin homology (PH) domain-containing protein
MLOC_34548	1104.94	2.65019	2.78946e-21	3.45441e-20	PsbQ-like 1 LENGTH=220IPR008797 (Photosystem II PsbQ, oxygen evolving complex), IPR023222 (PsbQ-like domain)	GO:0005509,GO:0005509,GO:0005575,GO:0009523,GO:0009579,GO:0009654,GO:0009654,GO:0015979,GO:0015979,GO:0019898,GO:0019898,GO:0043167,GO:0043234,
MLOC_56477	730.479	2.49025	2.80576e-21	3.47259e-20	Solute carrier family 22 member 15-like proteinIPR005828 (General substrate transporter), IPR016196 (Major facilitator superfamily domain, general substrate transporter)	GO:0016021,GO:0016021,GO:0022857,GO:0022857,GO:0055085,
MLOC_61316	335.08	2.8808	2.84342e-21	3.51718e-20	Short-chain dehydrogenase/reductase SDRIPR002198 (Short-chain dehydrogenase/reductase SDR)	GO:0008150,GO:0008152,GO:0008152,GO:0016491,GO:0016491,
MLOC_69951	411.236	-3.86778	2.8602e-21	3.5359e-20	Nodulin MtN21 /EamA-like transporter family proteinIPR000620 (Drug/metabolite transporter)	GO:0005575,GO:0016020,GO:0016020,GO:0022857,GO:0022857,
MLOC_4115	1476.96	3.11786	2.95982e-21	3.65696e-20	Trehalose-6-phosphate phosphataseIPR006379 (HAD-superfamily hydrolase, subfamily IIB), IPR023214 (HAD-like domain)	GO:0003824,GO:0004805,GO:0005992,GO:0005992
MLOC_13761	195.654	-3.98959	3.02757e-21	3.73852e-20	NBS-LRR class disease resistance protein
MLOC_33537	827.924	3.13856	3.11558e-21	3.84499e-20	Aminotransferase, class V familyIPR015424 (Pyridoxal phosphate-dependent transferase, major domain)	GO:0003674,GO:0003824,GO:0008150,GO:0008152,GO:0008152,GO:0030170,GO:0043167,
MLOC_57098	498.131	-2.68105	3.1504e-21	3.88573e-20	receptor-like kinase LENGTH=751IPR001611 (Leucine-rich repeat), IPR011009 (Protein kinase-like domain), IPR013210 (Leucine-rich repeat-containing N-terminal, type 2)	GO:0003674,GO:0004672,GO:0004672,GO:0005515,GO:0005515,GO:0005524,GO:0005524,GO:0006464,GO:0006468,GO:0006468,GO:0016021,GO:0016301,GO:0016772,GO:0043167
MLOC_21677	520.886	3.10196	3.27318e-21	4.03485e-20	Ripening-related proteinIPR014733 (Barwin-like endoglucanase)
MLOC_80197	217.214	-3.40954	3.28058e-21	4.04167e-20	Ethylene-responsive transcription factor 1B, putativeIPR016177 (DNA-binding, integrase-type)	GO:0001071,GO:0003677,GO:0003700,GO:0003700,GO:0005634,GO:0006351,GO:0006355,GO:0006355,GO:0009058,GO:0034641
MLOC_3983	2020.51	-2.35348	3.28711e-21	4.0474e-20	RING/U-box superfamily protein LENGTH=367IPR013083 (Zinc finger, RING/FYVE/PHD-type)	GO:0003674,GO:0005515,GO:0008270,GO:0008270,GO:0043167,
MLOC_37570	288.302	9.56661	3.34405e-21	4.11515e-20	Metallothionein-II proteinIPR000316 (Plant EC metallothionein-like protein, family 15)	GO:0008270,GO:0008270
MLOC_41994	273.585	2.87449	3.34715e-21	4.11661e-20	MLOC_41994	GO:0003700,GO:0006355
MLOC_55270	1120.77	2.57242	3.44833e-21	4.23863e-20	ACT domain containing protein, putative, expressedIPR002912 (Amino acid-binding ACT)	GO:0008150,GO:0008152,GO:0008152,GO:0016597,GO:0016597,GO:0043167
MLOC_13320	415.167	-3.3316	3.45595e-21	4.24557e-20	S-receptor kinase, putativeIPR000858 (S-locus glycoprotein), IPR001480 (Bulb-type lectin domain), IPR003609 (Apple-like), IPR011009 (Protein kinase-like domain)	EC:2.7.11,GO:0004672,GO:0004674,GO:0005524,GO:0005524,GO:0005529,GO:0005529,GO:0006464,GO:0006468,GO:0006468,GO:0008150,GO:0016301,GO:0043167,GO:0048544,GO:0048544,
MLOC_70421	2162.69	2.90102	3.51133e-21	4.31114e-20	Protein of unknown function (DUF567) LENGTH=196IPR000007 (Tubby, C-terminal), IPR000649 (Initiation factor 2B-related), IPR007612 (LURP1-like domain)
MLOC_59358	251.878	3.96203	3.53511e-21	4.33786e-20	MLOC_59358	EC:2.4.1,EC:2.4.1.13,GO:0005975,GO:0005985,GO:0009058,GO:0016157,GO:0016757,
MLOC_14042	3584.74	2.1582	3.53789e-21	4.33881e-20	MLOC_14042	EC:2.7.11,GO:0004674,GO:0005524,GO:0006464,GO:0006464,GO:0016301,GO:0043167,
MLOC_72928	3782.21	2.22706	3.62713e-21	4.44571e-20	ATP-dependent zinc metalloprotease FtsH 2IPR003959 (ATPase, AAA-type, core), IPR005936 (Peptidase, FtsH)	EC:3.4.24,GO:0004222,GO:0004222,GO:0005524,GO:0005524,GO:0005575,GO:0006508,GO:0006508,GO:0008150,GO:0008233,GO:0016020,GO:0043167
MLOC_55928	1378.9	2.29626	3.89662e-21	4.7733e-20	Kinase family proteinIPR010632 (Domain of unknown function DUF1221), IPR011009 (Protein kinase-like domain)	GO:0004672,GO:0004672,GO:0005524,GO:0005524,GO:0006468,GO:0006468
MLOC_4273	18556.8	2.07223	3.98868e-21	4.8833e-20	N-succinylglutamate 5-semialdehyde dehydrogenaseIPR016161 (Aldehyde/histidinol dehydrogenase)	GO:0003842,GO:0005759,GO:0008152,GO:0008270,GO:0009507,GO:0010133,GO:0016491,GO:0016620,GO:0050897,GO:0055114,GO:0055114,GO:0072593
MLOC_56194	251.414	-3.40991	4.15237e-21	5.08081e-20	Phi-1-like phosphate-induced proteinIPR006766 (Phosphate-induced protein 1)
MLOC_60415	877.957	-2.52143	4.18134e-21	5.11335e-20	Alpha-glucosidase like proteinIPR000322 (Glycoside hydrolase, family 31), IPR013785 (Aldolase-type TIM barrel)	GO:0004553,GO:0004553,GO:0005975,GO:0005975,GO:0005975,GO:0016798
MLOC_4124	1807	2.22099	4.2567e-21	5.20255e-20	Lipase/serine esteraseIPR007751 (Domain of unknown function DUF676, lipase-like)	GO:0016787,
MLOC_80476	2382.19	3.25141	4.31238e-21	5.26761e-20	Wali6 protein	GO:0004867,GO:0005576,GO:0005576,GO:0030234
MLOC_66551	132.006	4.5771	4.55253e-21	5.5578e-20	Dioxygenase-related proteinIPR004294 (Carotenoid oxygenase)	GO:0009570,GO:0009733,GO:0009830,GO:0009926,GO:0009965,GO:0010223,GO:0016121,GO:0016124,GO:0016702,GO:0046872,GO:1901601,
MLOC_59587	973.466	2.30954	4.62167e-21	5.63902e-20	Unknown proteinIPR005174 (Protein of unknown function DUF295)
MLOC_10146	720.739	2.59886	4.6556e-21	5.6772e-20	unknown protein FUNCTIONS IN: molecular_function unknown INVOLVED IN: biological_process unknown LOCATED IN: endomembrane system EXPRESSED IN: 23 plant structures EXPRESSED DURING: 13 growth stages BEST Arabidopsis thaliana protein match is: unknown protein . LENGTH=104
MLOC_63569	1382.32	-2.52107	4.75127e-21	5.79058e-20	Histone H1IPR005819 (Histone H5)	GO:0000786,GO:0000786,GO:0003677,GO:0003677,GO:0005634,GO:0005634,GO:0006334,GO:0006334
MLOC_17130	1785.94	2.8625	4.77736e-21	5.81908e-20	GDSL esterase/lipaseIPR001087 (Lipase, GDSL), IPR013830 (Esterase, SGNH hydrolase-type)	GO:0003674,GO:0006629,GO:0006629,GO:0016787,GO:0016788,GO:0016788
MLOC_10853	127.954	4.01112	4.78888e-21	5.82981e-20	Unknown protein
MLOC_14829	3400.71	-2.94522	4.85983e-21	5.91284e-20	MLOC_14829	GO:0003674,GO:0005506,GO:0008150,GO:0008150,GO:0016491,GO:0016705,GO:0020037,GO:0043167
MLOC_71946	2185.14	-3.04694	4.99291e-21	6.07132e-20	MLOC_71946
MLOC_13410	352.076	3.13908	5.27553e-21	6.41136e-20	Basic-leucine zipper (bZIP) transcription factor family protein LENGTH=249IPR004827 (Basic-leucine zipper domain)	GO:0003700,GO:0003700,GO:0006355,GO:0043565,GO:0043565,GO:0046983
MLOC_63202	137.393	-4.0769	5.37103e-21	6.52374e-20	Unknown protein
MLOC_3053	1981.78	-3.08261	5.78765e-21	7.02581e-20	High affinity nitrate transporterIPR016605 (Transporter, high affinity nitrate, Nar2)
MLOC_28157	207.107	3.60484	5.80983e-21	7.04876e-20	Avenin-like a3IPR001954 (Gliadin/LMW glutenin), IPR016140 (Bifunctional inhibitor/plant lipid transfer protein/seed storage helical domain)	GO:0045735,
MLOC_45043	106.234	-4.96983	5.84706e-21	7.08993e-20	Flavonol 4-sulfotransferaseIPR000863 (Sulfotransferase domain)	GO:0003674,GO:0008146,GO:0008146,
MLOC_55407	1843.88	-2.18399	6.22998e-21	7.54999e-20	Methyltransferase-like proteinIPR013216 (Methyltransferase type 11)	GO:0008152,GO:0008152,GO:0008168,GO:0008168
MLOC_75285	742.471	-2.54403	6.28567e-21	7.61319e-20	GDSL esterase/lipaseIPR001087 (Lipase, GDSL), IPR013830 (Esterase, SGNH hydrolase-type)	GO:0003674,GO:0006629,GO:0006629,GO:0016788,GO:0016788,
MLOC_81064	589.618	-3.078	6.33848e-21	7.67284e-20	Kinesin-like proteinIPR001752 (Kinesin, motor domain), IPR021881 (Protein of unknown function DUF3490)	GO:0003777,GO:0003777,GO:0005524,GO:0005524,GO:0005871,GO:0005874,GO:0007018,GO:0007018
MLOC_63231	5306.84	2.13903	6.39188e-21	7.72879e-20	Natural resistance-associated macrophage protein, putativeIPR001046 (Natural resistance-associated macrophage protein)	GO:0003674,GO:0005215,GO:0005215,GO:0005575,GO:0006810,GO:0006810,GO:0006810,GO:0016020,GO:0016020,
MLOC_70142	4868.16	2.21624	6.39104e-21	7.72879e-20	Diacylglycerol kinase 2IPR016064 (ATP-NAD kinase, PpnK-type), IPR016961 (Diacylglycerol kinase, plant)	EC:2.7.1.107,EC:2.7.1.23,GO:0003951,GO:0004143,GO:0004143,GO:0005524,GO:0007165,GO:0007205,GO:0007205,GO:0008150,GO:0016301,
MLOC_75136	4720.04	2.18489	6.50146e-21	7.85687e-20	Yellow stripe-like transporter 12IPR004813 (Oligopeptide transporter OPT superfamily)	GO:0055085,GO:0055085
MLOC_74495	137.163	7.07436	6.62106e-21	7.99692e-20	Dehydrogenase/reductase SDR family protein 7-likeIPR002198 (Short-chain dehydrogenase/reductase SDR)	GO:0008150,GO:0008152,GO:0008152,GO:0016491,GO:0016491,
MLOC_66252	534.144	-2.80016	6.73605e-21	8.13124e-20	BZIP transcription factorIPR004827 (Basic-leucine zipper domain)	GO:0003700,GO:0003700,GO:0006355,GO:0006355,GO:0043565,GO:0043565,GO:0046983,GO:0046983
MLOC_50536	1035.14	-3.25594	6.76588e-21	8.16267e-20	ATP-binding cassette transporter, putativeIPR003439 (ABC transporter-like), IPR013525 (ABC-2 type transporter), IPR013581 (Plant PDR ABC transporter associated)	GO:0005524,GO:0005524,GO:0005575,GO:0016020,GO:0016020,GO:0016887,GO:0016887,
MLOC_29945	13957.1	2.23963	6.78578e-21	8.18209e-20	Interferon-related developmental regulator family proteinIPR016024 (Armadillo-type fold)	GO:0003674,
MLOC_36713	2889.24	2.20835	6.94902e-21	8.37423e-20	Vacuole membrane protein, putativeIPR015414 (SNARE associated Golgi protein)	GO:0000407,GO:0005789,GO:0006887,GO:0007029,GO:0007030,GO:0010506,GO:0016021,
MLOC_12202	182.91	8.31772	7.04519e-21	8.48538e-20	ACT domain-containing proteinIPR002912 (Amino acid-binding ACT)	GO:0008150,GO:0008152,GO:0008152,GO:0016597,GO:0016597,GO:0043167
MLOC_74596	4369.1	-2.29582	7.15121e-21	8.60825e-20	Protein kinase-likeIPR011009 (Protein kinase-like domain)	EC:2.7.11,GO:0004672,GO:0004672,GO:0004674,GO:0004674,GO:0005524,GO:0005524,GO:0006464,GO:0006468,GO:0016301,GO:0043167,
MLOC_73743	102.987	5.60315	7.44414e-21	8.95586e-20	Cytochrome P450 family protein, expressedIPR001128 (Cytochrome P450)	GO:0004497,GO:0005506,GO:0005506,GO:0009055,GO:0009055,GO:0016705,GO:0016705,GO:0020037,GO:0020037,GO:0055114,GO:0055114,
MLOC_68803	206.497	-4.4155	7.46116e-21	8.97131e-20	Leucine-rich repeat receptor-like protein kinaseIPR001611 (Leucine-rich repeat)	GO:0003674,GO:0005515,GO:0005515,
MLOC_55556	1112.59	2.62463	7.95088e-21	9.55482e-20	Nucleotide-diphospho-sugar transferase family protein LENGTH=386IPR005069 (Nucleotide-diphospho-sugar transferase)
MLOC_50908	967.034	2.29135	7.982e-21	9.58686e-20	Lysosomal Pro-X carboxypeptidaseIPR008758 (Peptidase S28)	GO:0000394,GO:0004180,GO:0005773,GO:0006508,GO:0008236,GO:0008236,GO:0009086,GO:0009507
MLOC_16769	725.706	3.21862	8.20336e-21	9.84724e-20	Beta-1,3-galactosyl-O-glycosyl-glycoprotein beta-1,6-N-acetylglucosaminyltransferaseIPR003406 (Glycosyl transferase, family 14)	EC:2.4.1,GO:0005575,GO:0008375,GO:0008375,GO:0016020,GO:0016020,GO:0016757,
MLOC_57670	345.948	-3.43099	8.21649e-21	9.8575e-20	Cyclin D1IPR013763 (Cyclin-like)	GO:0000278,GO:0005634,GO:0005634,GO:0005634,GO:0006464,GO:0007049,GO:0010440,GO:0019899,GO:0042023,GO:0045736,GO:0051301,
MLOC_67500	597.486	-2.5466	8.61264e-21	1.0327e-19	CRAL/TRIO domain containing protein, expressedIPR001251 (CRAL-TRIO domain), IPR011074 (CRAL/TRIO, N-terminal domain)
MLOC_57566	491.11	2.57476	8.67194e-21	1.03923e-19	SPX domain-containing membrane proteinIPR004331 (SPX, N-terminal), IPR011701 (Major facilitator superfamily), IPR016196 (Major facilitator superfamily domain, general substrate transporter)	GO:0005575,GO:0016021,GO:0016021,GO:0055085,GO:0055085,GO:0055085
MLOC_13017	4237.66	2.38438	8.86352e-21	1.0616e-19	MLOC_13017	GO:0003824,
MLOC_53125	603.118	3.34882	9.10845e-21	1.09033e-19	Unknown proteinIPR008889 (VQ)
MLOC_81876	72520.2	2.47074	9.37682e-21	1.12183e-19	Cysteine proteinaseIPR000118 (Granulin), IPR013128 (Peptidase C1A, papain)	GO:0006508,GO:0006508,GO:0008234,GO:0008234
MLOC_45782	429.194	2.94482	9.45376e-21	1.13041e-19	Protein of unknown function (DUF1645) LENGTH=380IPR012442 (Protein of unknown function DUF1645)
MLOC_68449	654.63	3.22535	9.69118e-21	1.15815e-19	MLOC_68449
MLOC_58522	422.555	-3.18514	9.7637e-21	1.16617e-19	Kinesin-like proteinIPR001752 (Kinesin, motor domain)	EC:3.6.1,EC:3.6.1.15,GO:0003674,GO:0003777,GO:0003777,GO:0005524,GO:0005524,GO:0005856,GO:0005871,GO:0005874,GO:0007018,GO:0007018,GO:0008092,GO:0008150,GO:0043167,GO:0043234
MLOC_71159	371.755	-3.3142	1.00176e-20	1.19583e-19	Receptor-like kinaseIPR001611 (Leucine-rich repeat), IPR011009 (Protein kinase-like domain), IPR013210 (Leucine-rich repeat-containing N-terminal, type 2)	GO:0004672,GO:0004672,GO:0005515,GO:0005515,GO:0005524,GO:0005524,GO:0006468,GO:0006468,GO:0016021,
MLOC_34965	140.99	-3.82177	1.00301e-20	1.19666e-19	Kinase family proteinIPR011009 (Protein kinase-like domain)	GO:0004672,GO:0004672,GO:0004674,GO:0005524,GO:0006468,GO:0006468
MLOC_50024	1179.02	-3.00606	1.0215e-20	1.21805e-19	MLOC_50024	EC:1.14.11,GO:0008150,GO:0016491,GO:0016706
MLOC_15580	2790.71	-3.55078	1.05503e-20	1.25734e-19	Potassium transporter, putativeIPR003855 (K+ potassium transporter)	GO:0015079,GO:0015079,GO:0016020,GO:0016020,GO:0071805,GO:0071805
MLOC_14206	2761.37	2.19455	1.05919e-20	1.26159e-19	MLOC_14206	GO:0005515,GO:0005886
MLOC_60555	111.608	5.24027	1.09594e-20	1.30464e-19	sugar transporter protein 7 LENGTH=513IPR005828 (General substrate transporter), IPR016196 (Major facilitator superfamily domain, general substrate transporter)	GO:0005575,GO:0016021,GO:0016021,GO:0022857,GO:0022857,GO:0022891,GO:0055085,GO:0055085,GO:0055085,
MLOC_55414	162.778	-4.07643	1.11766e-20	1.32977e-19	Xyloglucan endotransglucosylase/hydrolase protein 5IPR008264 (Beta-glucanase), IPR008985 (Concanavalin A-like lectin/glucanase)	GO:0004553,GO:0004553,GO:0005975,GO:0005975
MLOC_56868	114.497	-5.66444	1.15405e-20	1.3723e-19	Membrane protein, putativeIPR005134 (Uncharacterised protein family UPF0114)
MLOC_43290	184.468	3.3335	1.15543e-20	1.37318e-19	MLOC_43290	GO:0008150,GO:0016757,GO:0016758,
MLOC_71168	770.89	-2.74705	1.15937e-20	1.37711e-19	Plant protein of unknown function (DUF247) LENGTH=529IPR004158 (Protein of unknown function DUF247, plant)
MLOC_37390	132.943	4.77692	1.23345e-20	1.46429e-19	Myosin heavy chain-related protein
MLOC_56963	6186.67	-2.1235	1.24706e-20	1.47963e-19	GATA transcription factor, putativeIPR013088 (Zinc finger, NHR/GATA-type)	GO:0001071,GO:0003677,GO:0003700,GO:0003700,GO:0006355,GO:0006355,GO:0008270,GO:0008270,GO:0009058,GO:0034641,GO:0043167,GO:0043565,GO:0043565,
MLOC_17433	1004.05	2.23697	1.30162e-20	1.54351e-19	MLOC_17433	GO:0006629,GO:0008152
MLOC_74830	10852	-2.48011	1.3071e-20	1.54916e-19	Kinase, putativeIPR011009 (Protein kinase-like domain), IPR021720 (Malectin)	GO:0004672,GO:0004674,GO:0005524,GO:0006468,GO:0006468,
MLOC_44418	486.644	3.38189	1.33236e-20	1.57823e-19	Endoplasmic reticulum metallopeptidaseIPR007484 (Peptidase M28)	GO:0006508,GO:0006508,GO:0008233,GO:0008233
MLOC_51405	1597.43	2.70849	1.37977e-20	1.63349e-19	Zinc-finger protein 1IPR013087 (Zinc finger, C2H2-type/integrase, DNA-binding)	GO:0005622,GO:0005622,GO:0008270,GO:0008270,GO:0043167,GO:0046872
MLOC_66109	2859.6	2.50022	1.39104e-20	1.64593e-19	unknown protein BEST Arabidopsis thaliana protein match is: unknown protein . LENGTH=264	GO:0005773,
MLOC_51312	1229.88	2.32578	1.39722e-20	1.65233e-19	Auxin-responsive protein IAAIPR003311 (AUX/IAA protein)	GO:0003674,GO:0003674,GO:0005634,GO:0005634,GO:0005634,GO:0006351,GO:0006355,GO:0006355,GO:0009058,GO:0009734,GO:0034641,
MLOC_57709	5297.35	2.29846	1.45223e-20	1.71644e-19	Heat shock transcription factor 34IPR011991 (Winged helix-turn-helix transcription repressor DNA-binding)	GO:0003700,GO:0003700,GO:0005634,GO:0005634,GO:0006351,GO:0006355,GO:0006355,GO:0009407,GO:0009408,GO:0009414,GO:0009737,GO:0010583,GO:0030968,GO:0042538,GO:0043565,GO:0043565,GO:0045892,
MLOC_4721	115.512	-4.66269	1.51349e-20	1.78786e-19	Protein of unknown function (DUF1677) LENGTH=110IPR012876 (Protein of unknown function DUF1677, plant)
MLOC_60739	284.297	-3.10519	1.5277e-20	1.80366e-19	Abscisic acid receptor PYR1IPR019587 (Polyketide cyclase/dehydrase), IPR023393 (START-like domain)
MLOC_71267	535.66	-2.85828	1.55687e-20	1.8371e-19	AquaporinIPR000425 (Major intrinsic protein), IPR023271 (Aquaporin-like)	GO:0003674,GO:0005215,GO:0005215,GO:0005575,GO:0006810,GO:0006810,GO:0006810,GO:0016020,GO:0016021,
MLOC_52938	357.303	-2.74308	1.581e-20	1.86454e-19	Tetratricopeptide repeat-containing proteinIPR001440 (Tetratricopeptide TPR-1), IPR011717 (Tetratricopeptide TPR-4)	GO:0005515,GO:0042802,GO:0042802,
MLOC_72553	188.896	3.22758	1.63082e-20	1.92224e-19	NAC domain protein,IPR003441 (No apical meristem (NAM) protein)	GO:0003677,GO:0003677,GO:0006355,GO:0006355,GO:0009058,GO:0034641
MLOC_10346	447.511	3.14648	1.6457e-20	1.93872e-19	Protein of unknown function (DUF581) LENGTH=177IPR007650 (Protein of unknown function DUF581)
MLOC_33518	752.342	-3.53036	1.68143e-20	1.97973e-19	MLOC_33518	GO:0030410,GO:0030418
MLOC_56127	791.081	2.71776	1.75931e-20	2.07029e-19	unknown protein Has 1807 Blast hits to 1807 proteins in 277 species: Archae - 0 Bacteria - 0 Metazoa - 736 Fungi - 347 Plants - 385 Viruses - 0 Other Eukaryotes - 339 (source: NCBI BLink). LENGTH=363IPR001810 (F-box domain, cyclin-like)	GO:0005515,GO:0006826,GO:0010106,GO:0010167,GO:0015706,
MLOC_33522	1122.81	-2.51325	1.77631e-20	2.08916e-19	Heavy metal transport/detoxification superfamily protein LENGTH=254
MLOC_6803	756.267	-2.63716	1.91544e-20	2.25155e-19	Cyclin B1IPR014400 (Cyclin A/B/D/E)	GO:0000079,GO:0005634,GO:0005634,GO:0007049,GO:0051301,
MLOC_51038	5237.15	2.15071	1.93554e-20	2.27394e-19	MLOC_51038	GO:0004601,GO:0006979,GO:0020037,GO:0046872
MLOC_74463	915.917	2.72352	1.95151e-20	2.29146e-19	Germin AIPR001929 (Germin), IPR011051 (Cupin, RmlC-type)	GO:0005576,GO:0030145,GO:0045735,GO:0045735
MLOC_77422	554.362	-3.05592	2.00857e-20	2.35716e-19	Kinesin, putativeIPR001752 (Kinesin, motor domain)	EC:3.6.1,EC:3.6.1.15,GO:0003674,GO:0003777,GO:0003777,GO:0005524,GO:0005524,GO:0005739,GO:0005856,GO:0005871,GO:0005874,GO:0007018,GO:0007018,GO:0008092,GO:0008150,GO:0043167,GO:0043234,
MLOC_1236	3932.47	2.18447	2.04043e-20	2.39325e-19	Ring finger protein, putative (Transcription factor, putative) (Transcriptional repressor, putative)IPR000967 (Zinc finger, NF-X1-type)	GO:0001071,GO:0003700,GO:0003700,GO:0005634,GO:0005634,GO:0005634,GO:0006355,GO:0006355,GO:0008270,GO:0008270,GO:0009058,GO:0034641,GO:0043167,
MLOC_70728	250.571	9.41114	2.15067e-20	2.52117e-19	Transmembrane protein 184CIPR005178 (Organic solute transporter Ost-alpha)	GO:0009062,
MLOC_4875	256.905	-3.19651	2.21855e-20	2.59933e-19	unknown protein BEST Arabidopsis thaliana protein match is: unknown protein . LENGTH=434
MLOC_60326	1615.1	-2.91671	2.27947e-20	2.66927e-19	Protein of unknown function, DUF547 LENGTH=582IPR006869 (Domain of unknown function DUF547), IPR011991 (Winged helix-turn-helix transcription repressor DNA-binding), IPR012336 (Thioredoxin-like fold)	GO:0009055,GO:0009055,GO:0015035,GO:0015035,GO:0035556,GO:0035556,GO:0045454,GO:0045454,GO:0048653,
MLOC_29663	2503.94	2.49076	2.35564e-20	2.75546e-19	Kinase, putativeIPR011009 (Protein kinase-like domain)	GO:0004672,GO:0004674,GO:0004674,GO:0005515,GO:0005524,GO:0005524,GO:0006468,GO:0030247
MLOC_45727	4626.73	2.51683	2.35562e-20	2.75546e-19	Non-specific lipid-transfer proteinIPR000528 (Plant lipid transfer protein/Par allergen), IPR016140 (Bifunctional inhibitor/plant lipid transfer protein/seed storage helical domain)	GO:0006810,GO:0006869,GO:0008289,GO:0008289
MLOC_67284	296.814	-4.33794	2.38753e-20	2.79125e-19	PolygalacturonaseIPR000743 (Glycoside hydrolase, family 28), IPR011050 (Pectin lyase fold/virulence factor)	GO:0004650,GO:0004650,GO:0005576,GO:0005975,GO:0005975,GO:0071555
MLOC_62657	352.132	-3.09485	2.41424e-20	2.82094e-19	unknown protein Has 2862 Blast hits to 2331 proteins in 349 species: Archae - 6 Bacteria - 408 Metazoa - 833 Fungi - 223 Plants - 134 Viruses - 7 Other Eukaryotes - 1251 (source: NCBI BLink). LENGTH=674	GO:0000226,GO:0000911
MLOC_51719	9790.62	2.68504	2.46401e-20	2.87753e-19	Endosomal targeting BRO1-like domain-containing protein LENGTH=419IPR004328 (BRO1 domain)
MLOC_76054	1177.86	2.3202	2.50824e-20	2.9276e-19	Basic salivary proline-rich protein 2
MLOC_54549	1048.28	2.24838	2.58683e-20	3.01769e-19	Mitochondrial import inner membrane translocase subunit TIM16IPR005341 (Protein Transporter, Pam16)	GO:0005744,GO:0030150
MLOC_2445	583.704	3.18834	2.6106e-20	3.04376e-19	Unknown protein
MLOC_10610	252.845	3.54006	2.65673e-20	3.09587e-19	Unknown protein
MLOC_44268	1277.18	-2.33012	2.6695e-20	3.10907e-19	MATE efflux family protein, expressedIPR002528 (Multi antimicrobial extrusion protein)	GO:0005575,GO:0006855,GO:0006855,GO:0015238,GO:0015238,GO:0015297,GO:0015297,GO:0016020,GO:0016021,GO:0022857,GO:0055085,GO:0055085
MLOC_64863	172.388	-3.83795	2.69412e-20	3.13605e-19	Unknown protein
MLOC_17858	787.598	-2.68069	2.72285e-20	3.16778e-19	Bifunctional inhibitor/lipid-transfer protein/seed storage 2S albumin superfamily protein LENGTH=110IPR016140 (Bifunctional inhibitor/plant lipid transfer protein/seed storage helical domain)
MLOC_68088	11985.6	2.05812	2.79734e-20	3.25268e-19	Myosin-like proteinIPR000048 (IQ motif, EF-hand binding site), IPR001609 (Myosin head, motor domain)	EC:3.6.1,EC:3.6.1.15,GO:0003674,GO:0003774,GO:0003774,GO:0005515,GO:0005515,GO:0005524,GO:0005524,GO:0005856,GO:0016459,GO:0016459,GO:0043167,GO:0043234
MLOC_6838	14863.4	-2.07922	2.80215e-20	3.25651e-19	Ferredoxin--NADP reductaseIPR012146 (Ferredoxin-NADP+ reductase), IPR015701 (Ferredoxin Reductase), IPR017938 (Riboflavin synthase-like beta-barrel)	GO:0008150,GO:0016491,GO:0016491,GO:0055114
MLOC_59890	4333.17	2.07813	2.84271e-20	3.30187e-19	Chaperone protein clpBIPR004176 (Clp, N-terminal), IPR023150 (Double Clp-N motif)	GO:0019538,GO:0019538
MLOC_37745	166.849	-3.50152	2.85626e-20	3.31582e-19	Protein of unknown function (DUF594) LENGTH=798IPR007658 (Protein of unknown function DUF594)
MLOC_40006	5481.61	2.303	2.87854e-20	3.33808e-19	Zinc finger protein CONSTANS-like proteinIPR000315 (Zinc finger, B-box)	GO:0005622,GO:0005622,GO:0005622,GO:0008270,GO:0008270,GO:0043167
MLOC_51992	210.255	-3.22829	2.87801e-20	3.33808e-19	BTB/POZ domain containing protein, expressedIPR011333 (BTB/POZ fold)	GO:0005515,GO:0005515
MLOC_80402	2184.53	-3.73211	2.92647e-20	3.39184e-19	Retrotransposon protein, putative, unclassifiedIPR005135 (Endonuclease/exonuclease/phosphatase)	EC:1.14.11,GO:0008150,GO:0016491,GO:0016706,GO:0046872,
MLOC_65326	482.193	-2.74696	3.05774e-20	3.54208e-19	TRICHOME BIREFRINGENCE-LIKE 28 LENGTH=424
MLOC_73808	5273.87	-2.39213	3.11783e-20	3.60974e-19	Germin-like protein 5aIPR001929 (Germin), IPR011051 (Cupin, RmlC-type)	GO:0003674,GO:0005576,GO:0030145,GO:0030145,GO:0043167,GO:0045735,GO:0045735,GO:0048046,GO:0048046,
MLOC_67076	4147.2	-3.01348	3.16431e-20	3.66158e-19	BURP domain-containing protein 11IPR004873 (BURP domain)
MLOC_39585	259.128	9.40811	3.25907e-20	3.76921e-19	Pectinesterase inhibitor domain containing proteinIPR006501 (Pectinesterase inhibitor)	EC:3.1.1.1,EC:3.1.1.11,GO:0003674,GO:0004857,GO:0004857,GO:0030234,GO:0030599,GO:0030599
MLOC_67287	6084.2	2.50538	3.27056e-20	3.78046e-19	HXXXD-type acyl-transferase family protein LENGTH=426IPR003480 (Transferase), IPR023213 (Chloramphenicol acetyltransferase-like domain)	GO:0016746,GO:0016747,GO:0016747,
MLOC_14727	6785.09	-2.29996	3.2876e-20	3.79812e-19	Xyloglucan endotransglucosylase/hydrolase protein 22, putativeIPR008264 (Beta-glucanase), IPR008985 (Concanavalin A-like lectin/glucanase), IPR016455 (Xyloglucan endotransglucosylase/hydrolase)	GO:0004553,GO:0004553,GO:0005618,GO:0005618,GO:0005975,GO:0006073,GO:0006073,GO:0016762,GO:0016762,GO:0048046,GO:0048046,GO:0071555
MLOC_66939	2469.41	2.28939	3.33289e-20	3.84838e-19	Peptide transporter, putativeIPR000109 (Oligopeptide transporter), IPR016196 (Major facilitator superfamily domain, general substrate transporter)	GO:0005215,GO:0005215,GO:0006857,GO:0006857,GO:0016020,GO:0016020
MLOC_11555	169.359	-4.06971	3.37957e-20	3.90018e-19	Protein of unknown function (DUF567) LENGTH=210IPR000007 (Tubby, C-terminal), IPR007612 (LURP1-like domain)
MLOC_56247	2610.87	2.30736	3.4279e-20	3.95384e-19	WRKY transcription factor 21IPR003657 (DNA-binding WRKY), IPR018872 (Zn-cluster domain)	GO:0001071,GO:0003677,GO:0003700,GO:0003700,GO:0006355,GO:0009058,GO:0034641,GO:0043565,GO:0043565,
MLOC_76349	8863.02	-2.07284	3.50741e-20	4.04339e-19	Fasciclin-like arabinogalactan protein 7IPR000782 (FAS1 domain)
MLOC_76675	99.3157	-5.8883	3.51021e-20	4.04445e-19	Expansin-B6IPR014733 (Barwin-like endoglucanase)
MLOC_23666	721.277	2.35282	3.53248e-20	4.06793e-19	1-aminocyclopropane-1-carboxylate oxidase-like proteinIPR005123 (Oxoglutarate/iron-dependent oxygenase)	EC:1.14.11,GO:0005506,GO:0008150,GO:0016491,GO:0016491,GO:0016706,GO:0016706,GO:0043167,GO:0055114,
MLOC_56278	12810.3	-2.19218	3.54289e-20	4.07773e-19	Aquaporin 2.1IPR000425 (Major intrinsic protein), IPR023271 (Aquaporin-like)	GO:0003674,GO:0005215,GO:0005215,GO:0005575,GO:0006810,GO:0006810,GO:0006810,GO:0016020,GO:0016020,GO:0016021
MLOC_54759	4987.09	2.08288	3.5737e-20	4.111e-19	Glycogen synthaseIPR005085 (Carbohydrate binding module family 25), IPR011835 (Glycogen/starch synthases, ADP-glucose type)	EC:2.4.1,EC:2.4.1.21,GO:0003674,GO:0005975,GO:0009011,GO:0009058,GO:0009058,GO:0009250,GO:0016757,GO:2001070
MLOC_73998	475.752	3.4062	3.65918e-20	4.20708e-19	Drought-induced protein 1
MLOC_52621	219.436	-3.40914	3.7329e-20	4.28955e-19	Nitrate transporter, putativeIPR011701 (Major facilitator superfamily), IPR016196 (Major facilitator superfamily domain, general substrate transporter)	GO:0016021,GO:0016021,GO:0055085,GO:0055085
MLOC_67060	2317.97	2.6278	4.02427e-20	4.6219e-19	Domain of unknown function (DUF23) LENGTH=588IPR008166 (Domain of unknown function DUF23)
MLOC_53267	221.813	-3.10696	4.0604e-20	4.6609e-19	Periplasmic binding protein
MLOC_72350	259.492	-3.3833	4.32556e-20	4.96263e-19	Unknown protein
MLOC_66041	7341.53	2.50695	4.42863e-20	5.07818e-19	Electron transfer flavoprotein subunit alphaIPR001308 (Electron transfer flavoprotein, alpha subunit)	GO:0005507,GO:0005759,GO:0009055,GO:0050660,GO:0055114,
MLOC_23297	391.77	-2.74252	4.73131e-20	5.42236e-19	NADPH-dependent FMN reductase, putativeIPR005025 (NADPH-dependent FMN reductase)	GO:0016491,
MLOC_53253	262.968	-3.16709	4.78114e-20	5.47656e-19	MLOC_53253	GO:0004674,GO:0005199,GO:0005524,GO:0006468
MLOC_25678	14567.9	3.58969	4.85321e-20	5.55615e-19	Cysteine proteinases superfamily protein LENGTH=361IPR013128 (Peptidase C1A, papain)	GO:0006508,GO:0006508,GO:0008234,GO:0008234
MLOC_4547	6414.65	2.07189	4.9041e-20	5.61143e-19	MLOC_4547	GO:0005515,
MLOC_58437	664.07	-3.30788	5.01214e-20	5.73201e-19	Nitrate transporter, putativeIPR011701 (Major facilitator superfamily), IPR016196 (Major facilitator superfamily domain, general substrate transporter)	GO:0016021,GO:0016021,GO:0055085,GO:0055085
MLOC_57610	3861.8	2.95159	5.04534e-20	5.76691e-19	UDP-glycosyltransferaseIPR002213 (UDP-glucuronosyl/UDP-glucosyltransferase)	GO:0008150,GO:0008152,GO:0016757,GO:0016758,GO:0016758,
MLOC_75206	1045.26	2.28152	5.24373e-20	5.99049e-19	2-oxoglutarate (2OG) and Fe(II)-dependent oxygenase superfamily protein LENGTH=356
MLOC_44697	1385.55	2.2769	5.39869e-20	6.16425e-19	PGR5-like protein
MLOC_65838	12221.6	-2.32466	5.63242e-20	6.4277e-19	GRAS family transcription factorIPR005202 (Transcription factor GRAS)	GO:0006351,GO:0006355
MLOC_56895	977.472	2.25534	5.83176e-20	6.65167e-19	Epoxide hydrolase 1IPR000073 (Alpha/beta hydrolase fold-1), IPR000639 (Epoxide hydrolase-like)	GO:0003674,GO:0003824,GO:0003824,
MLOC_76138	100.507	5.399	5.96564e-20	6.80077e-19	MLOC_76138	GO:0003674,GO:0005506,GO:0008150,GO:0008150,GO:0016491,GO:0016705,GO:0020037,GO:0043167
MLOC_5421	1355.98	-2.47234	5.98875e-20	6.8235e-19	CalmodulinIPR011992 (EF-hand-like domain)	GO:0005509,
MLOC_68643	108.415	-5.34668	6.01448e-20	6.84919e-19	MLOC_68643
MLOC_7793	4289.02	3.11571	6.06621e-20	6.90445e-19	Protein of unknown function, DUF584 LENGTH=136IPR007608 (Senescence regulator)
MLOC_31761	3071.35	2.24873	6.11554e-20	6.95691e-19	Protein of unknown function (DUF1336) LENGTH=302IPR009769 (Domain of unknown function DUF1336)
MLOC_69909	718.761	-2.60735	6.37569e-20	7.24903e-19	Forkhead-associated (FHA) domain-containing protein	GO:0006275,GO:0006306,GO:0006342,GO:0007267,GO:0008283,GO:0009555,GO:0009616,GO:0009909,GO:0010267,GO:0010389,GO:0035196,GO:0048451,GO:0048453,GO:0051567
MLOC_1128	7916.42	2.19754	6.39209e-20	7.26383e-19	Protein SUR2IPR006694 (Fatty acid hydroxylase)	GO:0005506,GO:0005506,GO:0006629,GO:0006633,GO:0006633,GO:0008150,GO:0009058,GO:0016021,GO:0016491,GO:0016491,GO:0043167,GO:0044281,GO:0055114,GO:0055114
MLOC_5735	4913.09	2.65311	6.49092e-20	7.37224e-19	Metacaspase 2IPR011600 (Peptidase C14, caspase catalytic)	GO:0004197,GO:0004197,GO:0006508,GO:0006508,GO:0048046,
MLOC_70189	1009.24	-2.33898	6.53191e-20	7.41489e-19	Expansin proteinIPR007118 (Expansin/Lol pI), IPR014733 (Barwin-like endoglucanase)	GO:0005576,GO:0019953
MLOC_5364	539.103	-2.9083	6.57676e-20	7.46186e-19	Zinc transport protein zntBIPR002523 (Mg2+ transporter protein, CorA-like/Zinc transport protein ZntB)	GO:0005575,GO:0006810,GO:0009697,GO:0009863,GO:0016020,GO:0016020,GO:0022857,GO:0030001,GO:0030001,GO:0030968,GO:0031348,GO:0045087,GO:0046873,GO:0046873,GO:0055085,GO:0055085,GO:0055085,
MLOC_27708	325.27	-3.16818	7.04902e-20	7.99347e-19	MLOC_27708	GO:0003674,
MLOC_4492	153.802	8.11183	7.17485e-20	8.13188e-19	Kinase, putativeIPR008985 (Concanavalin A-like lectin/glucanase), IPR011009 (Protein kinase-like domain)	EC:2.7.11,GO:0003674,GO:0004672,GO:0004674,GO:0005488,GO:0005524,GO:0005524,GO:0006464,GO:0006468,GO:0006468,GO:0016301,GO:0030246,GO:0043167,
MLOC_37056	589.599	-2.61009	7.46431e-20	8.45549e-19	Plant protein of unknown function (DUF936) LENGTH=748IPR010341 (Protein of unknown function DUF936, plant)
MLOC_10704	109.042	5.24002	7.53946e-20	8.53613e-19	Zinc finger protein 6IPR013087 (Zinc finger, C2H2-type/integrase, DNA-binding)	GO:0003674,GO:0043167,GO:0046872,
MLOC_65981	1451.42	-2.17383	7.60507e-20	8.60589e-19	Cysteine synthaseIPR005856 (Cysteine synthase K/M)	EC:2.5.1.47,GO:0003824,GO:0004124,GO:0006520,GO:0006535,GO:0006790,GO:0008152,GO:0009058,GO:0016829,GO:0030170,GO:0030170,
MLOC_52748	309.104	2.67228	7.64888e-20	8.65091e-19	Pentatricopeptide repeat protein 78IPR002885 (Pentatricopeptide repeat), IPR011990 (Tetratricopeptide-like helical)	GO:0003674,
MLOC_10722	288.559	2.90647	7.87938e-20	8.90693e-19	exocyst subunit exo70 family protein F1 LENGTH=683IPR004140 (Exo70 exocyst complex subunit), IPR016159 (Cullin repeat-like-containing domain)	GO:0000145,GO:0000145,GO:0005737,GO:0006887,GO:0006887,GO:0016192,GO:0043234,
MLOC_1248	8638.28	2.34188	8.01733e-20	9.05811e-19	FUNCTIONS IN: molecular_function unknown INVOLVED IN: biological_process unknown LOCATED IN: cellular_component unknown BEST Arabidopsis thaliana protein match is: oxidative stress 3 . LENGTH=155	GO:0006979,GO:0016607,GO:0046686,
MLOC_7202	100.496	6.1135	8.16932e-20	9.22499e-19	Pyruvate decarboxylaseIPR011766 (Thiamine pyrophosphate enzyme, C-terminal TPP-binding), IPR012110 (Pyruvate decarboxylase/indolepyruvate decarboxylase)	GO:0000287,GO:0000287,GO:0003824,GO:0016829,GO:0016831,GO:0030976,GO:0030976,GO:0043167
MLOC_10565	337.132	-2.99109	8.28296e-20	9.34841e-19	Glycosyl transferase family 2 protein	GO:0016740,
MLOC_73327	195.462	-3.16344	8.40371e-20	9.47972e-19	NBS-LRR disease resistance protein homologueIPR000767 (Disease resistance protein)	GO:0005524,GO:0005524,GO:0006915,GO:0006915,GO:0043167,GO:0043531
MLOC_4447	23273.7	8.39893	8.4518e-20	9.52898e-19	Disease resistance protein (CC-NBS-LRR class) family LENGTH=901IPR000767 (Disease resistance protein)	GO:0005524,
MLOC_6412	366.424	3.65669	8.65509e-20	9.75306e-19	ABC transporter G family memberIPR003439 (ABC transporter-like), IPR013525 (ABC-2 type transporter)	GO:0005524,GO:0005524,GO:0016020,GO:0016020,GO:0016887,GO:0016887
MLOC_44802	5443.34	2.19097	8.77255e-20	9.88025e-19	Ubiquitin carboxyl-terminal hydrolaseIPR001394 (Peptidase C19, ubiquitin carboxyl-terminal hydrolase 2)	GO:0004221,GO:0004221,GO:0006511,GO:0006511,GO:0036459,
MLOC_10361	2121.87	2.28613	8.81415e-20	9.92191e-19	ADP-ribosylation factor GTPase-activating protein 3IPR001164 (Arf GTPase activating protein)	GO:0007165,GO:0008060,GO:0008060,GO:0008270,GO:0008270,GO:0030234,GO:0032312,GO:0032312,GO:0043167,
MLOC_21736	392.95	-3.18772	8.94314e-20	1.00618e-18	Peroxidase 1IPR010255 (Haem peroxidase)	EC:1.11.1.7,GO:0003674,GO:0004601,GO:0004601,GO:0006950,GO:0006979,GO:0006979,GO:0008150,GO:0016491,GO:0020037,GO:0020037,GO:0046872,GO:0055114,GO:0055114
MLOC_13688	364.968	-2.69045	9.24515e-20	1.03962e-18	Multidrug resistance protein ABC transporter familyIPR003439 (ABC transporter-like), IPR011527 (ABC transporter, transmembrane domain, type 1)	GO:0005524,GO:0005524,GO:0006810,GO:0016021,GO:0016021,GO:0016887,GO:0042626,GO:0042626,GO:0055085,GO:0055085
MLOC_38467	1079.6	-2.64909	9.33705e-20	1.04941e-18	MLOC_38467	GO:0000166,GO:0003674,GO:0003676,GO:0003677,GO:0003677,GO:0005634,GO:0005694,GO:0043234
MLOC_55081	11168.4	-1.97063	9.44254e-20	1.06071e-18	MLOC_55081	GO:0016020,GO:0016760,GO:0030244,
MLOC_59034	2974.56	2.27963	9.47259e-20	1.06353e-18	LipoxygenaseIPR000907 (Lipoxygenase), IPR008976 (Lipase/lipooxygenase, PLAT/LH2)	EC:1.13.11,GO:0003674,GO:0005506,GO:0005506,GO:0005515,GO:0008150,GO:0016165,GO:0016165,GO:0016491,GO:0016702,GO:0031408,GO:0043167,GO:0046872,GO:0055114
MLOC_61193	23172.6	2.11685	9.54598e-20	1.07121e-18	Glutathione reductaseIPR006324 (Glutathione-disulphide reductase), IPR013027 (FAD-dependent pyridine nucleotide-disulphide oxidoreductase), IPR016156 (FAD/NAD-linked reductase, dimerisation), IPR023753 (Pyridine nucleotide-disulphide oxidoreductase, FAD/NAD(P)-binding domain)	EC:1.8.1.7,GO:0003674,GO:0004362,GO:0005737,GO:0005777,GO:0006749,GO:0006790,GO:0008150,GO:0009407,GO:0016491,GO:0016491,GO:0016668,GO:0016668,GO:0034641,GO:0042592,GO:0043167,GO:0045454,GO:0045454,GO:0050660,GO:0050660,GO:0050661,GO:0055114,GO:0055114,
MLOC_12685	652.88	2.70407	1.00895e-19	1.13162e-18	Protein kinase family proteinIPR000742 (Epidermal growth factor-like domain), IPR011009 (Protein kinase-like domain)	GO:0004672,GO:0004674,GO:0005509,GO:0005524,GO:0005524,GO:0006468,GO:0006468,GO:0030247
MLOC_3759	188.113	-3.28001	1.03564e-19	1.16094e-18	Cytochrome P450 family protein, expressedIPR001128 (Cytochrome P450)	GO:0004497,GO:0005506,GO:0005506,GO:0009055,GO:0009055,GO:0016705,GO:0016705,GO:0020037,GO:0020037,GO:0055114,GO:0055114,
MLOC_73252	396.282	2.61847	1.05714e-19	1.18443e-18	UDP-glycosyltransferaseIPR002213 (UDP-glucuronosyl/UDP-glucosyltransferase)	GO:0008152,GO:0008152,GO:0016758,GO:0016758
MLOC_43349	488.256	-3.10151	1.074e-19	1.20269e-18	MLOC_43349	GO:0016757,
MLOC_20389	966.881	-2.35637	1.09952e-19	1.23062e-18	Late embryogenesis abundant (LEA) hydroxyproline-rich glycoprotein family LENGTH=264IPR004864 (Late embryogenesis abundant protein, LEA-14)
MLOC_11583	1636.61	-2.54255	1.12615e-19	1.25978e-18	BURP domain-containing protein 11IPR004873 (BURP domain)
MLOC_11448	3758.03	2.34264	1.14961e-19	1.28536e-18	Trehalase family protein, expressedIPR001661 (Glycoside hydrolase, family 37)	EC:3.2.1,EC:3.2.1.28,GO:0004555,GO:0004555,GO:0005886,GO:0005975,GO:0005991,GO:0005991,GO:0005993,GO:0006950,GO:0016021,GO:0016798
MLOC_1604	130.616	-3.83268	1.16098e-19	1.2974e-18	unknown protein FUNCTIONS IN: molecular_function unknown INVOLVED IN: biological_process unknown LOCATED IN: endomembrane system BEST Arabidopsis thaliana protein match is: unknown protein . LENGTH=177
MLOC_14868	34838.9	1.98259	1.17748e-19	1.31515e-18	MLOC_14868	GO:0005515,
MLOC_61017	311.907	-3.29423	1.18393e-19	1.32167e-18	Peroxidase 1IPR010255 (Haem peroxidase)	EC:1.11.1.7,GO:0003674,GO:0004601,GO:0004601,GO:0006950,GO:0006979,GO:0006979,GO:0008150,GO:0016491,GO:0020037,GO:0020037,GO:0046872,GO:0055114,GO:0055114
MLOC_55666	1090.77	2.48931	1.27837e-19	1.42636e-18	Ring finger protein, putativeIPR013083 (Zinc finger, RING/FYVE/PHD-type)	GO:0003674,GO:0008270,GO:0043167,
MLOC_6026	3620.98	2.72227	1.28905e-19	1.43753e-18	WPP domain-interacting protein
MLOC_70350	7329.3	2.23847	1.30171e-19	1.45089e-18	Homeobox leucine zipper proteinIPR003106 (Leucine zipper, homeobox-associated), IPR009057 (Homeodomain-like)	GO:0003677,GO:0003700,GO:0003700,GO:0005634,GO:0005634,GO:0006351,GO:0006355,GO:0043565,GO:0043565,
MLOC_63454	10539.3	2.3161	1.30338e-19	1.452e-18	Amino acid transporter, putativeIPR013057 (Amino acid transporter, transmembrane)	GO:0016021,
MLOC_12228	3048.96	2.03239	1.32183e-19	1.47179e-18	MLOC_12228	GO:0016787,
MLOC_71493	408.916	-3.27846	1.3973e-19	1.55501e-18	Tetratricopeptide repeat (TPR)-like superfamily protein LENGTH=430IPR011990 (Tetratricopeptide-like helical)	GO:0005515,GO:0006270,GO:0006275,GO:0006306,GO:0008283,GO:0051567,GO:0051726,
MLOC_52455	280.815	2.84604	1.39837e-19	1.55541e-18	Uncharacterized conserved protein (DUF2358) LENGTH=286IPR018790 (Protein of unknown function DUF2358)	GO:0006098,GO:0006662,GO:0009507,GO:0009902,GO:0010027,GO:0015035,GO:0015979,GO:0016117,GO:0019252,GO:0019288,GO:0019761,GO:0034660,GO:0045454,
MLOC_37473	2420.69	-2.06196	1.43095e-19	1.59083e-18	MLOC_37473
MLOC_23723	12211.7	2.07657	1.44478e-19	1.60536e-18	Protein lunaparkIPR019273 (Domain of unknown function DUF2296)
MLOC_59994	162.573	8.13646	1.57254e-19	1.74643e-18	Globulin 3IPR011051 (Cupin, RmlC-type)	GO:0003674,GO:0045735,GO:0045735,
MLOC_2368	97.7552	-4.93796	1.57682e-19	1.75028e-18	Peroxidase 66, putative, expressedIPR010255 (Haem peroxidase)	EC:1.11.1.7,GO:0003674,GO:0004601,GO:0004601,GO:0005576,GO:0006950,GO:0006979,GO:0006979,GO:0008150,GO:0016491,GO:0020037,GO:0020037,GO:0046872,GO:0055114,GO:0055114,
MLOC_21703	503.262	-3.59482	1.59226e-19	1.7665e-18	Xyloglucan endotransglucosylase/hydrolase protein 26IPR008985 (Concanavalin A-like lectin/glucanase), IPR016455 (Xyloglucan endotransglucosylase/hydrolase)	GO:0004553,GO:0004553,GO:0005618,GO:0005618,GO:0005975,GO:0006073,GO:0006073,GO:0016762,GO:0016762,GO:0048046,GO:0048046,GO:0071555
MLOC_70374	3110.92	2.30899	1.6024e-19	1.77684e-18	phospholipase D P1 LENGTH=1096IPR015679 (Phospholipase D)	GO:0003674,GO:0003824,GO:0003824,GO:0008150,GO:0008150,GO:0008152,GO:0008289,GO:0035091,GO:0043167,
MLOC_53933	2421.13	2.22789	1.61162e-19	1.78614e-18	AminoalcoholphosphotransferaseIPR000462 (CDP-alcohol phosphatidyltransferase)	GO:0003674,GO:0005575,GO:0006629,GO:0008654,GO:0008654,GO:0009058,GO:0016020,GO:0016020,GO:0016780,GO:0016780
MLOC_52511	101.314	4.45307	1.62625e-19	1.80143e-18	CASP-like proteinIPR006702 (Uncharacterised protein family UPF0497, trans-membrane plant)	GO:0005886,GO:0016021
MLOC_10622	21982.4	2.21715	1.71878e-19	1.90294e-18	Citrate synthaseIPR002020 (Citrate synthase-like)	GO:0005975,GO:0006091,GO:0006099,GO:0016746,GO:0044262,GO:0044262,GO:0044281,GO:0046912,GO:0046912,
MLOC_75493	17774.2	2.04235	1.72683e-19	1.91088e-18	T-complex protein 11IPR008862 (T-complex 11)	GO:0009506,
MLOC_3888	497.422	-2.47778	1.75212e-19	1.93787e-18	Protein of unknown function, DUF538 LENGTH=179IPR007493 (Protein of unknown function DUF538)
MLOC_25595	2281.29	2.74421	1.79149e-19	1.98039e-18	MLOC_25595	GO:0003674,GO:0004497,GO:0005506,GO:0008150,GO:0008150,GO:0016491,GO:0016705,GO:0020037,GO:0043167,
MLOC_12642	1291.38	2.96047	1.93429e-19	2.13715e-18	Unknown protein
MLOC_77291	2261.68	-2.3268	1.94525e-19	2.14815e-18	Acetylglutamate kinase-like proteinIPR001048 (Aspartate/glutamate/uridylate kinase), IPR001057 (Glutamate/acetylglutamate kinase), IPR004662 (Acetylglutamate kinase)	GO:0003991,GO:0004349,GO:0005737,GO:0006526,GO:0006561,GO:0008652
MLOC_4098	89.7661	5.25604	1.95013e-19	2.15244e-18	Hydrolase, alpha/beta fold family-likeIPR000073 (Alpha/beta hydrolase fold-1)	GO:0000023,GO:0009941,GO:0016787,GO:0019252,GO:0043085,
MLOC_76130	199.565	-3.57967	1.96288e-19	2.1654e-18	GDSL esterase/lipaseIPR001087 (Lipase, GDSL), IPR013830 (Esterase, SGNH hydrolase-type)	GO:0006629,GO:0006629,GO:0016787,GO:0016788,GO:0016788,
MLOC_14886	109.476	-4.89761	1.98773e-19	2.19169e-18	Transposon protein, putative, CACTA, En/Spm sub-class	GO:0004869,GO:0030234
MLOC_69252	1335.39	2.26428	2.04474e-19	2.2534e-18	ATP-dependent protease Clp ATPase subunit	GO:0009535,GO:0015996
MLOC_75776	88.0803	5.21113	2.06218e-19	2.27146e-18	MLOC_75776	GO:0001071,GO:0003700,GO:0005634,GO:0005634
MLOC_61584	147.146	8.02684	2.11123e-19	2.3243e-18	nodulin MtN21 /EamA-like transporter family protein LENGTH=402IPR000620 (Drug/metabolite transporter), IPR017690 (Outer membrane insertion C-terminal signal, omp85 target)	GO:0005575,GO:0016020,GO:0016020,GO:0022857,GO:0022857,
MLOC_58028	6401.91	2.17598	2.14669e-19	2.36212e-18	Dihydroflavonol-4-reductaseIPR001509 (NAD-dependent epimerase/dehydratase), IPR016040 (NAD(P)-binding domain)	GO:0003824,GO:0003824,GO:0044237,GO:0044237,GO:0050662,GO:0050662
MLOC_14942	1216.44	2.13816	2.1635e-19	2.3794e-18	F-box family proteinIPR001810 (F-box domain, cyclin-like), IPR017451 (F-box associated interaction domain)	GO:0005515,GO:0005515
MLOC_61925	1501.15	2.36445	2.21273e-19	2.43231e-18	Beta-1,3-galactosyltransferase-like proteinIPR002659 (Glycosyl transferase, family 31), IPR008985 (Concanavalin A-like lectin/glucanase)	GO:0005529,GO:0005529,GO:0005794,GO:0006486,GO:0006486,GO:0008378,GO:0008378,GO:0016020,GO:0016021,GO:0030246
MLOC_24543	521.833	2.51583	2.22289e-19	2.44223e-18	hydroxyproline-rich glycoprotein family protein LENGTH=136	GO:0005886,GO:0016021
MLOC_21639	1379.26	-2.15228	2.23569e-19	2.45503e-18	Kinase, putativeIPR011009 (Protein kinase-like domain), IPR013320 (Concanavalin A-like lectin/glucanase, subgroup)	GO:0004672,GO:0004702,GO:0005524,GO:0005524,GO:0005886,GO:0006468,GO:0016021,
MLOC_51930	35937	1.96153	2.26137e-19	2.48197e-18	Basic-leucine zipper (bZIP) transcription factor family protein LENGTH=285IPR004827 (Basic-leucine zipper domain)	GO:0001071,GO:0003677,GO:0003700,GO:0003700,GO:0006355,GO:0006355,GO:0009058,GO:0034641,GO:0043565,GO:0043565,GO:0046983,GO:0046983
MLOC_59757	3754.18	2.25302	2.26328e-19	2.4828e-18	ThioredoxinIPR005746 (Thioredoxin), IPR012336 (Thioredoxin-like fold)	GO:0006662,GO:0015035,GO:0016491,GO:0042592,GO:0044281,GO:0045454,GO:0045454,
MLOC_53860	808.337	-3.04188	2.28941e-19	2.51018e-18	Nodulin MtN21 /EamA-like transporter family proteinIPR000620 (Drug/metabolite transporter)	GO:0000271,GO:0005575,GO:0005886,GO:0006952,GO:0007389,GO:0008361,GO:0009651,GO:0009705,GO:0009734,GO:0009750,GO:0009825,GO:0009834,GO:0009851,GO:0009926,GO:0009932,GO:0010075,GO:0016020,GO:0016021,GO:0022857,GO:0022857,GO:0043481,GO:0071555,GO:0090355,GO:0090358
MLOC_36685	203.846	-3.19044	2.39813e-19	2.62806e-18	NBS-LRR disease resistance proteinIPR000767 (Disease resistance protein)	GO:0005524,GO:0005524,GO:0006915,GO:0006915,GO:0043167,GO:0043531
MLOC_66720	348.359	2.8226	2.48086e-19	2.71733e-18	RING finger family proteinIPR013083 (Zinc finger, RING/FYVE/PHD-type)	GO:0003674,GO:0008270,GO:0043167,
MLOC_16432	383.661	2.50923	2.51379e-19	2.752e-18	Unknown protein
MLOC_51849	2989.56	2.3643	2.54296e-19	2.78251e-18	Glucan endo-1,3-beta-glucosidase, putativeIPR000490 (Glycoside hydrolase, family 17), IPR017853 (Glycoside hydrolase, superfamily)	GO:0004553,GO:0004553,GO:0005975,GO:0005975
MLOC_76639	1282.11	-2.71078	2.57045e-19	2.81117e-18	Unknown protein
MLOC_67743	4286.31	2.41545	2.58174e-19	2.82208e-18	Plant protein of unknown function (DUF641) LENGTH=453IPR006943 (Domain of unknown function DUF641, plant)
MLOC_14787	8295.36	-2.75625	2.58924e-19	2.82885e-18	Calmodulin-binding proteinIPR000048 (IQ motif, EF-hand binding site)	GO:0005515,GO:0005515
MLOC_73854	422.355	-2.51406	2.59885e-19	2.8379e-18	Protein of unknown function (DUF3741) LENGTH=713IPR022212 (Protein of unknown function DUF3741)
MLOC_57797	1268.98	-2.16489	2.63842e-19	2.87965e-18	unknown protein FUNCTIONS IN: molecular_function unknown INVOLVED IN: biological_process unknown LOCATED IN: endomembrane system BEST Arabidopsis thaliana protein match is: unknown protein . LENGTH=120
MLOC_66365	444.397	2.71738	2.66946e-19	2.91205e-18	unknown protein BEST Arabidopsis thaliana protein match is: unknown protein . LENGTH=288
MLOC_10956	203.556	3.21979	2.67276e-19	2.91417e-18	UDP-glycosyltransferase-like proteinIPR002213 (UDP-glucuronosyl/UDP-glucosyltransferase)	GO:0008150,GO:0008152,GO:0008152,GO:0016757,GO:0016758,GO:0016758
MLOC_18468	637.816	-3.8435	2.75147e-19	2.99848e-18	Expansin proteinIPR007118 (Expansin/Lol pI), IPR014733 (Barwin-like endoglucanase), IPR017690 (Outer membrane insertion C-terminal signal, omp85 target)	GO:0000003,GO:0005576,GO:0019953,
MLOC_38381	370.949	-2.90281	2.75637e-19	3.0023e-18	Kinesin-like proteinIPR001752 (Kinesin, motor domain), IPR021881 (Protein of unknown function DUF3490)	GO:0003777,GO:0003777,GO:0005524,GO:0005524,GO:0005871,GO:0005874,GO:0007018,GO:0007018
MLOC_80586	4189.89	-2.06228	2.79658e-19	3.04455e-18	Triacylglycerol lipase like proteinIPR002921 (Lipase, class 3)	GO:0004806,GO:0006629,GO:0006629,GO:0016787
MLOC_40499	6303.96	2.23471	2.85401e-19	3.1055e-18	ATP-dependent zinc metalloprotease FtsH 2IPR003959 (ATPase, AAA-type, core)	GO:0005524,GO:0005524,GO:0043167,
MLOC_71244	265.991	-2.83949	2.90035e-19	3.15433e-18	Protein of Unknown Function (DUF239) LENGTH=409IPR004314 (Domain of unknown function DUF239)
MLOC_33063	2643.29	-2.16974	3.04894e-19	3.31426e-18	Bifunctional inhibitor/lipid-transfer protein/seed storage 2S albumin superfamily protein LENGTH=110IPR016140 (Bifunctional inhibitor/plant lipid transfer protein/seed storage helical domain)
MLOC_44140	295.172	-2.79971	3.15854e-19	3.43167e-18	Nucleobase ascorbate transporterIPR006043 (Xanthine/uracil/vitamin C permease)	GO:0003674,GO:0005215,GO:0005215,GO:0005575,GO:0006810,GO:0016020,GO:0016020,GO:0055085,GO:0055085,GO:0055085
MLOC_14660	2122.9	-2.6382	3.25188e-19	3.53129e-18	Protein kinase, putativeIPR011009 (Protein kinase-like domain), IPR016253 (Integrin-linked protein kinase)	GO:0004672,GO:0004672,GO:0004674,GO:0004674,GO:0005515,GO:0005524,GO:0005524,GO:0006468,GO:0009966,
MLOC_73037	8312.43	-2.09233	3.25723e-19	3.53531e-18	MLOC_73037	GO:0003677,GO:0003682
MLOC_43613	4225.31	-2.62024	3.38214e-19	3.66904e-18	Methyltransferase-related protein LENGTH=85
MLOC_71150	223.063	3.11439	3.42329e-19	3.71181e-18	60S acidic ribosomal protein family LENGTH=115IPR001813 (Ribosomal protein 60S)	GO:0003735,GO:0003735,GO:0005622,GO:0005840,GO:0005840,GO:0006414,GO:0006414,
MLOC_29498	2789.73	2.5756	3.47188e-19	3.7626e-18	MLOC_29498	GO:0003674,GO:0005576,GO:0030145,GO:0043167,GO:0045735,
MLOC_69656	1267.42	2.64789	3.55204e-19	3.84753e-18	unknown protein Has 1524 Blast hits to 1298 proteins in 225 species: Archae - 9 Bacteria - 84 Metazoa - 474 Fungi - 184 Plants - 98 Viruses - 17 Other Eukaryotes - 658 (source: NCBI BLink). LENGTH=502
MLOC_21592	604.322	-2.59335	3.68743e-19	3.99218e-18	Protein of unknown function (DUF668) LENGTH=657
MLOC_11512	1245.77	2.31249	3.76004e-19	4.06874e-18	WD-repeat protein, putativeIPR015943 (WD40/YVTN repeat-like-containing domain), IPR020472 (G-protein beta WD-40 repeat)	GO:0003674,GO:0005515
MLOC_74631	824.978	-2.51062	3.77361e-19	4.08138e-18	Unknown protein
MLOC_45136	5689.35	-2.26425	3.81028e-19	4.11897e-18	Protein kinaseIPR000858 (S-locus glycoprotein), IPR001480 (Bulb-type lectin domain), IPR011009 (Protein kinase-like domain), IPR013227 (PAN-2 domain)	GO:0004672,GO:0004674,GO:0004674,GO:0005524,GO:0005524,GO:0005529,GO:0005886,GO:0006468,GO:0006487,GO:0016021,GO:0048544,GO:0048544
MLOC_7930	905.627	-2.68241	3.93508e-19	4.25174e-18	unknown protein BEST Arabidopsis thaliana protein match is: unknown protein . LENGTH=569
MLOC_12281	172.686	3.22292	4.03016e-19	4.35229e-18	Protein kinaseIPR011009 (Protein kinase-like domain), IPR013083 (Zinc finger, RING/FYVE/PHD-type), IPR014729 (Rossmann-like alpha/beta/alpha sandwich fold)	EC:2.7.11,GO:0000151,GO:0000151,GO:0003674,GO:0004672,GO:0004674,GO:0004842,GO:0004842,GO:0005524,GO:0005524,GO:0006464,GO:0006468,GO:0006468,GO:0016301,GO:0016567,GO:0016567,GO:0016874,GO:0043167
[truncated: 24,079 more rows]
