# Supplementary material for: Dataset for transcriptional response of barley (Hordeum vulgare) exposed to drought and subsequent re-watering
Source: Data Brief. 2016 May 30;8:334–41. doi: 10.1016/j.dib.2016.05.051 (PMC4908270; doi:10.1016/j.dib.2016.05.051)
Supplement: Supplementary file 2 — Table S1. Comparative transcriptomics of Hordeum vulgare roots during the drought stress. Average expression level (baseMean) and change due to optimal conditions (log2FoldChange) with statistical significance (padj) are presented. Table S2. Comparative transcriptomics of Hordeum vulgare aerial part during the drought and 12 h after re-watering. Average expression level (baseMean) and change due to optimal conditions (log2FoldChange) with statistical significance (padj) are presented. Table S3. GO analysis at the level 6 of differentially expressed genes (adjusted p-value ≤0.05) in Hordeum vulgare roots during the drought stress. Data are categorized according to Biological Processes (BP). Molecular Function (MF) and Cellular Component (CC) and sorted by percentage of affected genes. Table S4. GO analysis at the level 6 of differentially expressed genes (adjusted p-value ≤0.05) in Hordeum vulgare aerial part during the drought and 12 h after re-watering. Data are categorized according to Biological Processes (BP). Molecular Function (MF) and Cellular Component (CC) and sorted by percentage of affected genes. [file mmc2.zip › Supplementary Table 2.xls]

## Sheet: List1
Gene name	Stres_baseMean	Stres_log2FoldChange	Stres_pvalue	Stres_padj	R12_baseMean	R12_log2FoldChange	R12_pvalue	R12_padj	Gene description	GO numbers, EC numbers
MLOC_75143	50.4665	-2.68864	1.09872e-05	0.000100821	51.6321	-2.25185	4.67008e-06	4.08973e-05	Beta-1,3-galactosyl-O-glycosyl-glycoprotein beta-1,6-N-acetylglucosaminyltransferaseIPR003406 (Glycosyl transferase, family 14)	GO:0008375,GO:0008375,GO:0016020,GO:0016020
MLOC_11629	404.719	-1.87694	1.10097e-05	0.000100976	391.838	-2.0748	2.13087e-15	1.23332e-13	L-aspartate oxidase 1IPR005288 (L-aspartate oxidase), IPR013027 (FAD-dependent pyridine nucleotide-disulphide oxidoreductase), IPR015939 (Fumarate reductase/succinate dehydrogenase flavoprotein-like, C-terminal)	GO:0008150,GO:0008734,GO:0009055,GO:0009435,GO:0009507,GO:0016491,GO:0016491,GO:0044318,GO:0055114,
MLOC_23936	421.438	-1.74768	1.10434e-05	0.000101234	498.664	-0.890814	0.000417489	0.00206702	MLOC_23936	GO:0009507,
MLOC_23728	60.7721	3.16626	1.11235e-05	0.000101916	20.0918	1.27324	0.0497133	0.112943	MLOC_23728
MLOC_73103	1398.63	2.21717	1.11418e-05	0.000102032	1752.03	2.64874	1.39307e-26	3.07767e-24	CCT motif family proteinIPR010402 (CCT domain)	GO:0005515,GO:0005515
MLOC_21570	46.7463	-2.99845	1.12353e-05	0.000102837	83.6855	-0.034505	0.940122	0.96467	Protein kinase family proteinIPR011009 (Protein kinase-like domain)	GO:0004672,GO:0005524,GO:0006464,GO:0016301,GO:0043167,
MLOC_18164	294.703	2.34806	1.14208e-05	0.000104482	202.064	1.68693	2.2385e-05	0.000162595	Ethylene responsive transcription factor 2bIPR016177 (DNA-binding, integrase-type)	GO:0003677,GO:0003700,GO:0003700,GO:0005634,GO:0006351,GO:0006355
MLOC_2950	196.586	-1.92179	1.15288e-05	0.000105363	232.806	-0.989476	0.00100628	0.00438003	Protein kinase superfamily protein LENGTH=472IPR011009 (Protein kinase-like domain)	GO:0004672,GO:0004674,GO:0005524,GO:0005524,GO:0006468,
MLOC_64277	497.199	2.07531	1.15244e-05	0.000105363	343.646	1.44199	3.89996e-07	4.52026e-06	Amino acid permease family proteinIPR002293 (Amino acid/polyamine transporter I), IPR004841 (Amino acid permease domain)	GO:0003333,GO:0005575,GO:0005886,GO:0006810,GO:0015171,GO:0015171,GO:0015203,GO:0015293,GO:0015996,GO:0016020,GO:0016021,GO:0022857,GO:0055085,GO:0055085,GO:0055085,
MLOC_30598	678.506	-2.03733	1.15434e-05	0.000105443	754.667	-1.36431	2.74992e-07	3.30136e-06	ARF-GAP domain 5IPR001164 (Arf GTPase activating protein)	GO:0007165,GO:0008060,GO:0008060,GO:0008270,GO:0008270,GO:0030234,GO:0032312,GO:0032312,GO:0043167,
MLOC_37989	7509.89	1.68827	1.1558e-05	0.000105523	4362.42	0.606582	0.00219497	0.00852208	amino acid permease 3 LENGTH=476IPR013057 (Amino acid transporter, transmembrane)	GO:0016021,
MLOC_64686	32.6243	3.45007	1.17109e-05	0.000106865	15.415	1.64635	0.0233747	0.0615936	Subtilisin-like serine proteaseIPR015500 (Peptidase S8, subtilisin-related), IPR023827 (Peptidase S8, subtilisin, Asp-active site)	GO:0004252,GO:0004252,GO:0006508,GO:0006508,GO:0042802,GO:0042802,GO:0043086,GO:0043086
MLOC_67330	476.456	2.17479	1.1761e-05	0.000107267	244.388	0.983925	0.000509838	0.0024571	Acyl:coa ligase acetate-coa synthetase-like proteinIPR000873 (AMP-dependent synthetase/ligase)	GO:0003824,GO:0003824,GO:0008152,
MLOC_67743	1974.17	1.58057	1.17995e-05	0.000107565	936.626	-0.0769374	0.742681	0.83371	Plant protein of unknown function (DUF641) LENGTH=453IPR006943 (Domain of unknown function DUF641, plant)
MLOC_44140	17.1779	-4.33045	1.19908e-05	0.000109254	28.7842	-0.419211	0.451275	0.59552	Nucleobase ascorbate transporterIPR006043 (Xanthine/uracil/vitamin C permease)	GO:0003674,GO:0005215,GO:0005215,GO:0005575,GO:0006810,GO:0016020,GO:0016020,GO:0055085,GO:0055085,GO:0055085
MLOC_64103	947.108	1.74393	1.201e-05	0.000109374	1577.21	2.57958	6.20085e-17	4.58509e-15	30S ribosomal protein S9IPR000754 (Ribosomal protein S9), IPR020568 (Ribosomal protein S5 domain 2-type fold)	GO:0003735,GO:0003735,GO:0005622,GO:0005840,GO:0005840,GO:0006412,GO:0006412,
MLOC_77955	558.319	1.99535	1.23541e-05	0.00011245	336.324	1.07345	0.000110354	0.000653754	Homeobox-leucine zipper protein 14IPR003106 (Leucine zipper, homeobox-associated), IPR009057 (Homeodomain-like)	GO:0003677,GO:0003700,GO:0003700,GO:0005634,GO:0005634,GO:0006351,GO:0006355,GO:0006355,GO:0043565,GO:0043565
MLOC_16205	2573.02	-1.51322	1.24004e-05	0.000112815	3186.4	-0.564938	0.00330552	0.0120006	alpha/beta-Hydrolases superfamily protein LENGTH=309IPR012908 (GPI inositol-deacylase PGAP1-like)	GO:0003674,GO:0006505,GO:0006505,GO:0006629,GO:0006810,GO:0006886,GO:0006886,GO:0009941,GO:0016788,GO:0016788,GO:0031227,
MLOC_54243	147.671	2.00734	1.24331e-05	0.000113055	80.9923	0.838693	0.0535462	0.119921	ABC transporterIPR003439 (ABC transporter-like), IPR013525 (ABC-2 type transporter)	EC:3.6.1,EC:3.6.1.15,EC:3.6.1.3,GO:0000166,GO:0005524,GO:0005524,GO:0005575,GO:0016020,GO:0016020,GO:0016887,GO:0016887,GO:0016887,GO:0017111,GO:0043167
MLOC_66325	215.151	3.2524	1.24558e-05	0.000113205	56.4313	1.23547	0.0150678	0.0429127	Unknown protein
MLOC_58064	1095.54	1.79699	1.24648e-05	0.00011323	566.856	0.480288	0.0405789	0.0957912	HXXXD-type acyl-transferase family protein LENGTH=428IPR003480 (Transferase), IPR023213 (Chloramphenicol acetyltransferase-like domain)	GO:0016746,GO:0016747,GO:0016747,
MLOC_73778	2519.8	-1.45688	1.24739e-05	0.000113255	2940.05	-0.744627	0.000200151	0.0011001	Single-stranded nucleic acid binding R3H domain-containing proteinIPR003959 (ATPase, AAA-type, core)	GO:0005524,GO:0005524,GO:0009507,GO:0016036,GO:0017111,GO:0019375
MLOC_13358	195.555	-1.97406	1.25117e-05	0.000113541	187.986	-2.1612	2.28642e-08	3.64619e-07	KinaseIPR011009 (Protein kinase-like domain)	GO:0004672,GO:0004672,GO:0005524,GO:0005524,GO:0006464,GO:0006468,GO:0006468,GO:0016301,GO:0016772,GO:0043167
MLOC_20488	334.818	1.76184	1.25774e-05	0.00011408	225.155	0.981022	0.00802696	0.0254536	MLOC_20488	GO:0003674,GO:0004497,GO:0005506,GO:0008150,GO:0008150,GO:0016491,GO:0016705,GO:0020037,GO:0043167,
MLOC_73860	26.2032	-3.51614	1.26322e-05	0.000114521	49.3067	-0.00181827	0.996973	0.998074	unknown protein Has 22 Blast hits to 18 proteins in 9 species: Archae - 0 Bacteria - 0 Metazoa - 0 Fungi - 0 Plants - 22 Viruses - 0 Other Eukaryotes - 0 (source: NCBI BLink). LENGTH=687
MLOC_58691	15.5926	4.60202	1.26535e-05	0.000114656	3.15464	1.24795	0.0725381	NA	Triacylglycerol lipaseIPR002921 (Lipase, class 3)	GO:0004806,GO:0004806,GO:0006629,GO:0006629,GO:0006629,GO:0016787
MLOC_54787	4274.86	-1.47208	1.26937e-05	0.000114963	4600.35	-1.08167	7.11193e-07	7.68734e-06	Auxin responsive proteinIPR003311 (AUX/IAA protein)	GO:0003674,GO:0005634,GO:0005634,GO:0006351,GO:0006355,GO:0006355,GO:0009058,GO:0009734,GO:0034641,GO:0046983,GO:0046983,
MLOC_72786	63.4002	-3.07438	1.27534e-05	0.000115445	81.0758	-1.16901	0.00692131	0.0224144	U-box domain-containing proteinIPR013083 (Zinc finger, RING/FYVE/PHD-type), IPR016024 (Armadillo-type fold)	GO:0000151,GO:0003674,GO:0004842,GO:0004842,GO:0006464,GO:0006464,GO:0016567,GO:0016874
MLOC_4421	50.1529	-3.0852	1.27698e-05	0.000115536	98.015	0.160049	0.732857	0.826575	GlycosyltransferaseIPR002495 (Glycosyl transferase, family 8)	EC:2.4.1.43,GO:0016757,GO:0016757,
MLOC_38530	31.586	3.6948	1.2856e-05	0.000116257	10.5419	1.54482	0.034548	0.0842585	UDP-Glycosyltransferase superfamily protein LENGTH=496IPR002213 (UDP-glucuronosyl/UDP-glucosyltransferase)	GO:0008150,GO:0008152,GO:0008152,GO:0016757,GO:0016758,GO:0016758
MLOC_17389	262.947	-2.20559	1.29802e-05	0.000117322	317.799	-1.09483	3.06134e-05	0.000212651	Kelch repeat-containing F-box-like proteinIPR001810 (F-box domain, cyclin-like), IPR015916 (Galactose oxidase, beta-propeller)	GO:0005515,GO:0005515
MLOC_19884	36.7781	3.08839	1.32174e-05	0.000119347	29.8833	2.40592	0.000102691	0.000612967	Branched-chain amino acid aminotransferase, putative
MLOC_56337	9085.19	-1.83341	1.3212e-05	0.000119347	9489.4	-1.55616	6.30994e-12	1.96073e-10	unknown protein FUNCTIONS IN: molecular_function unknown INVOLVED IN: biological_process unknown LOCATED IN: chloroplast BEST Arabidopsis thaliana protein match is: unknown protein . LENGTH=125
MLOC_12061	8633.14	-1.50812	1.33246e-05	0.000120254	10491.6	-0.630673	0.000872308	0.0038923	Glutathione S-transferase domain-containing proteinIPR012336 (Thioredoxin-like fold)	GO:0003674,GO:0009055,GO:0015035,GO:0045454
MLOC_52578	1458.39	1.51181	1.33431e-05	0.000120361	960.057	0.659637	0.00467831	0.0161851	Protein kinase superfamily protein LENGTH=414IPR011009 (Protein kinase-like domain)	GO:0004672,GO:0004672,GO:0004674,GO:0005524,GO:0006468,GO:0006468
MLOC_62662	210.01	2.76102	1.34214e-05	0.000121007	120.88	1.85639	7.53494e-05	0.000468545	Kinase-like proteinIPR000858 (S-locus glycoprotein), IPR003609 (Apple-like), IPR011009 (Protein kinase-like domain)	EC:2.7.11,GO:0004672,GO:0004674,GO:0005524,GO:0005524,GO:0006464,GO:0006468,GO:0006468,GO:0008150,GO:0016301,GO:0043167,GO:0048544,GO:0048544,
MLOC_36556	236.509	2.38163	1.35208e-05	0.000121842	262.168	2.51371	1.59843e-10	3.89734e-09	UDP-glycosyltransferaseIPR002213 (UDP-glucuronosyl/UDP-glucosyltransferase)	GO:0008150,GO:0008152,GO:0016757,GO:0016758,GO:0016758,
MLOC_6059	750.448	-1.72267	1.35378e-05	0.000121935	931.909	-0.677232	0.0108461	0.0328081	Kinesin-1IPR001752 (Kinesin, motor domain)	EC:3.6.1,EC:3.6.1.15,GO:0003674,GO:0003777,GO:0003777,GO:0005524,GO:0005524,GO:0005856,GO:0005871,GO:0005874,GO:0007018,GO:0007018,GO:0008092,GO:0008150,GO:0043167,GO:0043234
MLOC_12641	837.06	1.629	1.36212e-05	0.000122625	701.8	1.30023	8.52861e-07	9.05122e-06	Cytochrome b561IPR004877 (Cytochrome b561, eukaryote)	GO:0016021,GO:0016021
MLOC_55297	1477.77	-2.13553	1.37246e-05	0.000123494	1493.18	-2.03946	9.91785e-12	2.98955e-10	WD-repeat protein, putativeIPR006594 (LisH dimerisation motif), IPR015943 (WD40/YVTN repeat-like-containing domain)	GO:0003674,
MLOC_4813	1905.13	-1.49815	1.37405e-05	0.000123575	2372.92	-0.533048	0.021534	0.0575044	Oxygen-evolving enhancer protein 3IPR008797 (Photosystem II PsbQ, oxygen evolving complex), IPR023222 (PsbQ-like domain)	GO:0005509,GO:0005509,GO:0009523,GO:0009535,GO:0009654,GO:0009654,GO:0009767,GO:0015979,GO:0015979,GO:0019898,GO:0019898,GO:0045156
MLOC_16059	206.561	-1.99052	1.37552e-05	0.000123647	308.615	-0.215832	0.490198	0.629615	Gibberellin 20 oxidaseIPR005123 (Oxoglutarate/iron-dependent oxygenase)	EC:1.14.11,GO:0008150,GO:0016491,GO:0016491,GO:0016706,GO:0016706,GO:0046872,GO:0055114,GO:0055114,
MLOC_5639	2047.01	1.75493	1.38002e-05	0.000123989	1077.81	0.464036	0.0325794	0.0803541	Heat shock 70 kDa protein, putativeIPR001023 (Heat shock protein Hsp70)	GO:0005524,GO:0005774,GO:0005788,GO:0005794,GO:0006457,GO:0006857,GO:0009408,GO:0009507,GO:0009627,GO:0009644,GO:0030244,GO:0034976,GO:0042542,GO:0048193
MLOC_55869	1154.99	-1.84928	1.38247e-05	0.000124147	1199.67	-1.58302	8.73491e-08	1.21072e-06	Kinase family proteinIPR011009 (Protein kinase-like domain)	GO:0004672,GO:0004674,GO:0005524,GO:0005524,GO:0006468,GO:0006468
MLOC_51513	2323.67	-1.46189	1.38979e-05	0.000124743	3499.55	0.0724734	0.709069	0.809777	Pentatricopeptide repeat-containing protein, putativeIPR002885 (Pentatricopeptide repeat), IPR011990 (Tetratricopeptide-like helical)
MLOC_38862	9604.32	-1.57004	1.39069e-05	0.000124762	11832.6	-0.612316	0.0123986	0.0366178	AspartokinaseIPR001341 (Aspartate kinase domain)	GO:0004072,GO:0008150,GO:0008152,GO:0008152,GO:0008652,GO:0008652,GO:0009089,GO:0016597,GO:0016597,GO:0043167
MLOC_44441	195.359	-2.24509	1.41542e-05	0.000126854	249.85	-0.865948	0.00677862	0.0220826	MLOC_44441	GO:0003674,GO:0003824,GO:0050662,
MLOC_59629	213.251	-2.00086	1.4153e-05	0.000126854	212.566	-1.97253	2.32673e-10	5.50275e-09	MLOC_59629	GO:0030570,GO:0045490,GO:0046872,
MLOC_23298	217.184	2.28216	1.44804e-05	0.000129664	155.188	1.67358	4.13484e-05	0.000277638	Unknown protein
MLOC_78143	8686.09	2.23314	1.4482e-05	0.000129664	2312.8	-0.62848	0.0139032	0.0402414	CTP synthaseIPR004468 (CTP synthase)	EC:6.3.4.2,GO:0003883,GO:0003883,GO:0005524,GO:0006221,GO:0006221,GO:0006541,GO:0009058,GO:0016874,GO:0034641,GO:0044210,GO:0044281
MLOC_10315	773.264	-1.70673	1.46546e-05	0.000131144	828.618	-1.30815	1.35966e-09	2.85419e-08	Ethylene insensitive-like 1IPR006957 (Ethylene insensitive 3), IPR023278 (Ethylene insensitive 3-like protein, DNA-binding domain)	GO:0003700,GO:0005634,GO:0005634,
MLOC_20076	6565.41	-1.47494	1.46922e-05	0.000131402	7231.5	-0.990058	7.48054e-07	8.03781e-06	unknown protein BEST Arabidopsis thaliana protein match is: unknown protein . LENGTH=340
MLOC_20277	3222.22	1.68954	1.4698e-05	0.000131402	1556.84	0.148352	0.545274	0.67924	MYB transcription factorIPR006447 (Myb DNA-binding domain, plants), IPR009057 (Homeodomain-like)	GO:0003674,GO:0003677,GO:0003677,GO:0003682,GO:0005634,
MLOC_61925	442.117	1.72822	1.47585e-05	0.000131878	202.594	0.0616333	0.834545	0.896676	Beta-1,3-galactosyltransferase-like proteinIPR002659 (Glycosyl transferase, family 31), IPR008985 (Concanavalin A-like lectin/glucanase)	GO:0005529,GO:0005529,GO:0005794,GO:0006486,GO:0006486,GO:0008378,GO:0008378,GO:0016020,GO:0016021,GO:0030246
MLOC_20320	751.791	1.56929	1.47972e-05	0.000132158	409.529	0.279698	0.266339	0.406384	Cytochrome c oxidase copper chaperone, putativeIPR007745 (Cytochrome c oxidase copper chaperone), IPR009069 (MTCP1)	GO:0005507,GO:0005758,GO:0005758,GO:0006825,GO:0006825,GO:0016531,GO:0016531,
MLOC_73623	869.67	1.67762	1.48415e-05	0.000132488	516.758	0.637426	0.0190679	0.0521017	Disease resistance proteinIPR000767 (Disease resistance protein)	GO:0005524,GO:0005524,GO:0006915,GO:0006915,GO:0043531,
MLOC_53292	1641.87	-1.57557	1.49431e-05	0.000133263	2156.37	-0.402015	0.136627	0.247521	Embryo defective 1381 protein
MLOC_79741	1717.31	-1.67273	1.49387e-05	0.000133263	2172.05	-0.566184	0.0982105	0.192865	AE family transporter: anion exchangeIPR003020 (Bicarbonate transporter, eukaryotic)	GO:0005452,GO:0005575,GO:0006810,GO:0006820,GO:0016021,GO:0016021,GO:0022857,
MLOC_17721	580.514	-1.74508	1.50482e-05	0.000134088	855.641	-0.139923	0.592814	0.718165	Auxin response factor 24IPR010525 (Auxin response factor)	GO:0003677,GO:0003677,GO:0005634,GO:0005634,GO:0006355,GO:0006355,GO:0008150,GO:0009058,GO:0009725,GO:0009725,GO:0009734,GO:0034641
MLOC_67686	5195.11	1.83436	1.50504e-05	0.000134088	5265.46	1.86497	3.43318e-11	9.42356e-10	Pyridoxal phosphate phosphatase PHOSPHO2IPR006383 (HAD-superfamily hydrolase, subfamily IB, PSPase-like), IPR023214 (HAD-like domain)	GO:0016791,GO:0016791
MLOC_61018	806.364	-1.78027	1.52068e-05	0.000135415	1444.17	0.375632	0.0775368	0.16048	Cytochrome P450 family protein, expressedIPR001128 (Cytochrome P450)	GO:0004497,GO:0005506,GO:0005506,GO:0009055,GO:0009055,GO:0016705,GO:0016705,GO:0020037,GO:0020037,GO:0055114,GO:0055114,
MLOC_14390	3644.15	-1.50478	1.52973e-05	0.000136154	3968.27	-1.06568	4.71759e-08	6.98804e-07	PQ loop repeat family protein	GO:0016021,
MLOC_735	5168.94	-2.14216	1.5328e-05	0.00013636	6532.17	-0.87898	2.99419e-05	0.000208626	Peptidase M50 family proteinIPR008915 (Peptidase M50)	GO:0004222,GO:0004222,GO:0006508,GO:0009507,GO:0009658,GO:0009959,GO:0010027,GO:0010207,GO:0043157,GO:0048564,GO:0060359,
MLOC_57711	2554.44	-1.63931	1.53673e-05	0.000136642	5521.24	0.857945	0.000598564	0.00282091	Plastid transcriptionally active 3IPR002885 (Pentatricopeptide repeat), IPR003034 (DNA-binding SAP)	GO:0003676,GO:0003676
MLOC_3940	126.064	2.15423	1.53897e-05	0.000136774	63.3742	0.862616	0.0482531	0.11022	Slowmo-like proteinIPR006797 (PRELI/MSF1)	GO:0008150,GO:0016491
MLOC_22626	8925.67	1.40702	1.54017e-05	0.000136813	4972.55	0.103998	0.65083	0.765212	2-oxoisovalerate dehydrogenase subunit alphaIPR001017 (Dehydrogenase, E1 component)	GO:0008150,GO:0008152,GO:0008152,GO:0016491,GO:0016624,GO:0016624
MLOC_12689	4067.24	-1.67498	1.55121e-05	0.000137682	6856.77	0.265293	0.258201	0.396942	Protein LHCP TRANSLOCATION DEFECTIPR020683 (Ankyrin repeat-containing domain)	GO:0006098,GO:0006655,GO:0006886,GO:0009535,GO:0009570,GO:0009941,GO:0019288,GO:0090391
MLOC_73163	16.4601	4.58122	1.55147e-05	0.000137682	0.890676	0.423397	0.400005	NA	MLOC_73163
MLOC_25398	170.938	2.7055	1.56182e-05	0.000138532	71.0493	1.25657	0.00470334	0.0162544	MLOC_25398	GO:0016758,
MLOC_78084	28767.6	-2.47536	1.56384e-05	0.000138643	34108.1	-1.36106	1.96077e-12	6.75311e-11	NAD dependent epimerase/dehydratase, putativeIPR001509 (NAD-dependent epimerase/dehydratase), IPR016040 (NAD(P)-binding domain)	GO:0000165,GO:0003824,GO:0005777,GO:0006098,GO:0009595,GO:0009853,GO:0009867,GO:0009902,GO:0009941,GO:0009965,GO:0010207,GO:0010297,GO:0015995,GO:0016020,GO:0016117,GO:0019288,GO:0030154,GO:0031348,GO:0044237,GO:0048046,GO:0050662,GO:0050832
MLOC_37378	318.008	2.77285	1.56599e-05	0.000138766	156.711	1.64372	0.000182976	0.00101712	LipoxygenaseIPR000907 (Lipoxygenase)	GO:0005506,GO:0016165,GO:0016702,GO:0016702,GO:0031408,GO:0046872,GO:0046872,GO:0055114,GO:0055114,
MLOC_61958	6441.26	1.53848	1.57552e-05	0.000139541	4021.35	0.576884	0.00307494	0.0113062	NADP-dependent D-sorbitol-6-phosphate dehydrogenaseIPR001395 (Aldo/keto reductase), IPR023210 (NADP-dependent oxidoreductase domain)	GO:0016491,
MLOC_11924	24.8927	3.94171	1.58678e-05	0.000140401	15.4361	2.351	0.00128369	0.00538943	Unknown protein
MLOC_63339	181.269	-2.54157	1.58665e-05	0.000140401	289.377	-0.228882	0.429789	0.575967	Dicer-like proteinIPR000999 (Ribonuclease III domain), IPR001159 (Double-stranded RNA-binding), IPR001650 (Helicase, C-terminal), IPR003100 (Argonaute/Dicer protein, PAZ), IPR005034 (Dicer double-stranded RNA-binding fold)	EC:3.1,EC:3.1.26,EC:3.1.26.3,EC:3.1.30,GO:0003674,GO:0003676,GO:0003723,GO:0003723,GO:0003723,GO:0003725,GO:0003725,GO:0004386,GO:0004518,GO:0004525,GO:0004525,GO:0005515,GO:0005515,GO:0005524,GO:0005524,GO:0005622,GO:0005730,GO:0006396,GO:0006396,GO:0006952,GO:0008026,GO:0016891,GO:0031047,GO:0034641GO:0046872
MLOC_61430	267.002	2.67516	1.59462e-05	0.000141026	349.53	2.94386	8.22927e-10	1.80167e-08	unknown protein Has 39 Blast hits to 39 proteins in 10 species: Archae - 0 Bacteria - 0 Metazoa - 0 Fungi - 0 Plants - 39 Viruses - 0 Other Eukaryotes - 0 (source: NCBI BLink). LENGTH=121IPR003676 (Auxin responsive SAUR protein)	GO:0009741,
MLOC_40998	73.1808	2.33544	1.59832e-05	0.000141284	43.2549	1.34448	0.00690709	0.0223924	MLOC_40998	EC:2.4.1,GO:0005575,GO:0008375,GO:0016020,GO:0016757,
MLOC_16363	7414.95	1.60017	1.61577e-05	0.000142757	3369.34	-0.175212	0.464613	0.607653	MLOC_16363	GO:0008152,GO:0008168
MLOC_7311	773.613	1.77502	1.61779e-05	0.000142865	399.545	0.437997	0.198793	0.328439	F-box/LRR-repeat protein 2IPR001611 (Leucine-rich repeat)	GO:0005515,GO:0005515
MLOC_5810	500.416	-1.72329	1.61933e-05	0.000142931	658.172	-0.464777	0.211447	0.343426	Kinase, putativeIPR008985 (Concanavalin A-like lectin/glucanase), IPR011009 (Protein kinase-like domain)	EC:2.7.11,GO:0003674,GO:0004672,GO:0004672,GO:0004674,GO:0005488,GO:0005524,GO:0005524,GO:0006464,GO:0006468,GO:0006468,GO:0016301,GO:0030246,GO:0043167
MLOC_1690	123.963	2.06306	1.6292e-05	0.000143732	76.818	1.16057	0.00587481	0.0196289	Glutathione transferaseIPR010987 (Glutathione S-transferase, C-terminal-like), IPR012336 (Thioredoxin-like fold)	GO:0005515,GO:0005515
MLOC_43730	269.234	1.85201	1.63165e-05	0.000143878	118.694	0.154304	0.67254	0.78156	GRAS family transcription factor containing protein, expressedIPR005202 (Transcription factor GRAS)	GO:0006351,GO:0006355
MLOC_55819	106.54	2.26196	1.63471e-05	0.000144078	96.5218	2.01973	2.7194e-06	2.53158e-05	unknown protein Has 51 Blast hits to 51 proteins in 13 species: Archae - 0 Bacteria - 0 Metazoa - 0 Fungi - 0 Plants - 51 Viruses - 0 Other Eukaryotes - 0 (source: NCBI BLink). LENGTH=141
MLOC_18400	306.572	1.83803	1.63557e-05	0.000144083	152.051	0.43183	0.199767	0.329586	NBS-LRR disease resistance protein homologue
MLOC_65546	9245.37	-1.97117	1.6641e-05	0.000146525	11779.4	-0.748294	0.000395992	0.00197462	Pentapeptide repeat proteinIPR001646 (Pentapeptide repeat)
MLOC_61530	3308.27	1.60647	1.67959e-05	0.000147815	1826.48	0.370678	0.106693	0.204991	BZIP transcription factorIPR004827 (Basic-leucine zipper domain)	GO:0003700,GO:0003700,GO:0006351,GO:0006355,GO:0006355,GO:0043565,GO:0043565,GO:0046983,GO:0046983,
MLOC_9817	142.114	-2.26774	1.68038e-05	0.000147815	137.857	-2.37047	1.81023e-07	2.28849e-06	Gamma-glutamyltranspeptidaseIPR000101 (Gamma-glutamyltranspeptidase)	GO:0003840,GO:0003840,GO:0005774,GO:0006751,GO:0009636,GO:0016021,GO:0016756,GO:0036374
MLOC_61690	250.618	1.95666	1.68409e-05	0.000148069	140.179	0.818214	0.059002	0.129499	Glucan endo-1,3-beta-glucosidase 7, putative, expressedIPR000490 (Glycoside hydrolase, family 17), IPR017853 (Glycoside hydrolase, superfamily)	GO:0004553,GO:0004553,GO:0005975,GO:0005975,GO:0005975,GO:0016798
MLOC_174	178.616	-2.16377	1.68638e-05	0.000148198	185.128	-1.8615	2.56169e-09	5.11096e-08	CRT (Chloroquine-resistance transporter)-like transporter 3
MLOC_59785	438.535	2.0764	1.69033e-05	0.000148473	382.655	1.82737	1.60577e-07	2.06021e-06	Diphthamide biosynthesis protein 3IPR007872 (Zinc finger, DPH-type)
MLOC_60555	50.7442	3.10372	1.7069e-05	0.000149855	27.54	1.86628	0.00356684	0.0128284	sugar transporter protein 7 LENGTH=513IPR005828 (General substrate transporter), IPR016196 (Major facilitator superfamily domain, general substrate transporter)	GO:0005575,GO:0016021,GO:0016021,GO:0022857,GO:0022857,GO:0022891,GO:0055085,GO:0055085,GO:0055085,
MLOC_19475	271.097	1.86353	1.71245e-05	0.00015027	374.674	2.40576	8.15599e-16	5.14822e-14	Glutathione transferaseIPR010987 (Glutathione S-transferase, C-terminal-like), IPR012336 (Thioredoxin-like fold)	GO:0005515,GO:0005515
MLOC_4701	8498.3	2.2211	1.73038e-05	0.000151699	5375.03	1.45359	3.76723e-06	3.3669e-05	Unknown protein
MLOC_57087	118.827	2.79413	1.73062e-05	0.000151699	121.417	2.85883	3.72568e-13	1.42997e-11	Unknown protein
MLOC_78695	89.0336	2.5662	1.73126e-05	0.000151699	31.8886	0.701133	0.243095	0.379909	MLOC_78695	GO:0003824,GO:0044237,GO:0050662,
MLOC_37499	1627.2	-1.61692	1.73553e-05	0.000152	1841.96	-0.978049	0.000178289	0.000994116	Leucine-rich receptor-like protein kinase family protein LENGTH=1173IPR001611 (Leucine-rich repeat), IPR011009 (Protein kinase-like domain), IPR013210 (Leucine-rich repeat-containing N-terminal, type 2), IPR013320 (Concanavalin A-like lectin/glucanase, subgroup)	GO:0004672,GO:0004674,GO:0004674,GO:0005515,GO:0005515,GO:0005524,GO:0005524,GO:0006468,GO:0006468,GO:0016021
MLOC_5971	37.4224	3.52749	1.74389e-05	0.000152658	21.8117	2.34381	0.000466062	0.00227395	WRKY transcription factor 31IPR003657 (DNA-binding WRKY)	GO:0001071,GO:0003677,GO:0003700,GO:0003700,GO:0006355,GO:0006355,GO:0009058,GO:0034641,GO:0043565,GO:0043565
MLOC_53881	959.169	-1.57678	1.78529e-05	0.000156207	1105.15	-0.879115	0.000210058	0.0011449	Ethylene receptor-like protein 2IPR009082 (Signal transduction histidine kinase, homodimeric), IPR011006 (CheY-like superfamily), IPR014525 (Signal transduction histidine kinase, hybrid-type, ethylene sensor)	GO:0000155,GO:0000155,GO:0000156,GO:0000160,GO:0005515,GO:0005524,GO:0005789,GO:0006355,GO:0007165,GO:0009873,GO:0016020,
MLOC_15459	887.787	1.83428	1.78664e-05	0.000156249	334.697	-0.317747	0.222875	0.357135	Hypoxia-responsive family protein-likeIPR007667 (Hypoxia induced protein, domain)	GO:0016021,
MLOC_70555	10898.4	-1.46099	1.80339e-05	0.000157638	11200.9	-1.29813	6.65667e-12	2.0614e-10	Adenylate kinase, putativeIPR000850 (Adenylate kinase), IPR018962 (Domain of unknown function DUF1995)	EC:2.7.4.3,GO:0004017,GO:0005524,GO:0005524,GO:0006139,GO:0006354,GO:0009535,GO:0009941,GO:0015979,GO:0016301,GO:0019205,GO:0034641,GO:0043167,
MLOC_18522	28.6795	3.34769	1.80554e-05	0.000157749	14.1258	1.8691	0.00656115	0.0215134	SAUR-like auxin-responsive protein family LENGTH=170IPR003676 (Auxin responsive SAUR protein)
MLOC_37773	87.3379	-2.24287	1.83389e-05	0.000160148	117.87	-0.646935	0.0981353	0.192755	Glucan endo-1,3-beta-glucosidase 4IPR000490 (Glycoside hydrolase, family 17), IPR012946 (X8), IPR017853 (Glycoside hydrolase, superfamily)	GO:0004553,GO:0004553,GO:0005975,GO:0005975
MLOC_11932	3231.11	-1.51945	1.84032e-05	0.000160632	3918.43	-0.647387	0.000857404	0.00384093	Peptidyl-prolyl cis-trans isomeraseIPR001179 (Peptidyl-prolyl cis-trans isomerase, FKBP-type, domain), IPR023566 (Peptidyl-prolyl cis-trans isomerase, FKBP-type)	GO:0003755,GO:0006457,GO:0006457,GO:0009543
MLOC_2443	163.931	2.31786	1.85228e-05	0.000161599	107.023	1.50033	0.00244215	0.00930821	MLOC_2443	EC:2.7.11,GO:0004672,GO:0005524,GO:0006464,GO:0016301,GO:0043167
MLOC_15105	108.859	-2.86863	1.86494e-05	0.000162594	226.629	0.377555	0.351007	0.497251	NAD(P)-binding Rossmann-fold superfamily protein LENGTH=266IPR002198 (Short-chain dehydrogenase/reductase SDR)	GO:0008150,GO:0008152,GO:0016491,GO:0016491
MLOC_57316	5219.34	1.49009	1.8655e-05	0.000162594	2232.5	-0.559459	0.0351103	0.0854114	EamA-like transporter family proteinIPR000620 (Drug/metabolite transporter)	GO:0016020,GO:0016020
MLOC_6097	897.995	1.6452	1.86893e-05	0.000162815	638.099	0.983364	0.000207407	0.00113277	Mitochondrial import inner membrane translocase subunit TIM14IPR001623 (Heat shock protein DnaJ, N-terminal)	GO:0031072,GO:0031072
MLOC_7568	15.3601	4.53731	1.87449e-05	0.000163221	3.11939	1.17336	0.0870852	NA	Calcium-dependent protein kinase 21IPR011009 (Protein kinase-like domain), IPR011992 (EF-hand-like domain)	GO:0004672,GO:0004672,GO:0004674,GO:0004674,GO:0005509,GO:0005509,GO:0005524,GO:0005524,GO:0006468,
MLOC_64368	167.996	-1.97771	1.88453e-05	0.000164016	199.048	-1.0166	0.000788434	0.00356796	Expansin proteinIPR007118 (Expansin/Lol pI), IPR014733 (Barwin-like endoglucanase)	GO:0000003,GO:0005576,GO:0005576,GO:0019953,GO:0019953,
MLOC_68648	370.341	1.88401	1.89283e-05	0.000164659	136.365	-0.270613	0.499142	0.637242	Unknown protein
MLOC_65343	10282.2	-1.59873	1.89443e-05	0.000164719	11259.6	-1.11448	6.47838e-07	7.11287e-06	Clp protease ATP binding subunitIPR001270 (Chaperonin ClpA/B), IPR004176 (Clp, N-terminal), IPR019489 (Clp ATPase, C-terminal), IPR023150 (Double Clp-N motif)	GO:0000166,GO:0005524,GO:0005524,GO:0008150,GO:0017111,GO:0019538,GO:0019538,GO:0043167
MLOC_58770	253.511	2.37899	1.90514e-05	0.00016557	219.146	1.97173	0.000120832	0.000706812	Cytochrome P450 family protein, expressedIPR001128 (Cytochrome P450)	GO:0004497,GO:0005506,GO:0005506,GO:0009055,GO:0009055,GO:0016705,GO:0016705,GO:0020037,GO:0020037,GO:0055114,GO:0055114,
MLOC_68767	1993.43	1.83437	1.9093e-05	0.000165852	1434.21	1.23016	3.74011e-05	0.000254339	GlutaredoxinIPR012336 (Thioredoxin-like fold)	GO:0009055,GO:0009055,GO:0015035,GO:0015035,GO:0045454,GO:0045454
MLOC_65440	141.017	2.58539	1.91644e-05	0.000166392	163.648	2.82307	2.95422e-13	1.14971e-11	Protein kinase family proteinIPR000742 (Epidermal growth factor-like domain), IPR011009 (Protein kinase-like domain), IPR013320 (Concanavalin A-like lectin/glucanase, subgroup)	GO:0004672,GO:0004672,GO:0004674,GO:0005509,GO:0005524,GO:0006468,GO:0006468,GO:0030247
MLOC_10789	509.122	-1.70654	1.9178e-05	0.00016643	510.997	-1.64287	1.80312e-09	3.70775e-08	Dopamine beta-monooxygenaseIPR004877 (Cytochrome b561, eukaryote), IPR005018 (DOMON domain)	GO:0016021,GO:0016021
MLOC_15467	2821.05	-1.42504	1.93519e-05	0.000167859	3460.84	-0.537937	0.00695439	0.0225015	Adenylosuccinate synthetaseIPR001114 (Adenylosuccinate synthetase)	GO:0000287,GO:0000287,GO:0004019,GO:0004019,GO:0005525,GO:0005525,GO:0005737,GO:0006164,GO:0009220,GO:0009570,GO:0044208,GO:0048046
MLOC_6074	6851.3	1.53668	1.94091e-05	0.000168275	3807.04	0.28866	0.150646	0.266513	GID1-like gibberellin receptorIPR013094 (Alpha/beta hydrolase fold-3)	GO:0003674,GO:0008150,GO:0008152,GO:0016787,GO:0016787,
MLOC_62317	41578.2	-1.65423	1.94884e-05	0.00016888	44637.2	-1.26196	2.61704e-10	6.14123e-09	Fructose-1,6-bisphosphatase class 1IPR000146 (Fructose-1,6-bisphosphatase class 1/Sedoheputulose-1,7-bisphosphatase)	EC:3.1,EC:3.1.3.11,EC:3.1.3.23,EC:3.1.3.41,GO:0000023,GO:0005975,GO:0005975,GO:0006098,GO:0006364,GO:0009570,GO:0009773,GO:0009902,GO:0010207,GO:0015995,GO:0016117,GO:0016791,GO:0019253,GO:0030003,GO:0030388,GO:0035304,GO:0042132,GO:0042578,GO:0042742,GO:0043085,GO:0046872,GO:0048046,GO:0070838,
MLOC_74883	46.4981	2.75941	1.95416e-05	0.000169261	13.1188	0.47287	0.492967	0.631896	UDP-glycosyltransferase-like proteinIPR002213 (UDP-glucuronosyl/UDP-glucosyltransferase)	GO:0008150,GO:0008152,GO:0008152,GO:0016757,GO:0016758,GO:0016758
MLOC_57605	44.7128	2.81783	1.95667e-05	0.000169397	79.2636	3.43036	1.67845e-11	4.85732e-10	Nudix hydrolase 13IPR015797 (NUDIX hydrolase domain-like)	GO:0016787,GO:0016787
MLOC_5001	1678.31	3.16312	1.99427e-05	0.000172569	419.907	1.13011	0.000367251	0.00185324	Peptidyl-prolyl cis-trans isomeraseIPR001179 (Peptidyl-prolyl cis-trans isomerase, FKBP-type, domain), IPR011990 (Tetratricopeptide-like helical), IPR023114 (Elongated TPR repeat-containing domain), IPR023566 (Peptidyl-prolyl cis-trans isomerase, FKBP-type)	GO:0003674,GO:0003755,GO:0005515,GO:0005515,GO:0006457,GO:0006457,GO:0006457,
MLOC_66757	1421.86	-1.47737	1.99936e-05	0.000172927	1521.46	-1.11666	6.15336e-07	6.78893e-06	Protein kinaseIPR011009 (Protein kinase-like domain)	EC:2.7.11,GO:0004672,GO:0004674,GO:0004674,GO:0005524,GO:0005524,GO:0006464,GO:0006468,GO:0016301,GO:0043167
MLOC_60045	59.2691	-2.47762	2.00343e-05	0.000173196	85.4701	-0.509026	0.201792	0.331785	BZIP transcription factor-like proteinIPR004827 (Basic-leucine zipper domain)	GO:0001071,GO:0003677,GO:0003700,GO:0003700,GO:0006355,GO:0009058,GO:0034641,GO:0043565,GO:0043565,GO:0046983
MLOC_63232	38.6046	-3.13146	2.00457e-05	0.000173212	92.6157	0.613467	0.196077	0.32517	Ovate family protein 2IPR006458 (Ovate protein family, C-terminal)	GO:0003677,
MLOC_10261	95.3141	-2.97119	2.02149e-05	0.000174507	597.258	1.53002	0.0351643	0.0855196	Peroxidase 24IPR010255 (Haem peroxidase), IPR017690 (Outer membrane insertion C-terminal signal, omp85 target)	EC:1.11.1.7,GO:0003674,GO:0004601,GO:0004601,GO:0005576,GO:0006950,GO:0006979,GO:0006979,GO:0008150,GO:0016491,GO:0020037,GO:0020037,GO:0042744,GO:0046872,GO:0055114,GO:0055114
MLOC_14679	449.024	1.99511	2.02067e-05	0.000174507	291.582	1.2289	1.42394e-05	0.000109537	Syntaxin 121IPR010989 (t-SNARE)	GO:0005484,GO:0005515,GO:0006886,GO:0006886,GO:0016020,GO:0016020,GO:0016192,
MLOC_52004	1387.26	-1.5611	2.02749e-05	0.000174941	3504.72	1.21024	1.66453e-06	1.63973e-05	UDP-n-acetylmuramoylalanyl-d-glutamate--2, 6-diaminopimelate ligase, putativeIPR013221 (Mur ligase, central)	GO:0005524,GO:0005524,GO:0006364,GO:0006399,GO:0007049,GO:0008360,GO:0008765,GO:0009058,GO:0009295,GO:0009507,GO:0009902,GO:0010020,GO:0010027,GO:0042793,GO:0045893,GO:0051301
MLOC_66112	1057.46	-1.77898	2.0336e-05	0.000175384	1542.59	-0.176811	0.576259	0.705039	Zinc finger protein, putativeIPR013087 (Zinc finger, C2H2-type/integrase, DNA-binding)	GO:0046872,
MLOC_74633	6181.17	1.67	2.07301e-05	0.000178698	3148.44	0.26108	0.307959	0.451849	Sodium-dependent dicarboxylate transporterIPR001898 (Sodium/sulphate symporter)	GO:0003674,GO:0005215,GO:0005215,GO:0005575,GO:0006810,GO:0006814,GO:0006814,GO:0016020,GO:0016020,GO:0055085,GO:0055085,GO:0055085
MLOC_81956	363.813	2.65023	2.08063e-05	0.00017927	101.38	0.389695	0.317419	0.461951	MLOC_81956
MLOC_37956	3789.89	1.65986	2.08182e-05	0.000179287	1939.37	0.256433	0.189994	0.317465	Xaa-Pro dipeptidaseIPR000994 (Peptidase M24, structural domain), IPR007865 (Aminopeptidase P N-terminal domain)	GO:0004177,GO:0004177,GO:0009987,GO:0009987,GO:0030145,GO:0030145
MLOC_74419	429.686	-1.60677	2.09458e-05	0.0001803	659.915	0.0496949	0.830867	0.894269	Pentatricopeptide repeat-containing proteinIPR002885 (Pentatricopeptide repeat), IPR011990 (Tetratricopeptide-like helical)	GO:0003674,GO:0009062,GO:0009507,
MLOC_11933	527.854	-1.94035	2.10561e-05	0.000181163	646.283	-0.885807	7.75711e-05	0.000479945	Glutamate receptorIPR001638 (Extracellular solute-binding protein, family 3), IPR017103 (Ionotropic glutamate receptor, plant)	GO:0004970,GO:0004970,GO:0005215,GO:0005215,GO:0005234,GO:0005234,GO:0006810,GO:0006810,GO:0016020,GO:0016021,GO:0030288,GO:0030288
MLOC_57153	1183.4	1.44958	2.11026e-05	0.000181476	845	0.770135	0.000317688	0.00163269	Ankyrin repeat family proteinIPR011990 (Tetratricopeptide-like helical), IPR020683 (Ankyrin repeat-containing domain)	GO:0000741,GO:0005515,GO:0006457,GO:0009408,GO:0009560,GO:0009644,GO:0034976,GO:0042542,GO:0051510,
MLOC_36398	1380.95	-1.57477	2.12325e-05	0.000182506	1881.28	-0.282914	0.294613	0.437584	Inositol 1,4,5-trisphosphate 5-phosphataseIPR005135 (Endonuclease/exonuclease/phosphatase)	GO:0004437,GO:0046856
MLOC_14578	1762.99	-1.5103	2.14672e-05	0.000184436	2155.95	-0.60811	0.00832243	0.026302	Kinase, putativeIPR011009 (Protein kinase-like domain), IPR018097 (EGF-like calcium-binding, conserved site)	EC:2.7.11,GO:0003674,GO:0004672,GO:0004672,GO:0004674,GO:0005509,GO:0005524,GO:0005524,GO:0006464,GO:0006468,GO:0006468,GO:0016301,GO:0030247,GO:0043167
MLOC_38501	877.593	1.64773	2.15485e-05	0.000185047	463.739	0.318835	0.200184	0.330066	Cell number regulator 6IPR006461 (Uncharacterised protein family Cys-rich)
MLOC_5540	41.8553	3.10329	2.16481e-05	0.000185814	9.83626	0.60427	0.396431	0.543784	Aluminum-induced protein
MLOC_44658	2559.08	-1.50382	2.20808e-05	0.000189438	2404.83	-1.83844	1.32675e-13	5.5381e-12	Ureide permease 2, putative, expressedIPR009834 (Ureide permease)	GO:0005575,GO:0005575,GO:0006810,GO:0006810
MLOC_57408	11730.8	-1.96421	2.23812e-05	0.000191923	16282.1	-0.442151	0.0222549	0.0590724	Glutathione-regulated potassium-efflux system proteinIPR006153 (Cation/H+ exchanger), IPR016040 (NAD(P)-binding domain)	GO:0005575,GO:0006810,GO:0006812,GO:0006813,GO:0006813,GO:0015299,GO:0015299,GO:0016021,GO:0016021,GO:0022857,GO:0055085,GO:0055085,GO:0055085,
MLOC_43537	4596.39	-1.63425	2.26679e-05	0.00019429	5977.23	-0.469462	0.0292079	0.0738698	Response regulator 9IPR006447 (Myb DNA-binding domain, plants), IPR009057 (Homeodomain-like)	GO:0003674,GO:0003677,GO:0003682,
MLOC_7181	96.2015	2.7237	2.29957e-05	0.000197006	47.86	1.5008	0.00647862	0.0213045	Ring finger protein, putativeIPR013083 (Zinc finger, RING/FYVE/PHD-type)	GO:0008270,
MLOC_17043	238.285	-3.04507	2.30384e-05	0.000197278	256.496	-2.27014	1.60489e-09	3.33038e-08	ER glycerol-phosphate acyltransferaseIPR002123 (Phospholipid/glycerol acyltransferase)	GO:0008152,GO:0008415,GO:0016746,
MLOC_73531	4308.4	-1.55138	2.30927e-05	0.00019765	5537.21	-0.465064	0.0245121	0.0640184	Ribosome biogenesis GTPase AIPR019991 (GTP-binding protein, ribosome biogenesis, YlqF), IPR023179 (GTP-binding protein, orthogonal bundle domain)	GO:0000023,GO:0005525,GO:0005525,GO:0005622,GO:0005622,GO:0005739,GO:0006655,GO:0009902,GO:0010027,GO:0019252,GO:0019288,GO:0034660,GO:0043167,
MLOC_57633	1792.86	1.98297	2.31077e-05	0.000197685	859.939	0.579315	0.0154147	0.0437425	High mobility group B2 proteinIPR009071 (High mobility group, superfamily)	GO:0003677,GO:0003677
MLOC_16849	433.885	-2.26752	2.33623e-05	0.000199768	755.872	0.112559	0.66039	0.772196	Maltose excess protein 1-like
MLOC_38923	3971.25	-1.63579	2.34387e-05	0.000200327	6007.48	-0.0100352	0.965764	0.979402	Plastid transcriptionally active7
MLOC_43035	148.736	-1.88263	2.3526e-05	0.000200978	179.638	-0.8797	0.00460452	0.0159708	NBS-LRR disease resistance protein homologueIPR000767 (Disease resistance protein)	GO:0005524,GO:0005524,GO:0006915,GO:0006915,GO:0043167,GO:0043531
MLOC_37861	1609.79	1.4889	2.35715e-05	0.000201271	677.129	-0.619657	0.0151884	0.0431882	Multiple inositol polyphosphate phosphatase 1, putativeIPR000560 (Histidine phosphatase superfamily, clade-2)	EC:3.1,EC:3.1.3.2,EC:3.1.3.41,GO:0003993,GO:0003993,GO:0005774,GO:0005783,GO:0016791
MLOC_57665	397.178	-1.65604	2.36769e-05	0.000202075	508.482	-0.537761	0.0430069	0.100427	Receptor-like kinaseIPR001611 (Leucine-rich repeat), IPR011009 (Protein kinase-like domain), IPR013210 (Leucine-rich repeat-containing N-terminal, type 2)	EC:2.7.11,GO:0003674,GO:0004672,GO:0004674,GO:0005515,GO:0005515,GO:0005524,GO:0005524,GO:0006464,GO:0006468,GO:0006468,GO:0016021,GO:0016301,GO:0043167
MLOC_18525	18499.1	2.12621	2.39519e-05	0.000204326	7307.74	0.337204	0.273578	0.414485	RNA-binding proteinIPR012677 (Nucleotide-binding, alpha-beta plait)	GO:0000166,GO:0003676,GO:0003676,GO:0008380,GO:0009644,GO:0019013,GO:0030529,GO:0043484
MLOC_11031	1573.09	-2.06993	2.41411e-05	0.000205746	2276.39	-0.355306	0.138285	0.249644	Pentatricopeptide repeat-containing protein, putativeIPR002885 (Pentatricopeptide repeat), IPR011990 (Tetratricopeptide-like helical)	GO:0003674,GO:0009507
MLOC_53868	41.9718	-2.76084	2.41319e-05	0.000205746	58.7904	-0.695206	0.125864	0.232242	Lysine-specific demethylase 5BIPR003347 (JmjC domain), IPR003349 (Transcription factor jumonji, JmjN), IPR004198 (Zinc finger, C5HC2-type)	GO:0005634,GO:0005634
MLOC_67883	59.2878	2.91746	2.42206e-05	0.000206326	28.1787	1.62634	0.0048208	0.0166255	Ethylene-responsive transcription factorIPR016177 (DNA-binding, integrase-type)	GO:0001071,GO:0003677,GO:0003700,GO:0003700,GO:0005634,GO:0006351,GO:0006355,GO:0009058,GO:0034641,
MLOC_38636	1082.87	-1.65662	2.4287e-05	0.000206794	1207.79	-1.06867	1.52073e-05	0.000116096	Solute carrier family 35, member F1IPR009262 (Protein of unknown function DUF914, eukaryotic)	GO:0005575,GO:0006810,GO:0016021,
MLOC_38739	28.011	4.37012	2.43148e-05	0.000206934	35.4722	3.45276	1.82054e-06	1.77507e-05	GDSL esterase/lipaseIPR001087 (Lipase, GDSL), IPR013830 (Esterase, SGNH hydrolase-type)	GO:0006629,GO:0006629,GO:0016788,GO:0016788
MLOC_18077	356.744	1.96175	2.43819e-05	0.000207407	161.255	0.394562	0.285874	0.427973	MLOC_18077	GO:0006355,
MLOC_1852	7229.15	1.57302	2.46652e-05	0.000209718	3893.14	0.259838	0.307144	0.450945	MLOC_1852	GO:0003700,GO:0005634,GO:0006355,GO:0043565
MLOC_68184	397.765	1.8314	2.47196e-05	0.000210081	327.859	1.48689	3.40217e-07	3.997e-06	ChitinaseIPR016283 (Glycoside hydrolase, family 19), IPR023346 (Lysozyme-like domain)	GO:0004568,GO:0004568,GO:0005975,GO:0006032,GO:0006032,GO:0016998,GO:0016998,
MLOC_165	1006.82	-1.79447	2.48242e-05	0.000210871	1453.58	-0.219155	0.51145	0.648749	MLOC_165	GO:0004553,GO:0005975,GO:0005975,GO:0016798
MLOC_70179	313.742	2.44296	2.49692e-05	0.000212004	98.794	0.311455	0.403885	0.551267	RNA-binding proteinIPR012677 (Nucleotide-binding, alpha-beta plait)	GO:0003676,GO:0003676
MLOC_9878	8794.98	-1.70363	2.50101e-05	0.000212251	12691.7	-0.183331	0.390187	0.538029	Isoleucine--tRNA ligaseIPR002301 (Isoleucyl-tRNA synthetase), IPR009080 (Aminoacyl-tRNA synthetase, class 1a, anticodon-binding)	EC:3.1.1.1,EC:6.1.1,EC:6.1.1.5,GO:0000166,GO:0002161,GO:0003674,GO:0003824,GO:0004812,GO:0004822,GO:0004822,GO:0005524,GO:0005524,GO:0005737,GO:0005737,GO:0005737,GO:0006399,GO:0006412,GO:0006418,GO:0006428,GO:0006428,GO:0006520,GO:0009570,GO:0009793,GO:0010027,GO:0010228,GO:0016117,GO:0016226,GO:0016874GO:0043167GO:0048481
MLOC_40287	654.619	2.60014	2.50327e-05	0.000212343	231.25	0.852805	0.00689164	0.0223623	Unknown protein
MLOC_57388	7720.22	-1.43217	2.50804e-05	0.000212548	10042.4	-0.344068	0.184534	0.310429	Threonine synthase-likeIPR001926 (Pyridoxal phosphate-dependent enzyme, beta subunit)	GO:0003824,GO:0003824,GO:0008152,GO:0008152,GO:0030170,GO:0030170
MLOC_62330	1349.62	-1.49772	2.50801e-05	0.000212548	2498.6	0.548681	0.139766	0.251739	MLOC_62330	GO:0004553,GO:0005975,GO:0005975,GO:0016798
MLOC_17209	28.6376	3.31181	2.51544e-05	0.000213075	11.5998	1.47275	0.0404265	0.0954971	F-box protein PP2-B1IPR001810 (F-box domain, cyclin-like)	GO:0003674,GO:0005515,GO:0005515,
MLOC_11708	480.394	-1.61805	2.5241e-05	0.000213708	618.391	-0.496586	0.0482522	0.11022	Sister chromatid cohesion protein PDS5IPR016024 (Armadillo-type fold)	GO:0005634,GO:0005739,GO:0005829,GO:0009507
MLOC_14530	25.3008	3.68021	2.53574e-05	0.000214594	6.6736	1.23972	0.0948905	0.187709	Disease resistance
MLOC_74976	2544.44	-2.00584	2.53865e-05	0.000214739	3137.11	-0.900961	2.27123e-06	2.15197e-05	Adenylate kinaseIPR000850 (Adenylate kinase)	GO:0004017,GO:0004017,GO:0005524,GO:0005524,GO:0006139,GO:0006354,GO:0009570,GO:0010155,GO:0016117,GO:0019205,GO:0046777,
MLOC_1129	997.221	-1.60036	2.54138e-05	0.00021485	969.432	-1.73628	5.38749e-11	1.42481e-09	unknown protein FUNCTIONS IN: molecular_function unknown INVOLVED IN: biological_process unknown LOCATED IN: membrane EXPRESSED IN: 25 plant structures EXPRESSED DURING: 15 growth stagesIPR005344 (Uncharacterised protein family UPF0121)	GO:0005783,GO:0009506,GO:0016021,GO:0016021
MLOC_51287	928.38	-1.45157	2.54233e-05	0.00021485	1074.85	-0.766707	0.000563823	0.0026816	Glycosyltransferase family-likeIPR002495 (Glycosyl transferase, family 8)	GO:0016757,GO:0016757
MLOC_56797	96.9683	-2.54698	2.5664e-05	0.000216783	107.95	-1.67664	6.68606e-06	5.65738e-05	Amino acid permeaseIPR013057 (Amino acid transporter, transmembrane)	GO:0016021,
MLOC_59238	5103.93	-1.40936	2.56887e-05	0.00021689	5598.96	-0.956982	8.14056e-07	8.66986e-06	Glutamine synthetase, putative, expressedIPR006992 (Amidohydrolase 2), IPR008147 (Glutamine synthetase, beta-Grasp), IPR014746 (Glutamine synthetase/guanido kinase, catalytic domain)	GO:0002679,GO:0003824,GO:0004356,GO:0004356,GO:0005829,GO:0006542,GO:0006569,GO:0006807,GO:0008152,GO:0009684,GO:0009737,GO:0010200,GO:0010311,GO:0048829
MLOC_77209	35031.8	-1.37878	2.57058e-05	0.000216932	40583.1	-0.716519	9.428e-05	0.000569325	Membrane protein insertase YidCIPR001708 (Membrane insertion protein, OxaA/YidC)	GO:0005575,GO:0006364,GO:0009535,GO:0009902,GO:0010027,GO:0010207,GO:0016021,GO:0016021,GO:0035304,GO:0042744,GO:0042793,GO:0045038,GO:0045893,GO:0051205,GO:0051205,GO:0061024,GO:0090342,
MLOC_13648	1152.56	-1.6381	2.57686e-05	0.000217361	1594.57	-0.276921	0.196673	0.325798	OTU-like cysteine protease family protein, expressedIPR003323 (Ovarian tumour, otubain)	GO:0009507,
MLOC_24849	237.171	-2.00152	2.5793e-05	0.000217466	222.568	-2.48219	3.7071e-14	1.70885e-12	Unknown protein
MLOC_70804	140.468	2.74886	2.60784e-05	0.000219769	68.1517	1.61784	0.000176649	0.000986187	MLOC_70804
MLOC_73178	180.788	-2.64554	2.61636e-05	0.000220384	209.638	-1.53819	2.53769e-05	0.000181031	Rop guanine nucleotide exchange factor, putativeIPR005512 (Plant specific Rop nucleotide exchanger, PRONE)	GO:0000271,GO:0003674,GO:0005089,GO:0005089,GO:0007389,GO:0008356,GO:0008361,GO:0009825,GO:0009860,GO:0009926,GO:0010075,GO:0016324,GO:0043481,GO:0048767,GO:0071555,GO:0080092
MLOC_50966	445.978	1.58704	2.63618e-05	0.000221817	427.221	1.4932	1.11278e-06	1.1454e-05	Zinc finger protein CONSTANS-LIKE 11IPR000315 (Zinc finger, B-box), IPR010402 (CCT domain)	GO:0005515,GO:0005515,GO:0005622,GO:0005622,GO:0008270,GO:0008270,GO:0043167,
MLOC_52462	558.049	-1.57232	2.63602e-05	0.000221817	724.975	-0.436381	0.0479174	0.109688	E3 ubiquitin-protein ligase BAH1IPR004331 (SPX, N-terminal), IPR013083 (Zinc finger, RING/FYVE/PHD-type)	GO:0004842,GO:0006817,GO:0008270,GO:0009626,GO:0009627,GO:0009697,GO:0010167,GO:0010337,GO:0016036,GO:0016607,GO:0016874,GO:0042742
MLOC_72089	415.757	1.78876	2.63706e-05	0.000221817	265.335	0.930822	0.00322086	0.011745	Unknown protein
MLOC_71906	187.665	-1.86826	2.67328e-05	0.000224759	277.472	-0.18302	0.51678	0.653419	DNA polymerase III, gamma and tau subunitIPR012763 (DNA polymerase III, subunit gamma/ tau)	EC:2.7.7.7,GO:0003677,GO:0003887,GO:0003887,GO:0005524,GO:0005622,GO:0006259,GO:0006260,GO:0009058,GO:0009360,GO:0016779,GO:0043167,GO:0043234,
MLOC_62815	190.925	1.93219	2.69478e-05	0.000226461	132.824	1.25265	0.00074101	0.00338225	L-lactate dehydrogenaseIPR001557 (L-lactate/malate dehydrogenase)	GO:0004459,GO:0005737,GO:0006096,GO:0016491,GO:0016616,GO:0016616,GO:0044262,GO:0055114,GO:0055114,
MLOC_9873	2174.88	1.53944	2.69979e-05	0.000226778	1643.75	1.00423	6.89312e-07	7.48656e-06	N-carbamoyl-L-amino acid hydrolase (L-carbamoylase)IPR002933 (Peptidase M20)	GO:0000256,GO:0000394,GO:0004848,GO:0005783,GO:0006144,GO:0008150,GO:0008152,GO:0009086,GO:0016787,GO:0016810,GO:0046872,
MLOC_44302	436.225	-1.99496	2.71855e-05	0.000228247	606.08	-0.451867	0.0955227	0.188671	Zinc finger CCCH domain-containing proteinIPR000571 (Zinc finger, CCCH-type), IPR002004 (Polyadenylate-binding protein/Hyperplastic disc protein), IPR012677 (Nucleotide-binding, alpha-beta plait)	GO:0000166,GO:0003674,GO:0003676,GO:0003723,GO:0003723,GO:0008270,GO:0008270,GO:0043167,GO:0046872,
MLOC_19725	6371.83	-1.43198	2.73237e-05	0.000229301	7256.23	-0.822841	7.4475e-06	6.21459e-05	Protein phosphatase 2CIPR001932 (Protein phosphatase 2C-like)	GO:0003674,GO:0003824,GO:0003824,GO:0004721,GO:0006364,GO:0009570,GO:0010027,GO:0010155,GO:0010207,GO:0035970,GO:0046777,GO:0046872,GO:0071482,
MLOC_77338	113.673	-2.17161	2.73391e-05	0.000229323	137.792	-1.02851	0.00435132	0.0152326	Unknown protein
MLOC_72596	22037.4	-1.47362	2.73842e-05	0.000229595	24985.2	-0.873863	5.88562e-06	5.03655e-05	Aldo-keto reductase, putativeIPR001395 (Aldo/keto reductase), IPR023210 (NADP-dependent oxidoreductase domain)	GO:0000096,GO:0006098,GO:0006546,GO:0008652,GO:0009072,GO:0009106,GO:0009108,GO:0009505,GO:0009570,GO:0009695,GO:0009902,GO:0009941,GO:0010027,GO:0015995,GO:0016117,GO:0019288,GO:0019761,GO:0034660,GO:0042793,
MLOC_67778	167.225	2.14935	2.74759e-05	0.000230257	149.973	1.89226	8.77413e-06	7.16323e-05	Nudix hydrolase 4IPR015797 (NUDIX hydrolase domain-like)	GO:0016787,GO:0016787
MLOC_15411	978.562	1.63128	2.75118e-05	0.000230451	602.047	0.656884	0.0103676	0.031646	unknown protein FUNCTIONS IN: molecular_function unknown INVOLVED IN: biological_process unknown LOCATED IN: mitochondrion EXPRESSED IN: 22 plant structures EXPRESSED DURING: 13 growth stages BEST Arabidopsis thaliana protein match is: unknown protein . LENGTH=202
MLOC_21803	2297.47	1.72689	2.75246e-05	0.000230452	1139.31	0.279746	0.184662	0.31053	1-deoxy-D-xylulose 5-phosphate synthase 3 LENGTH=700IPR005475 (Transketolase-like, pyrimidine-binding domain), IPR009014 (Transketolase, C-terminal/Pyruvate-ferredoxin oxidoreductase, domain II)	GO:0003824,GO:0003824,GO:0008152,
MLOC_13798	214.551	1.9704	2.75901e-05	0.000230893	187.267	1.72019	3.2971e-07	3.88363e-06	Protein of unknown function (DUF604) LENGTH=524IPR006740 (Protein of unknown function DUF604)	GO:0016740,
MLOC_58102	1715.02	-2.33055	2.76221e-05	0.000231054	2859.65	-0.0274421	0.91723	0.949897	Cytochrome P450IPR001128 (Cytochrome P450)	GO:0004497,GO:0005506,GO:0005506,GO:0009055,GO:0009055,GO:0016705,GO:0016705,GO:0020037,GO:0020037,GO:0055114,GO:0055114,
MLOC_13480	20.3255	4.24042	2.77211e-05	0.000231774	7.35441	1.9124	0.0101115	0.0309634	Glycerophosphoryl diester phosphodiesterase, putativeIPR004129 (Glycerophosphoryl diester phosphodiesterase)	EC:3.1,EC:3.1.4.46,GO:0003674,GO:0005975,GO:0006071,GO:0006071,GO:0006629,GO:0008889,GO:0008889,GO:0044281
MLOC_6611	122.37	-2.33132	2.78671e-05	0.000232887	128.542	-1.88229	7.41513e-07	7.98361e-06	DNA-3-methyladenine glycosylase, putativeIPR005019 (Methyladenine glycosylase)	GO:0006284,GO:0006284,GO:0008725,GO:0008725
MLOC_70310	5488.81	-3.03555	2.80813e-05	0.000234569	8360.32	-0.414231	0.531295	0.666732	Ribonuclease 3IPR001568 (Ribonuclease T2)	EC:3.1,EC:3.1.27,EC:3.1.27.1,EC:3.1.31,GO:0003723,GO:0003723,GO:0004518,GO:0033897,GO:0033897,
MLOC_68306	1760.36	1.56724	2.82582e-05	0.000235938	1624	1.42443	1.18206e-08	2.02212e-07	Receptor-like protein kinaseIPR001611 (Leucine-rich repeat), IPR011009 (Protein kinase-like domain), IPR013210 (Leucine-rich repeat-containing N-terminal, type 2), IPR013320 (Concanavalin A-like lectin/glucanase, subgroup)	GO:0004672,GO:0004674,GO:0005515,GO:0005515,GO:0005524,GO:0005524,GO:0006468,GO:0006468,GO:0016021,
MLOC_73000	99.2093	2.85355	2.83736e-05	0.000236791	46.2616	1.60893	0.00213754	0.00834201	Unknown protein
MLOC_8265	3305.55	-1.57117	2.84249e-05	0.000237111	4312.8	-0.426568	0.0244047	0.0638266	chlororespiratory reduction 6 LENGTH=246IPR014946 (Protein of unknown function DUF1817)	GO:0009073,GO:0009535,GO:0009570,GO:0010275,GO:0016226,
MLOC_61200	6689.95	1.38251	2.84404e-05	0.00023713	3264.85	-0.314226	0.268719	0.408948	Dtdp-glucose 4,6-dehydratase, putativeIPR001509 (NAD-dependent epimerase/dehydratase), IPR005888 (dTDP-glucose 4,6-dehydratase), IPR005913 (dTDP-4-dehydrorhamnose reductase)	EC:4.2.1.46,GO:0003674,GO:0003824,GO:0008460,GO:0008831,GO:0008831,GO:0009225,GO:0016829,GO:0034641,GO:0044237,GO:0044281,GO:0045226,GO:0045226,GO:0050662,GO:0050662,
MLOC_79308	948.89	1.9205	2.8589e-05	0.00023826	305.363	-0.654777	0.0718444	0.151227	MLOC_79308	EC:2.4.1.207,GO:0004553,GO:0005576,GO:0005618,GO:0005975,GO:0006073,GO:0016757,GO:0016762,GO:0016798,GO:0048046
MLOC_14295	16.4146	4.47823	2.87925e-05	0.000239845	0	NA	NA	NA	Late embryogenesis abundant proteinIPR004238 (Late embryogenesis abundant protein, LEA-3)
MLOC_51316	860.922	1.67606	2.88365e-05	0.0002401	404.437	0.0523821	0.838284	0.898973	Unknown protein
MLOC_15704	6996.96	-1.51021	2.93805e-05	0.000244517	8024.03	-0.849462	2.62434e-05	0.000185858	Amino acid binding proteinIPR002912 (Amino acid-binding ACT)	GO:0008150,GO:0008152,GO:0008152,GO:0009744,GO:0009750,GO:0016597,GO:0016597,GO:0043167
MLOC_66163	187.476	1.87014	2.97645e-05	0.000247599	152.216	1.45741	0.000178797	0.000996031	Disease resistance proteinIPR000767 (Disease resistance protein), IPR001611 (Leucine-rich repeat)	GO:0005515,GO:0005515,GO:0005524,GO:0005524,GO:0006915,GO:0006915,GO:0043531,
MLOC_55329	314.159	-2.20729	2.98923e-05	0.000248548	424.225	-0.642191	0.0686764	0.146043	Protein kinaseIPR011009 (Protein kinase-like domain)	GO:0004672,GO:0004674,GO:0005524,GO:0005524,GO:0006468,GO:0006468
MLOC_31474	8288.66	1.45972	3.00922e-05	0.000250094	5353.74	0.547627	0.0322333	0.0797356	Mitogen-activated protein kinaseIPR011009 (Protein kinase-like domain)	GO:0004672,GO:0004672,GO:0004707,GO:0005524,GO:0005524,GO:0006468,GO:0006468,GO:0046777
MLOC_55378	7734.67	-1.37362	3.02954e-05	0.000251668	8365.09	-0.986519	2.76883e-07	3.31871e-06	Hemimethylated DNA binding proteinIPR001943 (UVR domain), IPR011722 (Hemimethylated DNA-binding domain)	GO:0003677,GO:0003677,GO:0004518,GO:0004518,GO:0006289,GO:0006289,GO:0009507,GO:0016740
MLOC_17049	14.2375	4.44337	3.0379e-05	0.000252246	0.890676	0.423397	0.400005	NA	Vicilin-like antimicrobial peptides 2-3IPR011051 (Cupin, RmlC-type)	GO:0003674,GO:0045735,GO:0045735,
MLOC_11855	744.738	-1.5774	3.03973e-05	0.000252282	950.534	-0.496987	0.094045	0.186539	MLOC_11855	GO:0001906,GO:0005524
MLOC_71855	1023.89	1.55258	3.04731e-05	0.000252747	579.04	0.346429	0.248152	0.38575	Molybdenum cofactor sulfuraseIPR015424 (Pyridoxal phosphate-dependent transferase, major domain)	GO:0003824,GO:0030170
MLOC_75436	27.8735	-3.43535	3.04812e-05	0.000252747	45.6035	-0.372898	0.490898	0.630181	Unknown protein
MLOC_46369	850.721	1.57253	3.06099e-05	0.000253656	712.281	1.18677	0.00227183	0.00878287	MLOC_46369
MLOC_53800	1326.54	1.43743	3.0619e-05	0.000253656	741.463	0.160728	0.497362	0.63564	Geranylgeranyl transferase type-2 subunit alphaIPR001611 (Leucine-rich repeat), IPR008940 (Protein prenyltransferase)	EC:2.5.1,GO:0003674,GO:0006464,GO:0008318,GO:0008318,GO:0016765,GO:0018342,GO:0018342
MLOC_58471	2887.18	2.36042	3.10008e-05	0.000256702	1282.12	0.988934	3.20144e-06	2.92768e-05	amino acid permease 3 LENGTH=476IPR013057 (Amino acid transporter, transmembrane)	GO:0016021,
MLOC_15503	24.5415	-3.44644	3.10373e-05	0.000256886	26.8252	-2.06114	0.000594457	0.00280324	Beige-related and WD-40 repeat-containing protein
MLOC_56418	5774.19	-1.51998	3.11662e-05	0.000257835	6856.21	-0.727656	0.000113233	0.000668185	Beta-galactosidaseIPR000922 (D-galactoside/L-rhamnose binding SUEL lectin domain), IPR001944 (Glycoside hydrolase, family 35), IPR017853 (Glycoside hydrolase, superfamily)	GO:0004553,GO:0004553,GO:0004565,GO:0005529,GO:0005529,GO:0005618,GO:0005975,GO:0005975,GO:0005975,GO:0016798,GO:0030246,GO:0048046
MLOC_22441	3168.94	1.42956	3.12535e-05	0.000258439	2173.79	0.657341	0.00220698	0.00856323	unknown protein BEST Arabidopsis thaliana protein match is: unknown protein . LENGTH=131	GO:0006661,
MLOC_7990	38.7288	3.61848	3.15136e-05	0.00026047	26.0361	2.77176	1.87023e-05	0.000139774	CASP-like proteinIPR006702 (Uncharacterised protein family UPF0497, trans-membrane plant)	GO:0005886,GO:0016021
MLOC_35957	1486.89	-1.91651	3.17455e-05	0.000262267	1925.2	-0.657547	0.00516956	0.0176402	MLOC_35957	GO:0004553,GO:0005975,GO:0005975,GO:0016798
MLOC_56865	779.109	2.02947	3.17929e-05	0.000262538	616.778	1.6312	2.12379e-07	2.63705e-06	Heavy-metal-associated domain-containing proteinIPR006121 (Heavy metal-associated domain, HMA)	GO:0030001,GO:0030001,GO:0046872,GO:0046872
MLOC_62725	4004.67	-1.37566	3.18255e-05	0.000262688	5839.72	0.0275904	0.886814	0.929888	Domain of unknown function (DUF3598) LENGTH=411IPR011038 (Calycin-like), IPR022017 (Domain of unknown function DUF3598)	GO:0000023,GO:0006655,GO:0009793,GO:0010027,GO:0010103,GO:0016226,GO:0019252,GO:0019288,GO:0043085,
MLOC_21664	203.928	2.67787	3.21968e-05	0.000265631	124.361	1.79272	0.000710584	0.00326339	SubtilaseIPR015500 (Peptidase S8, subtilisin-related), IPR023828 (Peptidase S8, subtilisin, Ser-active site)	EC:3.4.21,GO:0004252,GO:0004252,GO:0006508,GO:0006508,GO:0008150,GO:0008233,GO:0042802,GO:0042802,GO:0043086,GO:0043086,
MLOC_16240	1929.41	-1.53268	3.24728e-05	0.000267663	2703.58	-0.177935	0.436148	0.581657	Calcineurin-like metallo-phosphoesterase superfamily protein LENGTH=1013IPR004843 (Metallophosphoesterase domain)	GO:0016787,GO:0016787,GO:0043531,
MLOC_47307	24.644	4.28303	3.24593e-05	0.000267663	34.5735	4.01462	5.3225e-09	9.94062e-08	Calcium binding EGF domain containing protein
MLOC_44619	6284.79	1.52901	3.25106e-05	0.000267765	5766.85	1.3764	6.66553e-09	1.20753e-07	Lipase/lipooxygenase, PLAT/LH2 family protein LENGTH=181IPR008976 (Lipase/lipooxygenase, PLAT/LH2)	GO:0005515,GO:0005515
MLOC_53418	90.5309	-3.04853	3.25148e-05	0.000267765	153.411	-0.213896	0.550691	0.684106	Tetratricopeptide repeat protein 2-likeIPR011990 (Tetratricopeptide-like helical), IPR012336 (Thioredoxin-like fold)	GO:0005515,GO:0005515,GO:0045454,GO:0045454
MLOC_57623	1044.05	-1.79922	3.26335e-05	0.000268621	1475.3	-0.29778	0.152329	0.268548	2-aminoethanethiol dioxygenaseIPR011051 (Cupin, RmlC-type), IPR012864 (Cysteamine dioxygenase)	EC:1.13.11,EC:1.13.11.19,GO:0008150,GO:0016491,GO:0047800,GO:0047800,GO:0055114,GO:0055114
MLOC_74513	39.7905	2.95292	3.27137e-05	0.000269158	19.6939	1.63077	0.0101778	0.0311349	Ring finger protein, putativeIPR013083 (Zinc finger, RING/FYVE/PHD-type)	GO:0005515,GO:0008270,GO:0008270,
MLOC_34078	1402.11	1.77414	3.27649e-05	0.000269457	954.716	1.06232	4.22836e-05	0.000282974	unknown protein FUNCTIONS IN: molecular_function unknown INVOLVED IN: biological_process unknown LOCATED IN: endomembrane system EXPRESSED IN: 9 plant structures EXPRESSED DURING: 4 anthesis, petal differentiation and expansion stage BEST Arabidopsis thaliana protein match is: unknown protein . LENGTH=379
MLOC_52161	58.9257	2.74917	3.36857e-05	0.000276903	19.7804	0.776418	0.242275	0.378966	Metal tolerance protein C3IPR002524 (Cation efflux protein)	GO:0005575,GO:0006810,GO:0006812,GO:0006812,GO:0008324,GO:0008324,GO:0016021,GO:0016021,GO:0022857,GO:0055085,GO:0055085,GO:0055085
MLOC_65634	553.042	1.69072	3.37325e-05	0.000277162	233.431	-0.221337	0.468366	0.610601	Domain of unknown function (DUF220) LENGTH=338IPR003863 (Protein of unknown function DUF220)
MLOC_62554	121.048	2.52857	3.40067e-05	0.000279161	133.558	2.45885	3.56792e-06	3.22376e-05	Dehydration responsive element binding transcription factor 1BIPR016177 (DNA-binding, integrase-type)	GO:0001071,GO:0003677,GO:0003700,GO:0003700,GO:0005634,GO:0006351,GO:0006355,GO:0006355,GO:0009058,GO:0034641
MLOC_65770	17910.4	-1.59636	3.39949e-05	0.000279161	17796.3	-1.6215	2.79016e-16	1.86519e-14	Antiholin-like protein LrgBIPR007300 (LrgB-like protein)	GO:0009658,GO:0009706,GO:0009853,GO:0010027,GO:0016021,GO:0030003,GO:0043879,GO:0070838,GO:1901974,
MLOC_16180	164.746	-1.88453	3.4059e-05	0.000279463	226.231	-0.428072	0.174391	0.298128	Chromosome undetermined scaffold_42, whole genome shotgun sequenceIPR007751 (Domain of unknown function DUF676, lipase-like), IPR022122 (Protein of unknown function DUF3657)
MLOC_14622	2490.4	2.40706	3.42598e-05	0.000280983	632.367	-0.314053	0.405748	0.553052	Late embryogenesis abundant proteinIPR004926 (Late embryogenesis abundant protein, LEA-5)	GO:0006950,GO:0006950
MLOC_62162	6098.44	1.74429	3.42921e-05	0.00028112	6848.05	1.94498	1.12489e-10	2.82816e-09	Heme-binding protein 2IPR006917 (SOUL haem-binding protein), IPR011256 (Regulatory factor, effector, bacterial)
MLOC_67283	506.583	1.63628	3.44252e-05	0.000282084	390.276	1.12883	0.00039402	0.00196532	Glutamyl-tRNA(Gln) amidotransferase subunit AIPR000120 (Amidase), IPR023631 (Amidase signature domain)	GO:0016874,GO:0016884,GO:0016884,
MLOC_5871	1818.2	1.53826	3.45921e-05	0.000283323	861.245	-0.145829	0.519891	0.656193	MLOC_5871	GO:0003677,GO:0005634,GO:0006351,GO:0006355,GO:0009734,
MLOC_4997	973.395	1.68224	3.47841e-05	0.000284766	503.231	0.318769	0.201448	0.331526	Hydroxysteroid dehydrogenase, putativeIPR003388 (Reticulon), IPR016040 (NAD(P)-binding domain)	GO:0003854,GO:0003854,GO:0005783,GO:0005789,GO:0005886,GO:0006694,GO:0009506,GO:0016021,GO:0016126,GO:0016616,GO:0047012,GO:0055114
MLOC_75288	5724.18	1.76921	3.50843e-05	0.000287093	2826.42	0.337005	0.0953077	0.18839	Formate dehydrogenase 1IPR006139 (D-isomer specific 2-hydroxyacid dehydrogenase, catalytic domain), IPR016040 (NAD(P)-binding domain)	GO:0003674,GO:0005739,GO:0008150,GO:0008152,GO:0008863,GO:0009507,GO:0009579,GO:0016491,GO:0016616,GO:0016616,GO:0048037,GO:0051287,GO:0051287,GO:0055114,GO:0055114,
MLOC_16775	3737.38	-1.42373	3.51179e-05	0.000287239	4589.73	-0.537865	0.00465265	0.016113	5-nucleotidaseIPR008380 (HAD-superfamily hydrolase, subfamily IG, 5'-nucleotidase), IPR023214 (HAD-like domain)	GO:0009570,GO:0016787
MLOC_59401	51.8119	-2.98603	3.53904e-05	0.000289337	57.6026	-1.83604	0.000196742	0.00108532	Protein of unknown function (DUF3741) LENGTH=924IPR022212 (Protein of unknown function DUF3741)
MLOC_44066	3780.21	1.37073	3.5426e-05	0.000289496	1715.61	-0.580872	0.0108205	0.0327635	Kinase family proteinIPR011009 (Protein kinase-like domain)	GO:0004672,GO:0004672,GO:0004674,GO:0004712,GO:0005524,GO:0006468,GO:0006468,GO:0009644,GO:0042542,
MLOC_56019	496.835	-1.85639	3.57309e-05	0.000291856	729.051	-0.207104	0.503601	0.641217	formin homology 1 LENGTH=1051IPR015425 (Actin-binding FH2)	GO:0005618,GO:0005886,GO:0016021,GO:0045010,GO:0051015,GO:0051016
MLOC_17247	360.585	-2.20521	3.60125e-05	0.000294023	441.512	-1.03039	0.000116417	0.000684521	PLANT CADMIUM RESISTANCE 2 LENGTH=152IPR006461 (Uncharacterised protein family Cys-rich)
MLOC_79761	1649.9	-1.66828	3.60814e-05	0.000294453	2134.39	-0.515107	0.00921129	0.0286279	Phosphoribosylglycinamide formyltransferase 2IPR000031 (N5-carboxyaminoimidazole ribonucleotide mutase PurE domain), IPR011761 (ATP-grasp fold)	GO:0004638,GO:0005524,GO:0006189,GO:0006189,GO:0009058,GO:0034641,GO:0043167,GO:0044281,GO:0046872,
MLOC_20230	110.504	2.13538	3.63716e-05	0.000296687	42.2212	0.255137	0.618976	0.73968	Ulp1 protease family, C-terminal catalytic domain containing protein, expressed
MLOC_77559	66.3149	-2.27632	3.64232e-05	0.00029684	91.393	-0.585364	0.171443	0.294087	Aldose reductaseIPR001395 (Aldo/keto reductase), IPR023210 (NADP-dependent oxidoreductase domain)	GO:0008150,GO:0016491
MLOC_7818	5134.96	1.83668	3.64191e-05	0.00029684	5598.01	2.02207	6.3313e-18	5.38488e-16	Purple acid phosphatase, putativeIPR004843 (Metallophosphoesterase domain), IPR008963 (Purple acid phosphatase-like, N-terminal)	EC:3.1,EC:3.1.3.2,EC:3.1.3.41,GO:0003993,GO:0016787,GO:0016791,GO:0043167,GO:0046872
MLOC_70684	1143.46	-2.04406	3.6535e-05	0.000297617	1307.92	-1.25506	1.44473e-07	1.88445e-06	Nuclear transcription factor Y subunit B5IPR003957 (Transcription factor, CBFA/NFYB, DNA topoisomerase), IPR009072 (Histone-fold)	GO:0005622,GO:0005634,GO:0006355,GO:0043565,GO:0043565,
MLOC_7007	353.197	2.10084	3.65809e-05	0.000297857	103.389	-0.53124	0.283879	0.425472	Cytochrome P450IPR001128 (Cytochrome P450)	GO:0004497,GO:0005506,GO:0005506,GO:0009055,GO:0009055,GO:0016705,GO:0016705,GO:0020037,GO:0020037,GO:0055114,GO:0055114,
MLOC_56005	4708.21	-1.41911	3.69662e-05	0.000300858	5249.11	-0.897835	9.98981e-06	8.02908e-05	Glycerol-3-phosphate acyltransferaseIPR016222 (Glycerol-3-phosphate O-acyltransferase, chloroplast)	EC:2.3.1,EC:2.3.1.15,GO:0004366,GO:0006629,GO:0006636,GO:0006650,GO:0006655,GO:0008152,GO:0008415,GO:0009570,GO:0015995,GO:0016024,GO:0016117,GO:0016746,GO:0019288,
MLOC_28425	2812.54	1.70428	3.71748e-05	0.00030242	1162.82	-0.261933	0.316412	0.461004	Caleosin-related family protein LENGTH=192IPR007736 (Caleosin), IPR018249 (EF-HAND 2)
MLOC_59044	39.1765	-2.8663	3.75932e-05	0.000305686	50.8669	-1.01416	0.0309669	0.0773788	Protein kinase superfamily protein LENGTH=410IPR011009 (Protein kinase-like domain)	GO:0004672,GO:0004672,GO:0004674,GO:0004674,GO:0005524,GO:0005524,GO:0006464,GO:0006468,GO:0006468,GO:0016301,GO:0016772,GO:0043167
MLOC_38105	2214.12	-1.37936	3.81805e-05	0.000310322	2952.21	-0.237719	0.280935	0.422213	Riboflavin biosynthesis protein ribBAIPR000422 (3,4-dihydroxy-2-butanone 4-phosphate synthase, RibB), IPR000926 (GTP cyclohydrolase II, RibA), IPR016299 (Riboflavin biosynthesis protein RibBA)	EC:3.5.4,EC:3.5.4.25,EC:4.1.99.12,GO:0003935,GO:0003935,GO:0008686,GO:0008686,GO:0009058,GO:0009231,GO:0009231,GO:0016810,GO:0016829,GO:0034641,GO:0044281
MLOC_79868	946.045	2.21721	3.82654e-05	0.000310872	705.482	1.78879	2.17675e-13	8.68592e-12	MLOC_79868	GO:0042742,GO:0050832
MLOC_56233	55.6316	-2.82184	3.83164e-05	0.000311146	84.3878	-0.478499	0.252631	0.390784	Flavonol sulfotransferase-likeIPR000863 (Sulfotransferase domain)	GO:0003674,GO:0008146,GO:0008146,
MLOC_66287	8658.62	-1.45071	3.91898e-05	0.000318096	9839.47	-0.845058	0.000129026	0.000747961	Regulator of chromosome condensation (RCC1) family protein LENGTH=440IPR009091 (Regulator of chromosome condensation/beta-lactamase-inhibitor protein II)	GO:0000785,GO:0003682,GO:0005085,GO:0005634,GO:0005829,GO:0009649,GO:0009881,GO:0010224,GO:0018298,GO:0042803,GO:0043547,
MLOC_10689	396.764	1.68333	3.92681e-05	0.000318446	434.893	1.79242	9.32099e-07	9.78893e-06	Major facilitator superfamily protein LENGTH=596IPR000109 (Oligopeptide transporter), IPR016196 (Major facilitator superfamily domain, general substrate transporter)	GO:0005215,GO:0005215,GO:0006857,GO:0016020,GO:0016020,
MLOC_58709	1211.67	1.44742	3.92604e-05	0.000318446	658.052	0.101003	0.688539	0.794394	Calmodulin-binding transcription activatorIPR000048 (IQ motif, EF-hand binding site), IPR005559 (CG-1 DNA-binding domain), IPR013783 (Immunoglobulin-like fold), IPR014756 (Immunoglobulin E-set), IPR020683 (Ankyrin repeat-containing domain)	GO:0003674,GO:0003677,GO:0005515,GO:0005515,GO:0005634,
MLOC_74448	7852.05	-1.59814	3.94421e-05	0.000319713	9000.64	-0.924673	5.49345e-06	4.73902e-05	2,3-bisphosphoglycerate-dependent phosphoglycerate mutaseIPR013078 (Histidine phosphatase superfamily, clade-1)	GO:0003674,GO:0003824,GO:0008150,GO:0008150,GO:0009507,
MLOC_38345	17.4714	4.097	3.97087e-05	0.00032173	0.300519	-0.221753	0.564064	NA	Zinc finger proteinIPR007087 (Zinc finger, C2H2)	GO:0003700,GO:0005622,GO:0008270,GO:0043167,GO:0046872,
MLOC_14363	129.184	1.90736	3.99908e-05	0.000323745	107.408	1.55244	2.65849e-05	0.000187983	Zinc finger proteinIPR013087 (Zinc finger, C2H2-type/integrase, DNA-binding)	GO:0003674,GO:0003676,GO:0043167,GO:0046872
MLOC_19066	10069.7	1.3735	3.99933e-05	0.000323745	6117.74	0.290943	0.120322	0.224227	Epoxide hydrolase 2IPR000073 (Alpha/beta hydrolase fold-1), IPR000639 (Epoxide hydrolase-like)	GO:0003674,GO:0003824,GO:0009058,GO:0009058,GO:0016779,GO:0016779
MLOC_37752	2174.33	-1.428	4.0039e-05	0.00032397	2173.8	-1.39458	6.57416e-09	1.19336e-07	Digalactosyldiacylglycerol synthase 2, putative, expressedIPR001296 (Glycosyl transferase, family 1)	GO:0009058,GO:0009058
MLOC_35821	2661.32	1.55069	4.02199e-05	0.000325288	1195.81	-0.284283	0.223232	0.357549	Ornithine aminotransferase, putative, expressedIPR005814 (Aminotransferase class-III), IPR015424 (Pyridoxal phosphate-dependent transferase, major domain)	GO:0004587,GO:0005759,GO:0006561,GO:0006593,GO:0006635,GO:0007031,GO:0008270,GO:0008483,GO:0009626,GO:0010260,GO:0019544,GO:0030170,GO:0030170,GO:0042538
MLOC_7329	6417.26	1.38639	4.03357e-05	0.000326079	4780.69	0.793719	9.63403e-05	0.000580606	MLOC_7329	GO:0004197,GO:0006952,GO:0043068,
MLOC_63891	853.758	1.70708	4.05343e-05	0.000327538	531.823	0.782059	0.00573363	0.0192388	Lung seven transmembrane receptor family protein LENGTH=439IPR009637 (Transmembrane receptor, eukaryota)	GO:0016021,GO:0016021
MLOC_72841	433.048	1.59199	4.06884e-05	0.000328626	174.234	-0.549627	0.130024	0.238195	Serine-rich protein
MLOC_73392	190.109	-2.10675	4.07053e-05	0.000328626	229.188	-0.972924	0.026306	0.0677605	MLOC_73392	GO:0005509,GO:0030247
MLOC_58113	14.629	4.39591	4.07475e-05	0.000328819	0	NA	NA	NA	Unknown protein
MLOC_74389	234.675	1.84007	4.09029e-05	0.000329926	282.36	2.16324	7.93064e-14	3.47873e-12	UDP-Glycosyltransferase superfamily protein LENGTH=480IPR002213 (UDP-glucuronosyl/UDP-glucosyltransferase)	GO:0008152,GO:0008152,GO:0016758,GO:0016758
EPlHVUG00000001087	18.7143	-4.14862	4.10158e-05	0.000330689	18.3987	-3.44703	2.11197e-06	2.0265e-05	EPlHVUG00000001087
MLOC_6738	64051.7	-1.38292	4.11481e-05	0.000331608	72366.3	-0.811331	0.000284933	0.00148799	Photosystem I reaction center subunit psaKIPR000549 (Photosystem I PsaG/PsaK protein)	GO:0009522,GO:0009522,GO:0009535,GO:0015979,GO:0015979,GO:0016020,GO:0016021,GO:0016168,GO:0019344,GO:0030003,GO:0070838,
MLOC_66904	147.148	2.71332	4.13368e-05	0.000332831	116.357	2.16203	9.25128e-05	0.000559961	Class I glutamine amidotransferase-like superfamily protein LENGTH=251IPR017926 (Glutamine amidotransferase type 1)	GO:0006541,GO:0016740
MLOC_7170	1935.61	-1.41899	4.13188e-05	0.000332831	1975.05	-1.28743	1.10532e-09	2.36131e-08	Serine/threonine protein kinaseIPR011009 (Protein kinase-like domain)	GO:0004672,GO:0004674,GO:0004674,GO:0004713,GO:0005524,GO:0005524,GO:0006464,GO:0006468,GO:0006468,GO:0016301,GO:0043167,
MLOC_53116	6085.27	-1.3437	4.18441e-05	0.000336766	7400.68	-0.515226	0.00509337	0.0174097	Saccharopine dehydrogenase family protein, expressedIPR005097 (Saccharopine dehydrogenase / Homospermidine synthase)	GO:0008150,GO:0009534,GO:0016491,GO:0016491,GO:0055114,GO:0055114
MLOC_68357	16.5184	4.09953	4.20542e-05	0.000338306	18.5644	3.36727	1.79135e-06	1.74944e-05	PolygalacturonaseIPR000743 (Glycoside hydrolase, family 28), IPR011050 (Pectin lyase fold/virulence factor)	EC:3.2.1.15,GO:0004650,GO:0004650,GO:0005576,GO:0005975,GO:0005975,GO:0005975,GO:0016798,GO:0071555,
MLOC_77800	155.724	-1.9553	4.21613e-05	0.000339016	363.141	0.90485	0.000869621	0.00388509	Pentatricopeptide repeat-containing protein, putativeIPR002885 (Pentatricopeptide repeat)	GO:0005739,GO:0043167,GO:0043167,GO:0043531
MLOC_65753	553.094	2.09789	4.25831e-05	0.000342256	296.653	0.977439	0.00184688	0.0073615	Oxysterol-binding protein-likeIPR000648 (Oxysterol-binding protein)	GO:0006869,GO:0008289
MLOC_57410	3824.67	-1.552	4.26174e-05	0.000342379	3863.19	-1.46332	2.68672e-08	4.22139e-07	Telomere-binding protein 1IPR009057 (Homeodomain-like)	GO:0003674,GO:0003677,GO:0003682,
MLOC_67420	5604.18	1.4152	4.27079e-05	0.000342954	2858.79	-0.124516	0.630826	0.749528	Protein kinase-like proteinIPR011009 (Protein kinase-like domain)	GO:0004672,GO:0004674,GO:0005524,GO:0005524,GO:0006468,GO:0006468
MLOC_54097	9431.75	-1.35454	4.27908e-05	0.000343467	9387.59	-1.35663	2.41247e-12	8.16903e-11	Lipid A export ATP-binding/permease protein MsbAIPR003439 (ABC transporter-like), IPR011527 (ABC transporter, transmembrane domain, type 1)	EC:3.6.1,EC:3.6.1.15,EC:3.6.1.3,GO:0000302,GO:0005524,GO:0005524,GO:0005575,GO:0006810,GO:0010039,GO:0015996,GO:0016021,GO:0016021,GO:0016887,GO:0016887,GO:0022857,GO:0031969,GO:0042626,GO:0042626,GO:0043167,GO:0055072,GO:0055085,GO:0055085
MLOC_11367	16.4149	-4.09491	4.28218e-05	0.000343563	18.3306	-1.98614	0.00290626	0.0107928	Leucine-rich repeat receptor-like protein kinaseIPR001611 (Leucine-rich repeat), IPR013210 (Leucine-rich repeat-containing N-terminal, type 2)	GO:0003674,GO:0005515,GO:0005515,
MLOC_35066	90.3465	2.98906	4.29635e-05	0.000344547	37.535	1.47599	0.0162205	0.045636	Heavy metal transport/detoxification superfamily protein LENGTH=183IPR006121 (Heavy metal-associated domain, HMA)	GO:0030001,GO:0030001,GO:0046872,GO:0046872
MLOC_58569	1667.51	1.55961	4.30349e-05	0.000344967	990.633	0.489456	0.0366823	0.088475	CCR4-NOT transcription complex subunit 7IPR006941 (Ribonuclease CAF1), IPR012337 (Ribonuclease H-like domain)	GO:0003676,GO:0005634,GO:0005634,
MLOC_24054	12.4545	-4.38088	4.32563e-05	0.000346434	15.4297	-1.42012	0.0372837	0.0895981	MLOC_24054
MLOC_4038	97.7427	2.26081	4.32473e-05	0.000346434	60.0715	1.34519	0.0052214	0.0177903	LOCATED IN: endomembrane system EXPRESSED IN: 22 plant structures EXPRESSED DURING: 13 growth stages
MLOC_11202	861.168	2.86056	4.33106e-05	0.000346715	1012.07	3.16632	1.3916e-14	6.86925e-13	Kinase, putativeIPR008985 (Concanavalin A-like lectin/glucanase), IPR011009 (Protein kinase-like domain)	GO:0004672,GO:0004674,GO:0005488,GO:0005524,GO:0005524,GO:0006468,GO:0006468,GO:0030246
MLOC_55135	4552.27	1.71333	4.34193e-05	0.000347431	1969.01	-0.109711	0.639329	0.756554	unknown protein Has 30201 Blast hits to 17322 proteins in 780 species: Archae - 12 Bacteria - 1396 Metazoa - 17338 Fungi - 3422 Plants - 5037 Viruses - 0 Other Eukaryotes - 2996 (source: NCBI BLink). LENGTH=249	GO:0005783,
MLOC_10950	901.249	1.92064	4.36883e-05	0.000349429	338.419	-0.151525	0.551795	0.684913	Sad1/UNC domain proteinIPR008979 (Galactose-binding domain-like), IPR012919 (Sad1/UNC-like, C-terminal)	GO:0005635,GO:0005783,GO:0006997,
MLOC_6702	323.459	2.00833	4.41647e-05	0.000353083	165.673	0.740148	0.0640255	0.138016	Gibberellin receptor GID1L2IPR013094 (Alpha/beta hydrolase fold-3)	GO:0008152,GO:0016787,GO:0016787,
MLOC_53218	4053.18	-1.36183	4.44704e-05	0.00035537	5464.07	-0.193992	0.357599	0.504069	Pentatricopeptide repeat-containing protein, putativeIPR002885 (Pentatricopeptide repeat), IPR011990 (Tetratricopeptide-like helical)	GO:0004674,GO:0005524,GO:0009507,GO:0009553,GO:0009555,GO:0009790,GO:0019843,GO:0048868
MLOC_37765	635.231	-1.60185	4.46183e-05	0.000356394	696.969	-1.10898	1.65754e-06	1.63495e-05	Pentatricopeptide repeat-containing proteinIPR002885 (Pentatricopeptide repeat), IPR011990 (Tetratricopeptide-like helical)	GO:0000398,GO:0003674,GO:0003674,GO:0009507,GO:0030422,GO:0031425,GO:0031426,GO:0035196,GO:0043687,GO:0045893
MLOC_4828	61.5419	2.33566	4.50151e-05	0.000359235	23.0541	0.465363	0.461943	0.605461	KinaseIPR011009 (Protein kinase-like domain), IPR014729 (Rossmann-like alpha/beta/alpha sandwich fold)	EC:2.7.11,GO:0004672,GO:0004674,GO:0005524,GO:0005524,GO:0006464,GO:0006464,GO:0006468,GO:0006950,GO:0016301,GO:0043167,
MLOC_80014	33.8569	3.03718	4.50336e-05	0.000359235	9.01154	0.705235	0.331996	0.477033	unknown protein Has 29 Blast hits to 29 proteins in 12 species: Archae - 0 Bacteria - 4 Metazoa - 0 Fungi - 0 Plants - 25 Viruses - 0 Other Eukaryotes - 0 (source: NCBI BLink). LENGTH=101	GO:0006457,GO:0009408,GO:0009644,GO:0042542
MLOC_9865	38.5801	3.00371	4.50113e-05	0.000359235	27.139	2.17239	0.000476238	0.00231736	Beta-glucosidaseIPR001360 (Glycoside hydrolase, family 1), IPR017853 (Glycoside hydrolase, superfamily)	GO:0004553,GO:0004553,GO:0005975,GO:0005975,GO:0005975,GO:0016798
MLOC_69691	23.0742	-3.36889	4.50805e-05	0.000359451	37.7669	-0.365417	0.489434	0.62883	NC domain-containing proteinIPR007053 (LRAT-like domain)
MLOC_66205	103.031	-2.60113	4.51024e-05	0.000359466	154.429	-0.451027	0.240836	0.377518	Ring finger protein, putativeIPR013083 (Zinc finger, RING/FYVE/PHD-type)	GO:0008270,
MLOC_4257	4580.07	-1.34129	4.52488e-05	0.000360474	8186.78	0.568628	0.00255162	0.00966852	ATP-dependent Clp protease proteolytic subunitIPR023562 (Peptidase S14/S49)	GO:0004252,GO:0004252,GO:0006508,GO:0006508,GO:0009534,GO:0009840,GO:0009941,
MLOC_73858	564.195	-1.65869	4.52817e-05	0.000360578	1818.24	1.63612	5.06025e-10	1.14446e-08	Phosphoribosylformylglycinamidine synthase, putativeIPR010073 (Phosphoribosylformylglycinamidine synthase), IPR016188 (PurM, N-terminal-like)	GO:0003824,GO:0004642,GO:0006189,
MLOC_73964	31.2269	3.3316	4.56018e-05	0.000362966	3.25125	-0.20193	0.778652	NA	MORC family CW-type zinc finger proteinIPR003594 (ATPase-like, ATP-binding domain)	GO:0005524,GO:0005524
MLOC_10854	10475.8	1.40697	4.56435e-05	0.000363138	11344.3	1.57203	7.31321e-13	2.68734e-11	Sodium Bile acid symporter family LENGTH=409IPR002657 (Bile acid:sodium symporter)	GO:0000023,GO:0006814,GO:0006814,GO:0006849,GO:0008508,GO:0008508,GO:0009534,GO:0009941,GO:0016020,GO:0016021,GO:0019252,GO:0019761,GO:0043085,GO:0050833
MLOC_13626	957.336	1.43484	4.56734e-05	0.000363216	568.062	0.313378	0.178434	0.303039	MLOC_13626	GO:0016757,
MLOC_36825	327.973	-1.72379	4.62063e-05	0.000367292	716.899	0.851615	0.000297305	0.00154681	rRNA methyltransferaseIPR001537 (tRNA/rRNA methyltransferase, SpoU)	GO:0003723,GO:0003723,GO:0006396,GO:0006396,GO:0008173,GO:0008173
MLOC_69378	4061.51	1.41654	4.62827e-05	0.000367738	2216.96	0.0701383	0.745436	0.835146	Nicotiana lesion-inducing likeIPR008637 (HR-like lesion-inducer)
MLOC_56773	328.757	-1.54838	4.63237e-05	0.000367902	403.994	-0.58771	0.131934	0.241035	U-box domain-containing proteinIPR013083 (Zinc finger, RING/FYVE/PHD-type), IPR016024 (Armadillo-type fold)	GO:0000151,GO:0003674,GO:0004842,GO:0004842,GO:0005515,GO:0006464,GO:0006464,GO:0016567
MLOC_2305	23.7353	-3.61856	4.6396e-05	0.000368314	28.1865	-1.59821	0.00786226	0.0250233	Unknown protein
MLOC_11189	1405.86	2.00655	4.65231e-05	0.000369161	617.634	0.411725	0.214151	0.346698	Leucine-rich receptor-like protein kinaseIPR001611 (Leucine-rich repeat), IPR011009 (Protein kinase-like domain), IPR013210 (Leucine-rich repeat-containing N-terminal, type 2)	GO:0004672,GO:0004674,GO:0004674,GO:0005515,GO:0005515,GO:0005524,GO:0005524,GO:0006468,GO:0006468,GO:0016021
MLOC_59156	437.299	2.27272	4.67416e-05	0.000370732	237.162	1.17399	0.0098208	0.0302112	MLOC_59156	GO:0004672,GO:0004674,GO:0005524,
MLOC_76747	234.332	-1.7865	4.7935e-05	0.000380031	283.614	-0.818556	0.0026202	0.00990352	Histone H2BIPR000558 (Histone H2B), IPR009072 (Histone-fold)	GO:0000786,GO:0000786,GO:0003677,GO:0003677,GO:0005634,GO:0005634,GO:0006334,GO:0006334
MLOC_54923	38.7329	-2.81517	4.81557e-05	0.000381613	43.8867	-1.63738	0.00140553	0.00581869	Unknown protein
MLOC_68406	631.433	2.06563	4.83257e-05	0.000382792	202.307	-0.327968	0.376617	0.524386	Unknown protein
MLOC_75088	4436.89	1.37262	4.83749e-05	0.000383014	2585.2	0.179631	0.398392	0.545688	Reductase 2IPR023210 (NADP-dependent oxidoreductase domain)	GO:0008150,GO:0016491,GO:0016491,GO:0016491,GO:0055114,GO:0055114
MLOC_73744	2797.69	-1.48883	4.84347e-05	0.000383319	3409.56	-0.609512	0.00738243	0.023696	Aspartyl/glutamyl-tRNA(Asn/Gln) amidotransferase subunit BIPR017959 (Aspartyl/glutamyl-tRNA(Asn/Gln) amidotransferase, subunit B /E)	GO:0016874,GO:0016874,GO:0016884,GO:0016884
MLOC_11181	519.4	2.11498	4.8635e-05	0.000384736	155.206	-0.457515	0.170527	0.292989	Calcium lipid binding protein, putativeIPR008973 (C2 calcium/lipid-binding domain, CaLB)	GO:0003674,GO:0005515,GO:0008289,GO:0016021,GO:0016126,GO:0019745,GO:0046872,
MLOC_71418	233.166	2.31934	4.8682e-05	0.000384939	75.5935	0.181989	0.707647	0.808408	myb domain protein 63 LENGTH=294IPR009057 (Homeodomain-like), IPR015495 (Myb transcription factor)	GO:0003677,GO:0003682
MLOC_7074	158.968	1.89268	4.87114e-05	0.000385003	61.9058	-0.0823412	0.856584	0.910673	Protein of unknown function (DUF581) LENGTH=267IPR007650 (Protein of unknown function DUF581)
MLOC_3112	443.173	-1.92667	4.90549e-05	0.000387549	595.032	-0.529629	0.0351858	0.0855605	MethyltransferaseIPR007213 (Leucine carboxyl methyltransferase)	GO:0008150,GO:0008168,GO:0008168,
MLOC_20016	198.444	1.71485	4.90967e-05	0.000387687	74.3039	-0.537059	0.19479	0.323498	MazG nucleotide pyrophosphohydrolaseIPR004518 (NTP pyrophosphohydrolase MazG, putative catalytic core), IPR011394 (NTP Pyrophosphohydrolase MazG-related, RS21-C6)
MLOC_4431	1692.49	-1.84085	4.91153e-05	0.000387687	2213.7	-0.580508	0.015119	0.0430315	unknown protein FUNCTIONS IN: molecular_function unknown INVOLVED IN: pollen development LOCATED IN: chloroplast Has 44 Blast hits to 44 proteins in 20 species: Archae - 0 Bacteria - 4 Metazoa - 0 Fungi - 0 Plants - 39 Viruses - 0 Other Eukaryotes - 1 (source: NCBI BLink). LENGTH=212	GO:0009555,
MLOC_13163	1064.51	1.95605	4.9186e-05	0.000388075	817.775	1.51169	1.28588e-07	1.7041e-06	Unknown protein
MLOC_61816	113.785	2.25543	4.92865e-05	0.000388699	152.013	2.6869	2.64683e-12	8.8632e-11	Receptor-like protein kinase, putative,expressedIPR002902 (Gnk2-homologous domain), IPR011009 (Protein kinase-like domain)	GO:0004672,GO:0004674,GO:0005524,GO:0005524,GO:0006468,GO:0006468
MLOC_16273	158.675	2.42977	4.94033e-05	0.00038928	165.161	2.37994	5.9923e-07	6.63549e-06	CCR4-NOT transcription complex subunit 7IPR006941 (Ribonuclease CAF1), IPR012337 (Ribonuclease H-like domain)	GO:0003674,GO:0003676,GO:0005634,GO:0005634,GO:0005634,
MLOC_21188	269.801	1.74388	4.93871e-05	0.00038928	191.64	1.07984	0.00306461	0.0112819	unknown protein FUNCTIONS IN: molecular_function unknown INVOLVED IN: response to karrikin EXPRESSED IN: 21 plant structures EXPRESSED DURING: 12 growth stages BEST Arabidopsis thaliana protein match is: unknown protein . LENGTH=117
MLOC_76905	574.489	-1.86711	4.94267e-05	0.000389295	1233.01	0.752524	0.00485441	0.016735	RNA binding proteinIPR012677 (Nucleotide-binding, alpha-beta plait)	GO:0000166,GO:0003676,GO:0003676,GO:0005634,GO:0006655,GO:0009570,GO:0009941,GO:0010103,GO:0019288,
MLOC_77069	24.0817	4.21747	4.95868e-05	0.000390386	0.503551	0.019214	0.962321	NA	Vacuolar iron transporter homolog 1IPR008217 (Domain of unknown function DUF125, transmembrane)	GO:0005774,GO:0006811,GO:0010039,GO:0016021,GO:0055072,
MLOC_43235	3609.73	3.38375	4.96178e-05	0.000390459	1773.85	1.9531	0.00488233	0.0168184	MLOC_43235	GO:0048451,GO:0048453
MLOC_18354	11329.2	-1.34571	4.9719e-05	0.000391085	14250.2	-0.403058	0.0555608	0.123441	Chlorophyll a-b binding protein 7, chloroplasticIPR022796 (Chlorophyll A-B binding protein), IPR023329 (Chlorophyll a/b binding protein domain)	GO:0005575,GO:0006091,GO:0006098,GO:0006364,GO:0009507,GO:0009522,GO:0009523,GO:0009644,GO:0009744,GO:0009765,GO:0010155,GO:0015979,GO:0016021,GO:0016168,GO:0018298,GO:0019288,GO:0019761,GO:0030003,GO:0046872,GO:0070838
MLOC_66254	165.381	-2.14177	4.9936e-05	0.000392621	220.797	-0.65222	0.0807508	0.165597	Pentatricopeptide repeat-containing protein, putativeIPR002885 (Pentatricopeptide repeat), IPR011990 (Tetratricopeptide-like helical)	GO:0003674,GO:0009507
MLOC_14346	61.0724	2.83449	5.00347e-05	0.000393226	29.0143	1.49544	0.0147772	0.0421979	IAA-amino acid hydrolase ILR1IPR002933 (Peptidase M20)	GO:0008152,GO:0016787,GO:0016787,
MLOC_3665	17.535	-3.92391	5.04569e-05	0.000396199	17.5178	-3.10428	8.69347e-06	7.10379e-05	Disease resistance-responsive (dirigent-like protein) family protein LENGTH=185IPR004265 (Plant disease resistance response protein)
MLOC_36715	1084.98	1.39491	5.04389e-05	0.000396199	1131.88	1.48539	3.98933e-11	1.07706e-09	RING/U-box superfamily protein LENGTH=196IPR013083 (Zinc finger, RING/FYVE/PHD-type)	GO:0008270,
MLOC_73081	18269.5	-2.11617	5.07147e-05	0.000398051	22403	-0.999105	7.27637e-08	1.02743e-06	MLOC_73081	GO:0006833,GO:0008150,GO:0009535,GO:0009570,GO:0009651,GO:0009750,GO:0009941,GO:0010319,GO:0016597,GO:0016779,GO:0019684,GO:0030003,GO:0042742,GO:0043167,GO:0070838,
MLOC_57860	270.325	1.69661	5.0828e-05	0.000398767	270.277	1.69255	8.74298e-09	1.54074e-07	Cellulose synthase-like A2
MLOC_62559	2137.35	-1.75973	5.12412e-05	0.000401834	3760.27	0.333939	0.184013	0.309867	50S ribosomal protein	GO:0003735,GO:0003735,GO:0005840,GO:0005840,GO:0006412,GO:0006412,GO:0009507,GO:0009507,GO:0019843,GO:0019843
MLOC_62557	2225.46	2.19435	5.13196e-05	0.000402275	686.81	-0.194045	0.387422	0.535358	Solute carrier family 35, member F1IPR009262 (Protein of unknown function DUF914, eukaryotic)	GO:0005575,GO:0006810,GO:0016021,
MLOC_54112	441.586	-1.98609	5.14761e-05	0.000403326	426.629	-2.18738	4.43213e-09	8.45106e-08	TafazzinIPR000872 (Tafazzin)	GO:0006655,GO:0008152,GO:0008415,GO:0016746
MLOC_76686	442.224	1.58706	5.18032e-05	0.000405713	300.622	0.824076	0.00226244	0.00875591	HVA22-like proteinIPR004345 (TB2/DP1/HVA22-related protein)	GO:0009409,GO:0009414,GO:0009737,GO:0016021,GO:0042538,
MLOC_64727	192.65	-1.80884	5.194e-05	0.000406609	243.019	-0.670916	0.0330465	0.0812308	Clathrin assembly proteinIPR008942 (ENTH/VHS), IPR011417 (ANTH)	GO:0005543,GO:0005543,GO:0005545,GO:0030118,GO:0048268,
MLOC_53316	142.485	1.92536	5.24351e-05	0.000410307	132.139	1.75091	4.50974e-06	3.96402e-05	Receptor-like protein kinaseIPR001611 (Leucine-rich repeat), IPR011009 (Protein kinase-like domain), IPR013210 (Leucine-rich repeat-containing N-terminal, type 2)	EC:2.7.11,GO:0003674,GO:0004672,GO:0004674,GO:0005515,GO:0005515,GO:0005524,GO:0005524,GO:0006464,GO:0006468,GO:0006468,GO:0016021,GO:0016301,GO:0043167
MLOC_45125	50.6695	-2.90764	5.24597e-05	0.000410321	66.8167	-1.02163	0.0193127	0.0526204	12-oxophytodienoate reductase 1IPR013785 (Aldolase-type TIM barrel)	GO:0010181,GO:0010181,GO:0016491,GO:0016491,GO:0055114,
MLOC_43476	229.742	-1.94127	5.24863e-05	0.000410352	235.659	-1.69568	1.61992e-05	0.000122943	Early-responsive to dehydration stress-related proteinIPR003864 (Domain of unknown function DUF221)	GO:0005794,GO:0005886,GO:0009506,GO:0016020
MLOC_73301	6976.84	1.55296	5.27185e-05	0.000411989	9885.05	2.16254	1.6821e-14	8.16968e-13	Aquaporin 1IPR000425 (Major intrinsic protein), IPR023271 (Aquaporin-like)	GO:0005215,GO:0005215,GO:0006810,GO:0006810,GO:0016020,GO:0016020,GO:0016021,
MLOC_1956	1083.48	-1.48194	5.31235e-05	0.000414974	1330.55	-0.570481	0.0132701	0.0387856	Tetratricopeptide repeat (TPR)-like superfamily protein LENGTH=303IPR011990 (Tetratricopeptide-like helical)	GO:0005515,GO:0005515
MLOC_66684	38.2983	3.29684	5.32263e-05	0.000415598	44.1395	2.74514	6.69523e-05	0.000422321	unknown protein BEST Arabidopsis thaliana protein match is: unknown protein . LENGTH=502IPR017690 (Outer membrane insertion C-terminal signal, omp85 target)
MLOC_15183	55.4948	2.75074	5.33173e-05	0.000416128	46.732	2.27573	6.71387e-05	0.000423203	Kinase, putativeIPR008985 (Concanavalin A-like lectin/glucanase), IPR011009 (Protein kinase-like domain)	GO:0004672,GO:0004674,GO:0005488,GO:0005524,GO:0005524,GO:0006468,GO:0006468,GO:0030246
MLOC_5659	1524.51	-2.18727	5.3361e-05	0.000416289	2253.23	-0.344653	0.0920398	0.183506	ARGONAUTE 1IPR003100 (Argonaute/Dicer protein, PAZ), IPR014811 (Domain of unknown function DUF1785)	GO:0003674,GO:0005515,GO:0005515,
MLOC_71570	94916.1	-1.48533	5.38353e-05	0.000419809	102835	-1.07878	2.44499e-09	4.91058e-08	Ferredoxin--NADP reductase, putativeIPR012146 (Ferredoxin-NADP+ reductase), IPR015701 (Ferredoxin Reductase), IPR017938 (Riboflavin synthase-like beta-barrel)	GO:0008150,GO:0016491,GO:0016491,GO:0016491,GO:0055114,GO:0055114
MLOC_64555	6415.56	-1.49153	5.39641e-05	0.000420632	8142.63	-0.465881	0.0249962	0.065034	Cellulose synthaseIPR005150 (Cellulose synthase), IPR013083 (Zinc finger, RING/FYVE/PHD-type)	EC:2.4.1,EC:2.4.1.12,GO:0005575,GO:0005886,GO:0005975,GO:0008270,GO:0009058,GO:0016020,GO:0016020,GO:0016021,GO:0016757,GO:0016760,GO:0016760,GO:0030244,GO:0030244,GO:0071555
MLOC_71981	73.1706	-2.269	5.40807e-05	0.000421358	158.621	0.616889	0.093095	0.184965	Peptidase C45, acyl-coenzyme A/6-aminopenicillanic acid acyl-transferaseIPR005079 (Peptidase C45, acyl-coenzyme A:6-aminopenicillanic acid acyl-transferase)	GO:0042318,GO:0042318
MLOC_75646	27.8911	3.26981	5.41082e-05	0.000421391	5.49358	0.509954	0.49284	NA	Non-symbiotic hemoglobin 2IPR000971 (Globin, subset), IPR009050 (Globin-like)	GO:0005506,GO:0005506,GO:0015671,GO:0019825,GO:0019825,GO:0020037,GO:0020037,
MLOC_63940	61.6928	-2.49857	5.41578e-05	0.000421596	68.5263	-1.63578	0.000232446	0.00124815	RING/U-box superfamily protein LENGTH=396IPR013083 (Zinc finger, RING/FYVE/PHD-type)	GO:0003674,GO:0005515,GO:0005515,GO:0008270,GO:0008270,GO:0043167
MLOC_20816	3833.46	-1.57889	5.44533e-05	0.000423713	4775.38	-0.583598	0.0185168	0.0508411	unknown protein BEST Arabidopsis thaliana protein match is: unknown protein . LENGTH=590
MLOC_16468	2225.88	-1.61441	5.4716e-05	0.000425574	2979.55	-0.368681	0.0560367	0.124285	Phosphate translocator-like proteinIPR004696 (Tpt phosphate/phosphoenolpyruvate translocator), IPR004853 (Domain of unknown function DUF250)	GO:0005215,GO:0016020,GO:0016021,
MLOC_5355	28789.2	-1.49083	5.486e-05	0.000426511	28505.7	-1.52326	2.25482e-14	1.07496e-12	unknown protein BEST Arabidopsis thaliana protein match is: unknown protein . LENGTH=419
MLOC_55753	1967.08	-1.54733	5.5243e-05	0.000429303	2485.13	-0.519146	0.0364692	0.0880315	Receptor-like kinaseIPR011009 (Protein kinase-like domain), IPR013320 (Concanavalin A-like lectin/glucanase, subgroup)	EC:2.7.11,GO:0004672,GO:0004674,GO:0005524,GO:0005524,GO:0006464,GO:0006464,GO:0006468,GO:0016301,GO:0043167
MLOC_78195	112.381	2.38145	5.56567e-05	0.000432332	1148.41	3.96897	8.83403e-09	1.55527e-07	Peroxidase 66IPR010255 (Haem peroxidase)	GO:0004601,GO:0004601,GO:0006979,GO:0006979,GO:0020037,GO:0020037,GO:0046872,GO:0055114
MLOC_12630	74.9095	-2.39553	5.57009e-05	0.000432489	78.0549	-1.92995	4.41242e-05	0.000293664	O-acyltransferase WSD1IPR004255 (O-acyltransferase, WSD1, N-terminal), IPR009721 (O-acyltransferase, WSD1, C-terminal), IPR023213 (Chloramphenicol acetyltransferase-like domain)	GO:0004144,GO:0004144,GO:0045017,
MLOC_58603	149.787	-1.80212	5.69994e-05	0.000442382	284.375	0.493929	0.0790383	0.162748	Homocysteine S-methyltransferase 2, putative, expressedIPR003726 (Homocysteine S-methyltransferase)	EC:5.4.99.12,GO:0001522,GO:0003723,GO:0008898,GO:0008898,GO:0009982,GO:0016853,GO:0034641
MLOC_53068	1064.18	1.56245	5.72705e-05	0.000444295	509.549	-0.0659239	0.808342	0.879515	Protein kinaseIPR011009 (Protein kinase-like domain)	EC:2.7.11,GO:0004672,GO:0004674,GO:0005524,GO:0006464,GO:0006468,GO:0006468,GO:0016301,GO:0043167,
MLOC_39198	10535.2	-1.55421	5.75824e-05	0.000446523	12906.7	-0.637376	0.000583055	0.00276147	Cytosolic Fe-S cluster assembly factor NUBP2 homologIPR002744 (Domain of unknown function DUF59), IPR010376 (Domain of unknown function, DUF971), IPR019591 (ATPase-like, ParA/MinD)	GO:0000023,GO:0005524,GO:0006098,GO:0006364,GO:0009570,GO:0009902,GO:0010027,GO:0015979,GO:0015995,GO:0016117,GO:0016226,GO:0019252,GO:0019288,GO:0043085,GO:0043167,GO:0055114,GO:0055114,
MLOC_56293	24727.4	1.63719	5.77785e-05	0.000447852	10613.9	-0.270735	0.187374	0.314127	Phospholipase DIPR008973 (C2 calcium/lipid-binding domain, CaLB), IPR015679 (Phospholipase D)	EC:3.1,EC:3.1.1,EC:3.1.4.4,GO:0003674,GO:0003824,GO:0003824,GO:0004630,GO:0005509,GO:0005515,GO:0005515,GO:0005575,GO:0006629,GO:0008152,GO:0016020,GO:0016042,GO:0034641,GO:0043167,GO:0044281,GO:0044281,GO:0046470,GO:0070290,
MLOC_64423	1863.09	1.89806	5.81602e-05	0.000450617	1319	1.25887	0.000493792	0.00238994	Unknown protein
MLOC_4022	715.97	-1.5042	5.81967e-05	0.000450707	980.922	-0.23086	0.276034	0.417067	Pentatricopeptide repeat-containing protein	GO:0000373,GO:0003677,GO:0003677,GO:0003723,GO:0009058,GO:0009507,GO:0009658,GO:0034641
MLOC_58820	2321.03	-1.46808	5.8235e-05	0.00045081	2680.83	-0.790607	0.000168557	0.00094626	Galactosyltransferase family proteinIPR002659 (Glycosyl transferase, family 31)	EC:2.4.1,GO:0005575,GO:0005794,GO:0005975,GO:0006464,GO:0006486,GO:0006486,GO:0008378,GO:0008378,GO:0009058,GO:0016020,GO:0016021,GO:0016757,
MLOC_50930	1115.32	-1.37759	5.84996e-05	0.00045255	1601.23	-0.0184553	0.961587	0.976464	6-phosphogluconate dehydrogenase, decarboxylatingIPR006113 (6-phosphogluconate dehydrogenase, decarboxylating), IPR008927 (6-phosphogluconate dehydrogenase, C-terminal-like), IPR016040 (NAD(P)-binding domain)	EC:1.1.1.44,GO:0003674,GO:0004616,GO:0004616,GO:0006098,GO:0006098,GO:0008150,GO:0009056,GO:0016491,GO:0034641,GO:0044281,GO:0050661,GO:0050661,GO:0051186,GO:0055114,GO:0055114
MLOC_51957	456.106	-1.52383	5.85099e-05	0.00045255	514.966	-0.919308	0.00017951	0.000999079	Plant protein of unknown function (DUF868) LENGTH=289IPR008586 (Protein of unknown function DUF868, plant)
MLOC_59255	49.7219	-2.54229	5.87386e-05	0.000454125	59.7207	-1.24759	0.00668355	0.0218357	Flavonol 4-sulfotransferaseIPR000863 (Sulfotransferase domain)	GO:0003674,GO:0008146,GO:0008146,
MLOC_15962	9417.57	1.5952	5.96006e-05	0.000460591	5670.18	0.575407	0.00384077	0.0136743	Protein disulfide isomeraseIPR005746 (Thioredoxin), IPR011679 (Endoplasmic reticulum, protein ERp29, C-terminal), IPR012336 (Thioredoxin-like fold)	GO:0003756,GO:0005774,GO:0005783,GO:0005783,GO:0006094,GO:0006096,GO:0006662,GO:0009055,GO:0009505,GO:0009553,GO:0009567,GO:0009627,GO:0009651,GO:0009793,GO:0015035,GO:0016853,GO:0042592,GO:0045454,GO:0045454,GO:0048868
MLOC_54096	5949.74	1.3249	6.04394e-05	0.000466874	3864.87	0.395028	0.0443967	0.103061	Dolichyl-diphosphooligosaccharide--protein glycosyltransferase subunit 2IPR008814 (Ribophorin II)	GO:0004579,GO:0004579,GO:0005575,GO:0005739,GO:0005774,GO:0005783,GO:0005789,GO:0005794,GO:0005886,GO:0005975,GO:0006364,GO:0006464,GO:0008250,GO:0008250,GO:0009058,GO:0009505,GO:0009506,GO:0016021,GO:0018279,GO:0018279,GO:0030244,GO:0043234
MLOC_15214	29582.5	-1.33097	6.06735e-05	0.000468482	30580.5	-1.14818	1.96112e-08	3.18634e-07	Methyltransferase type 11IPR013216 (Methyltransferase type 11)	GO:0008152,GO:0008152,GO:0008168,GO:0008168
MLOC_13737	249.918	2.04968	6.09915e-05	0.000470621	282.891	2.22678	3.32112e-09	6.51141e-08	Receptor protein kinase-like proteinIPR001611 (Leucine-rich repeat), IPR011009 (Protein kinase-like domain), IPR013320 (Concanavalin A-like lectin/glucanase, subgroup)	GO:0004672,GO:0004672,GO:0005515,GO:0005515,GO:0005524,GO:0005524,GO:0006468,GO:0006468
MLOC_58626	1460.08	1.69561	6.10026e-05	0.000470621	1160.97	1.28261	6.76712e-07	7.36738e-06	Mitochondrial import inner membrane translocase subunit tim9IPR004217 (Mitochondrial inner membrane translocase complex, Tim8/9/10/13-zinc finger-like)	GO:0005739,GO:0006626,GO:0015031,GO:0042719,GO:0042719,GO:0045039,GO:0045039,GO:0046872
MLOC_55808	1202.67	1.38315	6.11105e-05	0.000470851	1122.06	1.24464	2.66393e-06	2.48378e-05	Proteasome subunit alpha typeIPR000426 (Proteasome, alpha-subunit, N-terminal domain), IPR001353 (Proteasome, subunit alpha/beta)	GO:0004175,GO:0004298,GO:0004298,GO:0005634,GO:0005737,GO:0005839,GO:0006511,GO:0006511,GO:0019773,GO:0019773,GO:0051603,
MLOC_63465	141.212	1.85062	6.10914e-05	0.000470851	87.73	0.918336	0.0320518	0.0794391	Exostosin-2IPR011040 (Neuraminidase), IPR015338 (EXTL2, alpha-1,4-N-acetylhexosaminyltransferase), IPR023296 (Glycosyl hydrolase family 43, five-bladed beta-propellor domain)	GO:0005575,GO:0006790,GO:0006790,GO:0009058,GO:0016758,GO:0016758,GO:0031227,GO:0031227,GO:0044281,GO:0044281
MLOC_6583	224.35	1.67792	6.11009e-05	0.000470851	252.581	1.85425	5.32104e-08	7.80533e-07	ATP-dependent zinc metalloprotease FtsH 2IPR003959 (ATPase, AAA-type, core)	GO:0000166,GO:0005524,GO:0005524,GO:0017111,GO:0017111,GO:0034551
MLOC_60701	2319.07	-1.43021	6.13072e-05	0.000472165	3508.44	0.0949894	0.691473	0.796309	Mitochondrial ribonuclease P protein 3IPR002885 (Pentatricopeptide repeat), IPR021869 (Ribonuclease Zc3h12a-like)	GO:0004526,GO:0005739,GO:0008033,GO:0009507
MLOC_21438	828.88	1.62422	6.1665e-05	0.000474718	424.85	0.214763	0.505957	0.643674	Nucleotide-diphospho-sugar transferase family protein LENGTH=386IPR005069 (Nucleotide-diphospho-sugar transferase)
MLOC_71150	41.5228	3.32694	6.17146e-05	0.000474898	20.1332	1.92543	0.00475906	0.0164345	60S acidic ribosomal protein family LENGTH=115IPR001813 (Ribosomal protein 60S)	GO:0003735,GO:0003735,GO:0005622,GO:0005840,GO:0005840,GO:0006414,GO:0006414,
MLOC_57280	629.112	-1.59416	6.18855e-05	0.00047601	704.649	-1.01441	1.02296e-05	8.20363e-05	MLOC_57280	GO:0004672,GO:0004674,GO:0005524,
MLOC_14091	1722.03	2.11404	6.23613e-05	0.000479466	639.864	0.179098	0.486639	0.626399	MLOC_14091	GO:0003674,GO:0016772
MLOC_60371	71.4569	-3.59515	6.24871e-05	0.000480228	84.7844	-1.80242	0.000102121	0.000610569	Protein of unknown function (DUF3741) LENGTH=836IPR022212 (Protein of unknown function DUF3741)
MLOC_662	1381.63	1.3924	6.26249e-05	0.000481083	1013.33	0.76367	0.000586093	0.00277223	Exocyst complex component 6IPR007225 (Exocyst complex subunit Sec15-like)	GO:0000145,GO:0000145,GO:0005737,GO:0006904,GO:0006904,GO:0016192,GO:0043234,
MLOC_62874	7719.99	-1.42221	6.26955e-05	0.00048142	9338.33	-0.589379	0.00189084	0.00751195	One helix proteinIPR023329 (Chlorophyll a/b binding protein domain)	GO:0009523,GO:0009535,GO:0009637,GO:0009744,GO:0010114,GO:0010155,GO:0010207,GO:0010218,GO:0016021,GO:0016168,GO:0018298,
MLOC_10957	45305.1	1.42672	6.30123e-05	0.000483647	16497.7	-1.34461	5.31013e-05	0.000346194	Inosine-5'-monophosphate dehydrogenaseIPR000644 (Cystathionine beta-synthase, core), IPR013785 (Aldolase-type TIM barrel)	GO:0003674,GO:0003824,GO:0005515,GO:0005515,GO:0030554,
MLOC_49356	2058.85	1.75889	6.31246e-05	0.000484303	1465.13	1.1506	2.36963e-08	3.76563e-07	Endonuclease 2IPR003154 (S1/P1 nuclease), IPR008947 (Phospholipase C/P1 nuclease domain)	GO:0003676,GO:0003676,GO:0004519,GO:0004519,GO:0006308,GO:0006308
MLOC_37476	1029.31	1.39454	6.31931e-05	0.000484624	650.19	0.412184	0.108424	0.207414	Homogentisate phytyltransferaseIPR000537 (UbiA prenyltransferase family)	GO:0004659,GO:0006546,GO:0006733,GO:0008652,GO:0009072,GO:0009106,GO:0009108,GO:0009117,GO:0009535,GO:0009695,GO:0009915,GO:0009965,GO:0010176,GO:0015994,GO:0016021,GO:0016021,GO:0019288,GO:0030154,GO:0031408,GO:0045893,GO:0071555,
MLOC_19719	160.197	1.92136	6.38363e-05	0.000489349	128.246	1.47881	0.000214403	0.0011664	Mannose-binding lectin superfamily protein LENGTH=176IPR001229 (Mannose-binding lectin)
MLOC_4451	67.479	-2.2527	6.47891e-05	0.000496231	84.1863	-0.947345	0.0181731	0.0500264	Dynein light chainIPR001372 (Dynein light chain, type 1/2)	GO:0005856,GO:0005875,GO:0005875,GO:0007017,GO:0007017,GO:0008150,GO:0043234,
MLOC_73826	376.939	-2.29241	6.47861e-05	0.000496231	493.851	-0.814801	0.00671744	0.0219109	Ubiquinone/menaquinone biosynthesis methyltransferase ubiEIPR004033 (UbiE/COQ5 methyltransferase), IPR023576 (UbiE/COQ5 methyltransferase, conserved site)	GO:0008168,GO:0008168,GO:0009507,GO:0042372,GO:0052624,
MLOC_38762	1085.61	1.41484	6.4867e-05	0.000496617	819.971	0.855378	0.000178857	0.000996054	Pyruvate decarboxylaseIPR011766 (Thiamine pyrophosphate enzyme, C-terminal TPP-binding), IPR012110 (Pyruvate decarboxylase/indolepyruvate decarboxylase)	GO:0000287,GO:0000287,GO:0003674,GO:0003824,GO:0003824,GO:0016831,GO:0030976,GO:0030976,GO:0043167,
MLOC_56507	138.033	2.01929	6.49362e-05	0.000496937	131.151	1.87712	3.13005e-06	2.86854e-05	MLO-like protein 1IPR004326 (Mlo-related protein)	GO:0005575,GO:0006950,GO:0006952,GO:0008219,GO:0008219,GO:0009607,GO:0016021,GO:0016021
MLOC_22197	6836.17	-1.71114	6.50425e-05	0.000497367	9370.11	-0.349645	0.108386	0.207363	30S ribosomal protein S17IPR000266 (Ribosomal protein S17), IPR016027 (Nucleic acid-binding, OB-fold-like)	GO:0000312,GO:0003735,GO:0003735,GO:0005622,GO:0005840,GO:0006412,GO:0009534,GO:0009570,GO:0009941,GO:0019843,GO:0032544,
MLOC_797	61.9166	-2.38025	6.50475e-05	0.000497367	194.025	1.35156	5.63783e-05	0.000363469	Cysteine-rich receptor-like protein kinaseIPR002902 (Gnk2-homologous domain)
MLOC_6820	2769.06	-1.40255	6.54837e-05	0.000500491	3104.57	-0.864036	1.12031e-05	8.86659e-05	Protein of unknown function (DUF1218) LENGTH=209IPR009606 (Protein of unknown function DUF1218)
MLOC_54619	326.688	1.92702	6.55302e-05	0.000500634	302.799	1.78168	4.68886e-07	5.33229e-06	Histone-lysine N-methyltransferaseIPR001214 (SET domain), IPR003616 (Post-SET domain), IPR013083 (Zinc finger, RING/FYVE/PHD-type)	GO:0005515,GO:0005515,GO:0005634,GO:0008168,GO:0008270,
MLOC_66151	526.765	2.98343	6.5874e-05	0.000503048	291.162	2.31215	1.68173e-13	6.84635e-12	Stachyose synthaseIPR008811 (Raffinose synthase), IPR013785 (Aldolase-type TIM barrel)	GO:0003824,GO:0005975,GO:0009507,GO:0009737,GO:0047274,
MLOC_60108	1358.23	1.92724	6.62465e-05	0.000505679	609.18	0.333224	0.304199	0.448057	AT hook motif DNA-binding family proteinIPR005175 (Domain of unknown function DUF296)	GO:0003677,GO:0003677
MLOC_16521	22676.9	-1.71928	6.64357e-05	0.000506909	36137.3	0.0874588	0.752327	0.840424	RNA binding proteinIPR012677 (Nucleotide-binding, alpha-beta plait)	GO:0000166,GO:0003674,GO:0003676,GO:0003676
MLOC_11492	1355.39	-1.52699	6.64936e-05	0.000507136	1975.74	-0.0588697	0.797058	0.871477	Pentatricopeptide repeat-containing proteinIPR002885 (Pentatricopeptide repeat), IPR011990 (Tetratricopeptide-like helical)	GO:0003674,
MLOC_50975	1074.61	1.98867	6.65402e-05	0.000507278	536.554	0.673504	0.0575775	0.127127	GDSL esterase/lipaseIPR001087 (Lipase, GDSL), IPR013830 (Esterase, SGNH hydrolase-type)	GO:0003674,GO:0006629,GO:0006629,GO:0016788,GO:0016788,
MLOC_82092	1797.14	-1.63154	6.71265e-05	0.000511531	3100.03	0.342872	0.0787549	0.162349	Protein of unknown function, DUF547 LENGTH=610IPR006869 (Domain of unknown function DUF547)
MLOC_43452	6677.39	-1.49286	6.71616e-05	0.000511583	8311.14	-0.539025	0.0119974	0.0356831	S-adenosyl-L-methionine-dependent methyltransferases superfamily protein LENGTH=633IPR004159 (Putative S-adenosyl-L-methionine-dependent methyltransferase)	GO:0008168,GO:0008168
MLOC_12681	1298.14	2.07255	6.75608e-05	0.000514407	565.776	0.512278	0.0381393	0.0912536	BCL-2-associated athanogene 6 LENGTH=1043IPR000048 (IQ motif, EF-hand binding site), IPR003103 (BAG domain)	GO:0006457,GO:0006915,GO:0006915,GO:0009506,GO:0010228,GO:0010286,GO:0012502,GO:0034976,GO:0050832,
MLOC_65730	2299.98	-1.78544	6.7602e-05	0.000514504	2589.78	-1.13451	2.12626e-06	2.03699e-05	Glycogenin-like proteinIPR002495 (Glycosyl transferase, family 8)	GO:0016757,GO:0016757
MLOC_37112	1319.02	1.39192	6.76339e-05	0.00051453	754.542	0.160715	0.460626	0.604206	Conserved oligomeric Golgi complex subunitIPR019465 (Conserved oligomeric Golgi complex, subunit 5)	GO:0005794,GO:0005829,GO:0006891,GO:0016192,GO:0017119,GO:0043234
MLOC_50979	96.6278	3.4226	6.83215e-05	0.000519543	36.7297	2.1805	6.65638e-05	0.000420017	Chaperone clpb, putativeIPR001270 (Chaperonin ClpA/B), IPR004176 (Clp, N-terminal), IPR019489 (Clp ATPase, C-terminal), IPR023150 (Double Clp-N motif)	GO:0005524,GO:0005524,GO:0019538,GO:0019538
MLOC_54198	3730.22	-2.58666	6.85925e-05	0.000521384	5101.26	-0.79787	0.000383089	0.00191926	Leucine--tRNA ligaseIPR002302 (Leucyl-tRNA synthetase, class Ia, bacterial/mitochondrial)	EC:3.1.1.1,EC:6.1.1,EC:6.1.1.4,GO:0000166,GO:0002161,GO:0003674,GO:0004812,GO:0004823,GO:0005524,GO:0005524,GO:0005737,GO:0006399,GO:0006412,GO:0006418,GO:0006429,GO:0006520,GO:0016874,GO:0043167
MLOC_4816	1068.66	-1.47627	6.90839e-05	0.000524898	1624.23	0.0823396	0.738524	0.830588	23S rRNA (Uracil-5-)-methyltransferaseIPR010280 ((Uracil-5)-methyltransferase)	EC:2.1.1,GO:0003723,GO:0006396,GO:0006396,GO:0008168,GO:0008173,GO:0008173,GO:0034641
MLOC_74006	918.05	2.19061	6.95328e-05	0.000528087	289.617	-0.12559	0.63638	0.754085	MLOC_74006	GO:0006869,GO:0008289
MLOC_48344	6854.61	-2.05254	6.9565e-05	0.000528109	8433.47	-0.939671	5.37349e-05	0.000349537	Pentapeptide repeat family proteinIPR001646 (Pentapeptide repeat)	GO:0006098,GO:0006636,GO:0009409,GO:0009535,GO:0009543,GO:0015979,GO:0015995,GO:0016117,GO:0019288,GO:0042742,GO:0043085,
MLOC_4684	344.012	1.85518	6.97608e-05	0.000529373	161.691	0.340058	0.371468	0.518852	Phenylalanine ammonia-lyaseIPR001106 (Aromatic amino acid lyase), IPR023144 (Phenylalanine ammonia-lyase, shielding domain), IPR024083 (L-Aspartase-like, N-terminal)	GO:0005737,GO:0006520,GO:0006559,GO:0009056,GO:0009058,GO:0009058,GO:0009800,GO:0016829,GO:0016841,GO:0045548
MLOC_4184	794.54	-1.59426	6.98508e-05	0.000529834	996.027	-0.579346	0.0155213	0.0439968	Rho GTPase activating protein 2IPR000095 (PAK-box/P21-Rho-binding), IPR008936 (Rho GTPase activation protein)	GO:0005515,GO:0005622,GO:0005622,GO:0005622,GO:0007165,GO:0007165,GO:0007165,
MLOC_19988	226.459	1.68745	7.01841e-05	0.000532138	299.123	2.03611	4.76236e-06	4.16184e-05	Acyl transferaseIPR003480 (Transferase), IPR023213 (Chloramphenicol acetyltransferase-like domain)	GO:0009611,GO:0009627,GO:0009805,GO:0009963,GO:0016747,GO:0016747,GO:0034976,
MLOC_11098	5399.91	1.55075	7.02535e-05	0.000532442	3766.95	0.834805	0.00485631	0.0167384	Protein kinase family proteinIPR000742 (Epidermal growth factor-like domain), IPR011009 (Protein kinase-like domain)	EC:2.7.11,GO:0003674,GO:0004672,GO:0004674,GO:0005509,GO:0005524,GO:0006464,GO:0006468,GO:0006468,GO:0016301,GO:0030247,GO:0043167
MLOC_18425	1155.82	-1.57396	7.03767e-05	0.000533151	1469.68	-0.516449	0.0262685	0.0677024	MLOC_18425	GO:0005829,GO:0008081,GO:0046872,
MLOC_19484	109.396	2.87014	7.04758e-05	0.000533679	43.5995	1.44753	0.00373819	0.013344	MLOC_19484
MLOC_61063	1135.28	1.69513	7.05552e-05	0.000534056	736.772	0.834546	0.0193129	0.0526204	3-ketoacyl-CoA synthaseIPR012392 (Very-long-chain 3-ketoacyl-CoA synthase), IPR016039 (Thiolase-like)	GO:0006084,GO:0006633,GO:0006633,GO:0006816,GO:0007030,GO:0008610,GO:0009651,GO:0009832,GO:0016020,GO:0016021,GO:0016049,GO:0016126,GO:0016132,GO:0016747,GO:0030243,GO:0033807
MLOC_65284	453.118	1.46088	7.07708e-05	0.000535463	350.046	0.949418	0.000483386	0.00234396	Sec14p-like phosphatidylinositol transfer family protein LENGTH=255IPR001251 (CRAL-TRIO domain), IPR011074 (CRAL/TRIO, N-terminal domain)
MLOC_37132	8488.8	-1.71837	7.08373e-05	0.000535743	9121.32	-1.31869	1.17328e-11	3.47307e-10	Peptidyl-prolyl cis-trans isomerase, putativeIPR002130 (Cyclophilin-like peptidyl-prolyl cis-trans isomerase domain)	GO:0003755,GO:0003755,GO:0006457,GO:0006457,GO:0009507,GO:0031977
MLOC_26767	910.115	-1.49183	7.15589e-05	0.000540973	1097.5	-0.650662	0.00337034	0.012209	unknown protein LOCATED IN: plasma membrane EXPRESSED IN: 22 plant structures EXPRESSED DURING: 13 growth stages BEST Arabidopsis thaliana protein match is: unknown protein . LENGTH=622
MLOC_15396	364.611	1.7266	7.18015e-05	0.00054258	175.325	0.203939	0.515791	0.652572	MLOC_15396	EC:3.6.1,EC:3.6.1.15,EC:3.6.1.3,GO:0005524,GO:0005575,GO:0016021,GO:0016887,GO:0016887,GO:0022857,GO:0042626,GO:0043167,GO:0055085
MLOC_56385	528.143	1.86539	7.25304e-05	0.000547859	383.927	1.29789	7.19939e-06	6.03536e-05	Amino acid transporterIPR013057 (Amino acid transporter, transmembrane)	GO:0016021,
MLOC_53562	52.4689	-2.68549	7.26949e-05	0.000548872	98.4725	0.16955	0.661445	0.773167	PolygalacturonaseIPR000743 (Glycoside hydrolase, family 28), IPR011050 (Pectin lyase fold/virulence factor)	GO:0004650,GO:0004650,GO:0005576,GO:0005975,GO:0005975,GO:0071555
MLOC_1250	56.672	-2.38093	7.37266e-05	0.000556429	52.8023	-2.87538	4.08423e-08	6.12499e-07	GRAM domain-containing protein / ABA-responsive protein-related LENGTH=219IPR004182 (GRAM)
MLOC_75304	12.3069	4.26178	7.37832e-05	0.000556624	4.10427	1.22608	0.0755491	NA	Laccase, putativeIPR017761 (Laccase)	EC:1.10.3,EC:1.10.3.2,GO:0005507,GO:0005507,GO:0005576,GO:0008150,GO:0009056,GO:0016491,GO:0016491,GO:0019748,GO:0043167,GO:0046274,GO:0048046,GO:0052716,GO:0055114,GO:0055114
MLOC_81989	52.1605	-2.39062	7.39459e-05	0.000557619	65.8638	-0.942768	0.0492526	0.112065	Protein kinase family proteinIPR011009 (Protein kinase-like domain)	EC:2.7.11,GO:0004672,GO:0004672,GO:0004674,GO:0004674,GO:0005524,GO:0005524,GO:0006464,GO:0006468,GO:0006468,GO:0016301,GO:0043167
MLOC_15571	2188.24	1.57117	7.40903e-05	0.000558474	1327.16	0.559861	0.00937378	0.0290432	2-oxoglutarate (2OG) and Fe(II)-dependent oxygenase superfamily protein LENGTH=371IPR005123 (Oxoglutarate/iron-dependent oxygenase)	EC:2.4.1,EC:2.4.1.119,GO:0004579,GO:0005575,GO:0005783,GO:0006486,GO:0008250,GO:0016021,GO:0016021,GO:0016757,GO:0043234,
MLOC_38425	28.0516	3.20927	7.42593e-05	0.000559515	35.2844	3.18205	1.6953e-07	2.15978e-06	DNA binding proteinIPR011598 (Helix-loop-helix DNA-binding)	GO:0006355,GO:0006355
MLOC_47741	183.991	3.00899	7.47663e-05	0.0005631	81.0241	1.84402	0.000102422	0.000611763	MLOC_47741
MLOC_55009	1889.86	1.56009	7.48821e-05	0.000563737	1658.39	1.33586	1.35951e-10	3.36461e-09	Methylmalonate-semialdehyde dehydrogenase, putativeIPR010061 (Methylmalonate-semialdehyde dehydrogenase), IPR016161 (Aldehyde/histidinol dehydrogenase)	GO:0004491,GO:0005507,GO:0005739,GO:0006979,GO:0008152,GO:0015996,GO:0016491,GO:0055114,GO:0055114,
MLOC_56087	912.405	1.41779	7.49251e-05	0.000563807	634.568	0.661581	0.0266089	0.0683948	sequence-specific DNA binding transcription factors LENGTH=296	GO:0003677,GO:0003682,GO:0003700,
MLOC_76652	14.2834	-4.02409	7.49537e-05	0.000563807	19.6063	-1.00928	0.109999	0.209542	Retrotransposon protein, putative, LINE subclass
MLOC_65657	80.2901	-2.12841	7.51618e-05	0.000565136	106.651	-0.656704	0.103613	0.200582	MLOC_65657	GO:0004674,GO:0005524
MLOC_65595	1165.73	1.55416	7.54899e-05	0.000567368	670.461	0.405501	0.0808331	0.165747	Protein lunaparkIPR019273 (Domain of unknown function DUF2296)
MLOC_60073	255512	-1.28157	7.62044e-05	0.000572499	259649	-1.17894	1.08931e-08	1.88121e-07	Chlorophyll a-b binding protein 7, chloroplasticIPR022796 (Chlorophyll A-B binding protein), IPR023329 (Chlorophyll a/b binding protein domain)	GO:0009522,GO:0009523,GO:0009535,GO:0009765,GO:0016021,GO:0016168,GO:0018298,GO:0046872
MLOC_69891	21521.2	-1.28396	7.73548e-05	0.000580901	24613.1	-0.691559	0.000274805	0.00144301	Extracellular calcium sensing receptorIPR001763 (Rhodanese-like)	GO:0000023,GO:0005739,GO:0006098,GO:0006364,GO:0009535,GO:0009637,GO:0009657,GO:0009704,GO:0009773,GO:0010207,GO:0015994,GO:0016021,GO:0019216,GO:0019288,GO:0019344,GO:0031408,GO:0043085,GO:0071277,GO:0090333,
MLOC_18370	83.1255	-2.61588	7.75395e-05	0.000582046	140.723	-0.0843309	0.805915	0.87751	ARGONAUTE 1IPR003100 (Argonaute/Dicer protein, PAZ), IPR014811 (Domain of unknown function DUF1785)	GO:0003674,GO:0005515,GO:0005515,
MLOC_66301	191.399	-1.90134	7.75753e-05	0.000582073	235.704	-0.826806	0.0144289	0.0414451	MLO-like protein 10, putative, expressedIPR004326 (Mlo-related protein)	GO:0005575,GO:0006950,GO:0006952,GO:0008219,GO:0008219,GO:0009607,GO:0016021,GO:0016021
MLOC_75469	2055.7	1.44688	7.782e-05	0.000583666	1093.78	0.0458258	0.824608	0.890368	GTPase activating-like proteinIPR000195 (Rab-GTPase-TBC domain)	GO:0005097,GO:0005097,GO:0005622,GO:0007165,GO:0007165,GO:0030234,GO:0032313,
MLOC_62424	27.8919	3.85716	7.79598e-05	0.000584472	15.1731	2.51243	0.000457679	0.00223908	Receptor-like protein kinaseIPR001611 (Leucine-rich repeat), IPR011009 (Protein kinase-like domain), IPR013210 (Leucine-rich repeat-containing N-terminal, type 2)	GO:0004672,GO:0004674,GO:0005515,GO:0005515,GO:0005524,GO:0005524,GO:0006468,GO:0006468,GO:0016020,GO:0016021
MLOC_2078	1775.7	1.49909	7.8143e-05	0.000585603	982.33	0.230903	0.30007	0.443797	Hydroxymethylglutaryl-CoA lyaseIPR013785 (Aldolase-type TIM barrel)	EC:4.1.3.4,GO:0003824,GO:0004419,GO:0005759,GO:0016829,GO:0046872
MLOC_57430	6008.69	-1.5202	7.82346e-05	0.000586046	6439	-1.1601	1.3448e-09	2.82627e-08	Chalcone isomerase-likeIPR003466 (Chalcone isomerase, subgroup), IPR016087 (Chalcone isomerase)	GO:0005504,GO:0006631,GO:0009570,GO:0009813,GO:0016872,GO:0042398,GO:0042398,GO:0045430
MLOC_58223	46.8842	2.51291	7.83733e-05	0.000586842	16.2131	0.549565	0.404275	0.55166	Protein of unknown function (DUF1218) LENGTH=163IPR009606 (Protein of unknown function DUF1218)
MLOC_634	706.364	-1.48778	7.84783e-05	0.000587384	882.257	-0.521893	0.0326277	0.0804228	Protein ABIL1
MLOC_70533	2025.56	-1.51672	7.92626e-05	0.00059288	8270.9	2.09072	2.7416e-14	1.29341e-12	Mitochondrial glycoproteinIPR003428 (Mitochondrial glycoprotein)	GO:0005759,GO:0005759
MLOC_75278	358.609	1.48481	7.92782e-05	0.00059288	255.871	0.806432	0.00332253	0.0120526	Short-chain dehydrogenase/reductase family proteinIPR002198 (Short-chain dehydrogenase/reductase SDR)	GO:0008152,GO:0008152,GO:0016491,GO:0016491
MLOC_63989	39.298	2.94271	7.9491e-05	0.000594226	26.3075	1.94997	0.00310528	0.0114015	TCP family transcription factor containing proteinIPR005333 (Transcription factor, TCP)
MLOC_36835	353.285	-1.77208	7.95254e-05	0.000594237	521.447	-0.14938	0.537297	0.67189	Pentatricopeptide repeat-containing proteinIPR002885 (Pentatricopeptide repeat), IPR011990 (Tetratricopeptide-like helical)	GO:0009507,GO:0009793
MLOC_67220	42530.4	-1.2879	7.96462e-05	0.000594893	49908.3	-0.601757	0.00217459	0.00846472	AminomethyltransferaseIPR006223 (Glycine cleavage system T protein)	EC:2.1.2.10,GO:0003674,GO:0004047,GO:0004047,GO:0005737,GO:0005739,GO:0006520,GO:0006546,GO:0006546,GO:0007389,GO:0008168,GO:0008361,GO:0009056,GO:0009534,GO:0009570,GO:0009658,GO:0009926,GO:0009941,GO:0016020,GO:0016117,GO:0019344,GO:0022626,GO:0040007,GO:0042744,GO:0048046,GO:0048481
MLOC_67945	166.562	2.11278	7.99229e-05	0.000596713	160.936	2.03237	1.48905e-07	1.93374e-06	S-receptor kinase, putativeIPR001480 (Bulb-type lectin domain), IPR011009 (Protein kinase-like domain), IPR013320 (Concanavalin A-like lectin/glucanase, subgroup)	EC:2.7.11,GO:0004672,GO:0004674,GO:0005524,GO:0005524,GO:0005529,GO:0005529,GO:0006464,GO:0006468,GO:0006468,GO:0016301,GO:0043167
MLOC_20770	2502.17	-1.88415	8.00234e-05	0.000596724	3443.33	-0.434016	0.0253537	0.0657752	Phenylalanine--tRNA ligase alpha subunitIPR004530 (Phenylalanyl-tRNA synthetase, class IIc, mitochondrial)	EC:6.1.1,GO:0000049,GO:0000049,GO:0000166,GO:0000287,GO:0000287,GO:0003723,GO:0004812,GO:0004826,GO:0004826,GO:0005524,GO:0005524,GO:0005737,GO:0005737,GO:0005759,GO:0006399,GO:0006412,GO:0006418,GO:0006432,GO:0006432,GO:0006520,GO:0008033,GO:0008033,GO:0009570,GO:0009658,GO:0016020,GO:0016874,GO:0019288GO:0043039GO:0043167GO:0048481
MLOC_57123	1848.25	-1.81377	7.9989e-05	0.000596724	2253.01	-0.831091	5.60696e-05	0.000361866	Voltage-gated chloride channel, putativeIPR001807 (Chloride channel, voltage gated)	GO:0005247,GO:0005247,GO:0005575,GO:0006810,GO:0006821,GO:0006821,GO:0016020,GO:0016020,GO:0016021,GO:0022857,GO:0030554,GO:0055085,GO:0055085,GO:0055085
MLOC_70143	2034.03	-1.42539	7.99995e-05	0.000596724	2372.85	-0.72657	0.000219505	0.00119023	Pentatricopeptide repeat-containing proteinIPR002885 (Pentatricopeptide repeat), IPR011990 (Tetratricopeptide-like helical)	GO:0003674,
MLOC_64908	217.456	1.98078	8.13225e-05	0.000606161	111.886	0.714538	0.0908504	0.181775	MLOC_64908
MLOC_51128	1096.72	-1.67292	8.20492e-05	0.000611326	1937.22	0.380884	0.083267	0.169662	Phosphoenolpyruvate carboxykinase [ATP], putativeIPR001272 (Phosphoenolpyruvate carboxykinase, ATP-utilising)	EC:4.1.1,EC:4.1.1.49,GO:0004612,GO:0004612,GO:0005524,GO:0005524,GO:0005975,GO:0006094,GO:0006094,GO:0009058,GO:0016829,GO:0043167
MLOC_45745	19.1146	-3.50441	8.2284e-05	0.000612822	29.6775	-0.506493	0.430009	0.576144	MLOC_45745
MLOC_24304	229.264	-1.69509	8.23356e-05	0.000612954	258.859	-1.04399	0.000599466	0.00282443	Domain of unknown function (DUF23) LENGTH=588IPR008166 (Domain of unknown function DUF23)
MLOC_62674	721.972	1.59335	8.24235e-05	0.000613356	447.169	0.633208	0.013819	0.0400295	Keratinocytes-associated protein 2IPR018614 (Uncharacterised protein family KRTCAP2)	GO:0005783,GO:0006084,GO:0016126,GO:0016132
MLOC_65725	2128.83	1.45919	8.29412e-05	0.000616954	1375.36	0.552554	0.0421479	0.0988416	Prephenate dehydrataseIPR001086 (Prephenate dehydratase)	EC:4.2.1.51,GO:0004664,GO:0004664,GO:0006520,GO:0009058,GO:0009094,GO:0009094,GO:0016597,GO:0016829,GO:0043167
MLOC_36966	4515.46	-1.61849	8.33306e-05	0.000619596	4452.4	-1.69537	3.53895e-16	2.33984e-14	6-phosphogluconolactonaseIPR005900 (6-phosphogluconolactonase, DevB-type)	GO:0005975,GO:0006098,GO:0017057,
MLOC_62175	128.485	-1.91078	8.34911e-05	0.000620533	198.621	-0.0807478	0.810975	0.881532	Protein kinaseIPR011009 (Protein kinase-like domain), IPR013210 (Leucine-rich repeat-containing N-terminal, type 2)	GO:0004672,GO:0004672,GO:0005524,GO:0005524,GO:0006468,GO:0006468,GO:0016021,
MLOC_61378	4393.66	-1.3525	8.41181e-05	0.000624857	4969.96	-0.786657	3.90213e-05	0.000264364	Kinesin-like proteinIPR001752 (Kinesin, motor domain)	GO:0003777,GO:0003777,GO:0005524,GO:0005524,GO:0005871,GO:0005874,GO:0007018,GO:0007018
MLOC_77502	2375.73	1.79051	8.41419e-05	0.000624857	1443.86	0.859143	9.20467e-05	0.000557885	unknown protein BEST Arabidopsis thaliana protein match is: unknown protein . LENGTH=321
MLOC_12004	203.347	-1.98087	8.42538e-05	0.000625173	255.227	-0.790372	0.0333943	0.0819854	Transcription factor PCF7
MLOC_64522	1456.93	1.53596	8.42492e-05	0.000625173	693.935	-0.126241	0.605509	0.727993	Arginine/serine-rich splicing factor 1IPR012677 (Nucleotide-binding, alpha-beta plait)	GO:0000166,GO:0000398,GO:0003676,GO:0003676,GO:0003723,GO:0005681
MLOC_57709	208.035	1.65799	8.44168e-05	0.000626126	235.351	1.86541	1.80237e-09	3.70775e-08	Heat shock transcription factor 34IPR011991 (Winged helix-turn-helix transcription repressor DNA-binding)	GO:0003700,GO:0003700,GO:0005634,GO:0005634,GO:0006351,GO:0006355,GO:0006355,GO:0009407,GO:0009408,GO:0009414,GO:0009737,GO:0010583,GO:0030968,GO:0042538,GO:0043565,GO:0043565,GO:0045892,
MLOC_4927	1149.94	-1.57429	8.44714e-05	0.000626274	1576.38	-0.2703	0.349991	0.496273	Mitochondrial transcription termination factor family proteinIPR003690 (Mitochodrial transcription termination factor-related)	GO:0003677,GO:0005739,GO:0009058,GO:0009507,GO:0034641,GO:0048364,GO:0048367,
MLOC_59356	3962.31	-1.37472	8.45433e-05	0.00062655	4939.52	-0.45462	0.0362517	0.0876232	Aspartate--tRNA ligaseIPR018150 (Aminoacyl-tRNA synthetase, class II (D/K/N)-like)	EC:6.1.1,GO:0000166,GO:0003676,GO:0003676,GO:0004812,GO:0004812,GO:0005524,GO:0005524,GO:0005737,GO:0005737,GO:0005739,GO:0006364,GO:0006399,GO:0006412,GO:0006418,GO:0006418,GO:0006520,GO:0009507,GO:0009658,GO:0016020,GO:0016874,GO:0016874,GO:0043167,GO:0048481
MLOC_73772	27.9698	-3.37307	8.46906e-05	0.000627384	54.877	0.115736	0.803953	0.876318	Receptor-like protein kinaseIPR000858 (S-locus glycoprotein), IPR001480 (Bulb-type lectin domain), IPR003609 (Apple-like), IPR011009 (Protein kinase-like domain)	GO:0003674,GO:0004672,GO:0004672,GO:0004674,GO:0005524,GO:0005524,GO:0005529,GO:0005529,GO:0006468,GO:0006468,GO:0048544,GO:0048544
MLOC_11980	60.9877	2.52844	8.52221e-05	0.000630804	39.4134	1.71173	0.00130545	0.00546936	Protein translation factor SUI1IPR005874 (Eukaryotic translation initiation factor SUI1)	GO:0003743,GO:0003743,GO:0006413,GO:0006413
MLOC_79526	124.666	-2.0071	8.52005e-05	0.000630804	145.224	-1.10769	0.00103672	0.0044942	Disease resistance protein (CC-NBS-LRR class) family LENGTH=927IPR000767 (Disease resistance protein)	GO:0005524,GO:0006915,GO:0006952,GO:0043167,GO:0043531,
MLOC_19672	2871	-1.29906	8.57299e-05	0.000634303	3921.06	-0.116661	0.598101	0.722245	cDNA clone:001-108-A06, full insert sequence
MLOC_17301	1397.06	-2.06279	8.58892e-05	0.000635222	1741.63	-0.899094	7.95815e-06	6.5861e-05	Protein kinaseIPR001611 (Leucine-rich repeat), IPR011009 (Protein kinase-like domain)	GO:0004672,GO:0004672,GO:0005515,GO:0005524,GO:0005524,GO:0006464,GO:0006464,GO:0006468,GO:0016301,GO:0043167
MLOC_79273	82.1819	-2.62065	8.60511e-05	0.000636158	153.497	0.155978	0.720633	0.818123	flowering promoting factor 1 LENGTH=110
MLOC_56441	1956.02	-1.91342	8.67483e-05	0.00064105	2890.79	-0.221321	0.452681	0.596646	Subtilisin-like serine proteaseIPR015500 (Peptidase S8, subtilisin-related), IPR023828 (Peptidase S8, subtilisin, Ser-active site)	EC:3.4.21,GO:0004252,GO:0004252,GO:0006508,GO:0008150,GO:0008150,GO:0008233,GO:0042802,GO:0043086,
MLOC_18330	18.2458	-3.77619	8.69688e-05	0.000642417	28.5349	-0.564551	0.321096	0.465247	Sec14p-like phosphatidylinositol transfer family protein LENGTH=400IPR001251 (CRAL-TRIO domain), IPR011074 (CRAL/TRIO, N-terminal domain)
MLOC_1392	114.749	-2.03477	8.73828e-05	0.000645211	196.531	0.137299	0.686223	0.792681	Unknown protein
MLOC_60157	125.064	-1.95346	8.79391e-05	0.000649054	171.975	-0.465535	0.156735	0.274605	Peroxidase 54IPR010255 (Haem peroxidase)	EC:1.11.1.7,GO:0003674,GO:0004601,GO:0004601,GO:0006950,GO:0006979,GO:0006979,GO:0008150,GO:0016491,GO:0020037,GO:0020037,GO:0046872,GO:0055114,GO:0055114
MLOC_62027	81.4869	-2.22765	8.82496e-05	0.00065108	134.714	-0.0227652	0.947604	0.968219	Pentatricopeptide repeat protein 65IPR002885 (Pentatricopeptide repeat), IPR011990 (Tetratricopeptide-like helical)	GO:0003674,
MLOC_67446	641.455	1.78906	8.86681e-05	0.0006539	365.948	0.703694	0.0145673	0.0417632	Oligosaccaryltransferase LENGTH=35IPR018943 (Oligosaccaryltransferase)	GO:0005789,GO:0016021
MLOC_25162	2979.52	-2.09306	8.90214e-05	0.000655866	3701.62	-0.933723	2.84306e-06	2.63049e-05	Protein translocase secy subunit, putativeIPR002208 (SecY protein), IPR023201 (SecY subunit domain)	GO:0005575,GO:0006354,GO:0006810,GO:0009535,GO:0010027,GO:0015031,GO:0015031,GO:0015450,GO:0016020,GO:0016020,GO:0016021,
MLOC_57039	865.259	1.62521	8.90436e-05	0.000655866	401.649	-0.0518597	0.833834	0.896217	MLOC_57039
MLOC_70946	1090.44	1.77282	8.90173e-05	0.000655866	474.647	0.0165791	0.947642	0.968219	MLOC_70946	GO:0016747,
MLOC_21464	1163.25	1.48451	8.91396e-05	0.000656306	739.335	0.520964	0.189641	0.317111	Calmodulin-like proteinIPR011992 (EF-hand-like domain)	GO:0005509,GO:0005509
MLOC_8043	144.248	3.61505	8.95412e-05	0.000658994	145.605	1.47867	0.0419781	0.0985073	3-oxoacyl-[acyl-carrier-protein] synthaseIPR000794 (Beta-ketoacyl synthase)	GO:0003674,GO:0004497,GO:0005506,GO:0005506,GO:0008150,GO:0009055,GO:0009055,GO:0016491,GO:0016705,GO:0016705,GO:0020037,GO:0020037,GO:0043167,GO:0055114,GO:0055114,
MLOC_66038	65.0651	2.72809	8.99286e-05	0.000661576	19.3935	0.622893	0.332551	0.477603	Zinc finger protein, putativeIPR013083 (Zinc finger, RING/FYVE/PHD-type)	GO:0008270,
MLOC_66875	1104.07	-2.34624	9.13276e-05	0.000671594	1310.99	-1.28876	8.95287e-10	1.94473e-08	Kinase family proteinIPR011009 (Protein kinase-like domain)	GO:0004672,GO:0004672,GO:0005524,GO:0006468,GO:0006468,
MLOC_7749	1593.85	2.35307	9.19836e-05	0.000676143	480.344	0.0892496	0.755995	0.843066	MLOC_7749	GO:0005509,
MLOC_16226	7137.42	-1.35966	9.21302e-05	0.000676945	7720.77	-0.977141	1.28366e-06	1.29842e-05	Ribulose bisphosphate carboxylase/oxygenase activase	GO:0005524,GO:0009535,GO:0010027,GO:0016117
MLOC_16579	46.2236	-2.80551	9.23081e-05	0.000677977	190.147	1.65455	0.000285089	0.00148838	unknown protein BEST Arabidopsis thaliana protein match is: unknown protein . LENGTH=973
MLOC_80071	167.008	2.71855	9.37215e-05	0.000688078	36.5765	0.0194694	0.970704	0.982472	WD-40 repeat family proteinIPR015943 (WD40/YVTN repeat-like-containing domain), IPR020472 (G-protein beta WD-40 repeat)	GO:0003674,GO:0005515
MLOC_5528	239.105	-1.67686	9.38377e-05	0.000688651	805.834	1.70587	3.98228e-10	9.07458e-09	Pentatricopeptide repeat-containing protein, putativeIPR002885 (Pentatricopeptide repeat), IPR011990 (Tetratricopeptide-like helical)	GO:0003674,
MLOC_52484	19.0461	3.7865	9.39143e-05	0.000688934	2.36174	0.430797	0.503951	NA	Mannan endo-1,4-beta-mannosidaseIPR017853 (Glycoside hydrolase, superfamily)	GO:0004553,GO:0004553,GO:0005975,GO:0005975,GO:0005975,GO:0016798
MLOC_78170	669.653	-1.40088	9.39591e-05	0.000688982	879.64	-0.295705	0.196065	0.32517	unknown protein FUNCTIONS IN: molecular_function unknown INVOLVED IN: biological_process unknown LOCATED IN: cellular_component unknown EXPRESSED IN: 22 plant structures EXPRESSED DURING: 13 growth stages Has 64 Blast hits to 64 proteins in 27 species: Archae - 0 Bacteria - 14 Metazoa - 0 Fungi - 6 Plants - 42 Viruses - 0 Other Eukaryotes - 2 (source: NCBI BLink). LENGTH=290IPR023375 (Acetoacetat…
MLOC_57764	366.398	1.8845	9.4178e-05	0.000690307	250.561	1.18687	0.00066785	0.00310066	WRKY transcription factor 33IPR003657 (DNA-binding WRKY)	GO:0001071,GO:0003677,GO:0003700,GO:0003700,GO:0006355,GO:0006355,GO:0009058,GO:0034641,GO:0043565,GO:0043565
MLOC_15835	157.912	-3.28064	9.433e-05	0.000690896	194.466	-1.55126	1.11856e-06	1.1507e-05	BEST Arabidopsis thaliana protein match is: nucleolar protein gar2-related . LENGTH=671
MLOC_45012	422.018	1.62937	9.43348e-05	0.000690896	194.794	-0.0598992	0.840789	0.900594	Cytochrome P450IPR001128 (Cytochrome P450)	GO:0003674,GO:0004497,GO:0005506,GO:0005506,GO:0008150,GO:0008150,GO:0009055,GO:0016491,GO:0016705,GO:0016705,GO:0020037,GO:0020037,GO:0043167,GO:0055114
MLOC_11224	79.3286	-2.28577	9.46643e-05	0.000693029	96.8943	-1.04036	0.0201812	0.0545676	GDSL esterase/lipaseIPR001087 (Lipase, GDSL), IPR013830 (Esterase, SGNH hydrolase-type)	GO:0006629,GO:0006629,GO:0016788,GO:0016788
MLOC_57516	1135.82	1.36013	9.4779e-05	0.000693587	760.999	0.517542	0.0262483	0.06766	unknown protein LOCATED IN: plasma membrane EXPRESSED IN: 19 plant structures EXPRESSED DURING: 7 growth stages BEST Arabidopsis thaliana protein match is: unknown protein . LENGTH=586
MLOC_23006	11558.4	-1.76408	9.49037e-05	0.000694219	12852.4	-1.17169	1.85424e-05	0.000138636	Cathepsin B-like cysteine proteinase 1IPR013128 (Peptidase C1A, papain)	EC:3.4,GO:0006508,GO:0006508,GO:0008150,GO:0008233,GO:0008234,GO:0008234,
MLOC_54189	42.4587	-2.56117	9.55141e-05	0.000698401	60.4853	-0.588561	0.218629	0.352217	Peptide-N4-(N-acetyl-beta-glucosaminyl)asparagine amidase A, putativeIPR021102 (Peptide-N4-(N-acetyl-beta-glucosaminyl)asparagine amidase A)
MLOC_77866	58.4819	-2.66915	9.56694e-05	0.000699253	57.7612	-2.70021	2.1485e-08	3.45362e-07	Respiratory burst oxidase, putativeIPR000778 (Cytochrome b245, heavy chain), IPR011992 (EF-hand-like domain), IPR017938 (Riboflavin synthase-like beta-barrel)	GO:0004601,GO:0004601,GO:0005506,GO:0005509,GO:0009055,GO:0016021,GO:0016021,GO:0016491,GO:0016491,GO:0050660,GO:0050664,GO:0050664,GO:0055114,
MLOC_71840	25.3106	3.72335	9.64438e-05	0.000704628	18.1141	2.42848	0.000835788	0.00375735	L-ascorbate oxidaseIPR017760 (L-ascorbate oxidase, plants)	GO:0005507,GO:0005507,GO:0008150,GO:0016491,GO:0016491,GO:0043167,GO:0055114,GO:0055114
MLOC_38291	28.9507	3.07285	9.71983e-05	0.000709854	138.223	5.05494	1.47914e-24	2.79127e-22	Protein of unknown function (DUF1218) LENGTH=209IPR009606 (Protein of unknown function DUF1218)
MLOC_34041	846.494	1.60557	9.73674e-05	0.000710653	513.028	0.601597	0.0122974	0.0363899	Basic-leucine zipper (bZIP) transcription factor family protein LENGTH=442IPR004827 (Basic-leucine zipper domain)	GO:0003700,GO:0003700,GO:0006355,GO:0043565,GO:0043565,GO:0046983
MLOC_4609	7078.21	-1.35759	9.73864e-05	0.000710653	6715.55	-1.61036	3.7431e-11	1.01664e-09	Mitogen activated protein kinase 20-4IPR011009 (Protein kinase-like domain)	EC:2.7.11,EC:2.7.11.24,GO:0004672,GO:0004674,GO:0004707,GO:0004707,GO:0004871,GO:0005524,GO:0005524,GO:0006464,GO:0006468,GO:0006468,GO:0016301,GO:0043167
MLOC_36444	1288.58	1.8709	9.76753e-05	0.000712474	507.603	-0.0903029	0.702756	0.804378	MLOC_36444	GO:0004197,
MLOC_16761	89.5628	-1.95494	9.8155e-05	0.000715683	249.497	1.23907	0.000158339	0.000894718	BTB/POZ domain containing proteinIPR008974 (TRAF-like), IPR011333 (BTB/POZ fold), IPR017690 (Outer membrane insertion C-terminal signal, omp85 target)	GO:0003674,GO:0005515,GO:0005515,
MLOC_11860	507.729	1.79483	9.83346e-05	0.000716704	263.083	0.488694	0.11537	0.21726	MLOC_11860	GO:0003674,GO:0004497,GO:0005506,GO:0008150,GO:0008150,GO:0016491,GO:0016705,GO:0020037,GO:0043167,
MLOC_72579	543.76	-1.48072	9.91714e-05	0.000722511	772.851	-0.109547	0.701445	0.803594	Heavy metal transport/detoxification superfamily protein LENGTH=358IPR006121 (Heavy metal-associated domain, HMA)	GO:0006810,GO:0030001,GO:0030001,GO:0043167,GO:0046872,GO:0046872
MLOC_13170	51.3726	2.4302	9.92496e-05	0.00072279	89.154	2.96931	3.8792e-08	5.86608e-07	Eukaryotic aspartyl protease family protein, expressedIPR001461 (Peptidase A1), IPR021109 (Peptidase aspartic)	GO:0004190,GO:0004190,GO:0006508,GO:0006508
MLOC_80153	158.087	2.3829	0.000100222	0.000729579	94.285	1.40846	0.00928788	0.0288165	Mitochondrial carrier familyIPR002030 (Mitochondrial brown fat uncoupling protein), IPR023395 (Mitochondrial carrier domain)	GO:0005488,GO:0005739,GO:0006810,GO:0006839,GO:0016020,GO:0016021
MLOC_58067	2737.27	1.35032	0.000101248	0.000736749	1897.67	0.588409	0.0037566	0.0133992	Cation transport regulator-like proteinIPR006840 (ChaC-like protein), IPR013024 (Butirosin biosynthesis, BtrG-like)	GO:0005829,
MLOC_62196	1550.69	1.35712	0.000101353	0.000737219	824.417	-0.0924603	0.688755	0.794491	Digalactosyldiacylglycerol synthase 1IPR001296 (Glycosyl transferase, family 1)	GO:0009058,GO:0009058
MLOC_40201	319.338	-2.37772	0.000101724	0.000739617	465.544	-0.470758	0.110689	0.210634	Pentatricopeptide repeat-containing protein, putativeIPR002885 (Pentatricopeptide repeat), IPR011990 (Tetratricopeptide-like helical)	GO:0003674,GO:0009507
MLOC_56719	135	-2.04036	0.000101971	0.000741118	189.588	-0.433249	0.163899	0.284351	Kinase family proteinIPR011009 (Protein kinase-like domain)	GO:0004672,GO:0004674,GO:0004674,GO:0005524,GO:0005524,GO:0006468,GO:0006468,
MLOC_64597	84.8992	-2.14258	0.000102039	0.000741313	89.2483	-1.66863	0.000169443	0.00095035	Myb family transcription factor-likeIPR006447 (Myb DNA-binding domain, plants), IPR009057 (Homeodomain-like)	GO:0003677,GO:0003682
MLOC_13017	3409.67	1.65764	0.000102604	0.000745113	1502.74	-0.147433	0.516379	0.653081	MLOC_13017	GO:0003824,
MLOC_15107	507.474	1.69911	0.000102734	0.000745463	263.771	0.362604	0.185617	0.311558	Adenylate cyclaseIPR023577 (CYTH-like domain)	GO:0006796,GO:0006796
MLOC_34944	726.983	-1.83942	0.000102713	0.000745463	830.675	-1.10806	2.0745e-05	0.000152523	NBS-LRR disease resistance protein homologueIPR000767 (Disease resistance protein)	GO:0005524,GO:0006915,GO:0006952,GO:0043167,GO:0043531,
MLOC_16096	225.17	2.2284	0.000102996	0.000747064	101.426	0.808733	0.0335843	0.0823737	BZIP transcription factorIPR004827 (Basic-leucine zipper domain)	GO:0001071,GO:0003677,GO:0003700,GO:0003700,GO:0006355,GO:0009058,GO:0034641,GO:0043565,GO:0043565,GO:0046983
MLOC_78490	1262.31	-2.01268	0.000103068	0.000747284	2477.32	0.5005	0.01987	0.0538629	Eukaryotic aspartyl protease family protein, expressedIPR001461 (Peptidase A1), IPR021109 (Peptidase aspartic)	EC:3.4.23,GO:0004190,GO:0004190,GO:0006508,GO:0008150,GO:0008150,GO:0008233,
MLOC_36618	30.3141	-3.17545	0.000104636	0.00075835	33.8215	-1.8007	0.00345102	0.0124711	Protein argonauteIPR003100 (Argonaute/Dicer protein, PAZ), IPR012337 (Ribonuclease H-like domain)	GO:0003674,GO:0003676,GO:0005515,GO:0005515
MLOC_63778	271.085	-1.7324	0.000104843	0.000759546	358.44	-0.473293	0.0682323	0.145321	Phototropic-responsive NPH3 family protein LENGTH=506IPR004249 (NPH3), IPR011333 (BTB/POZ fold)	GO:0004871,GO:0009416,GO:0016567,
MLOC_64945	11.184	-4.20146	0.000104936	0.000759912	25.7938	0.291284	0.649903	0.764546	Subtilisin-like serine proteaseIPR009020 (Proteinase inhibitor, propeptide), IPR015500 (Peptidase S8, subtilisin-related), IPR023828 (Peptidase S8, subtilisin, Ser-active site)	EC:3.4.21,GO:0004252,GO:0004252,GO:0006508,GO:0006508,GO:0008150,GO:0008233,GO:0042802,GO:0042802,GO:0043086,GO:0043086,
MLOC_52500	75.6293	-2.18387	0.000105122	0.000760956	73.9698	-2.24262	4.1901e-07	4.82568e-06	Zinc finger protein 7IPR013087 (Zinc finger, C2H2-type/integrase, DNA-binding)	GO:0043167,GO:0046872
MLOC_11193	49.8838	2.72403	0.000107181	0.000775547	33.5218	1.88637	0.00179082	0.00716959	unknown protein FUNCTIONS IN: molecular_function unknown INVOLVED IN: N-terminal protein myristoylation LOCATED IN: cellular_component unknown EXPRESSED IN: 24 plant structures EXPRESSED DURING: 14 growth stages BEST Arabidopsis thaliana protein match is: unknown protein . LENGTH=210
MLOC_22124	218.707	2.35539	0.000107661	0.000778396	71.8283	0.29625	0.491138	0.630296	Monooxygenase FAD-binding proteinIPR003042 (Aromatic-ring hydroxylase-like)	GO:0008152,GO:0008152,GO:0016491,GO:0016491
MLOC_52740	42.7508	-2.50357	0.000107622	0.000778396	72.1231	-0.0748911	0.86415	0.914427	Phosphate-responsive 1 family proteinIPR006766 (Phosphate-induced protein 1)	GO:0007020,GO:0009505,GO:0009506,
MLOC_6863	992.685	1.8163	0.000108246	0.000782313	581.969	0.814019	0.000881425	0.00391956	Unknown protein	GO:0006623,GO:0016192
MLOC_16637	999.913	-1.71381	0.000108852	0.000786384	1003.07	-1.66795	3.87425e-11	1.04755e-09	MLOC_16637	GO:0003674,GO:0055085
MLOC_76894	11146.3	1.42018	0.000108943	0.000786726	6110.9	0.093793	0.679171	0.787144	Reticulon family proteinIPR003388 (Reticulon)	GO:0005783,GO:0005783,GO:0016021,
MLOC_11294	3086.37	1.37916	0.000109121	0.000787696	1927.27	0.37358	0.0745961	0.1556	Plasma membrane protein 3-2IPR000612 (Proteolipid membrane potential modulator)	GO:0016021,GO:0016021
MLOC_13941	379.931	1.68006	0.000109624	0.000791012	206.436	0.441747	0.142159	0.254911	Galactosyltransferase family proteinIPR002659 (Glycosyl transferase, family 31)	GO:0005794,GO:0006486,GO:0006486,GO:0008378,GO:0008378,GO:0016020,GO:0016021,
MLOC_77464	115.398	2.65203	0.000109906	0.000792728	85.8371	2.24465	5.11886e-08	7.55156e-07	U-box domain-containing proteinIPR013083 (Zinc finger, RING/FYVE/PHD-type), IPR016024 (Armadillo-type fold)	GO:0000151,GO:0003674,GO:0004842,GO:0004842,GO:0016567,
MLOC_75273	106.037	2.38471	0.00011021	0.000794602	91.4781	2.13835	2.24493e-07	2.76849e-06	Cytochrome P450IPR001128 (Cytochrome P450)	GO:0004497,GO:0005506,GO:0005506,GO:0009055,GO:0009055,GO:0016705,GO:0016705,GO:0020037,GO:0020037,GO:0055114,GO:0055114,
MLOC_37446	69.0683	2.33135	0.00011036	0.000795366	23.0368	0.247911	0.680092	0.787859	response regulator 12 LENGTH=596IPR006447 (Myb DNA-binding domain, plants), IPR009057 (Homeodomain-like)	GO:0003677,GO:0003682
MLOC_60921	100.703	2.68413	0.000110963	0.000799395	22.0197	-0.0335927	0.958893	0.974657	Lipase (Class 3) family-like protein
MLOC_52579	3449.55	1.48753	0.000111105	0.000800098	2511.57	0.852426	0.00193118	0.00765205	Calcium-transporting ATPase 1IPR001757 (ATPase, P-type, K/Mg/Cd/Cu/Zn/Na/Ca/Na/H-transporter), IPR023214 (HAD-like domain), IPR023298 (ATPase, P-type, transmembrane domain), IPR023299 (ATPase, P-type, cytoplasmic domain N), IPR023300 (ATPase, P-type, cytoplasmic transduction domain A)	EC:3.6.1,EC:3.6.1.15,EC:3.6.1.3,EC:3.6.3.8,GO:0000166,GO:0003674,GO:0003824,GO:0005388,GO:0005524,GO:0005575,GO:0006754,GO:0006754,GO:0006812,GO:0006812,GO:0008152,GO:0015662,GO:0016020,GO:0016021,GO:0016887,GO:0022857,GO:0043167,GO:0046872,GO:0046872,GO:0055085
MLOC_54608	2284.39	-1.50179	0.000111543	0.000802933	2635.6	-0.826144	4.8267e-05	0.000317619	TBC1 domain family member 2BIPR000195 (Rab-GTPase-TBC domain)	GO:0005097,GO:0005097,GO:0005622,GO:0007165,GO:0007165,GO:0030048,GO:0030234,GO:0032313,GO:0051645,GO:0051646,GO:0060151,
MLOC_71233	73.2102	-2.16103	0.000111622	0.000803178	140.97	0.380304	0.290803	0.433381	MATE efflux family protein, expressedIPR002528 (Multi antimicrobial extrusion protein)	GO:0005575,GO:0006855,GO:0006855,GO:0015238,GO:0015238,GO:0015297,GO:0015297,GO:0016020,GO:0016020,GO:0016021,GO:0022857,GO:0055085,GO:0055085,
MLOC_58330	4226.88	-1.30281	0.000112513	0.000809272	3967.29	-1.62108	2.35936e-17	1.84234e-15	Auxin response factor 18IPR003311 (AUX/IAA protein), IPR010525 (Auxin response factor), IPR015300 (DNA-binding pseudobarrel domain)	GO:0003677,GO:0003677,GO:0005634,GO:0005634,GO:0006351,GO:0006355,GO:0006355,GO:0009725,GO:0009725,GO:0009734
MLOC_61195	82.196	-2.69531	0.000112931	0.000811956	133.861	-0.227602	0.517134	0.653716	Protein ACCUMULATION AND REPLICATION OF CHLOROPLASTS 3IPR003008 (Tubulin/FtsZ, GTPase domain)	GO:0005525,GO:0009570,GO:0009707,GO:0010020,GO:0035452,GO:0043621
MLOC_45104	18.9433	4.23934	0.00011299	0.000812052	0.686647	0.33666	0.46436	NA	Leaf-specific thioninIPR001010 (Thionin)	GO:0006950,GO:0006952,GO:0006952,
MLOC_81865	6966.1	-1.31062	0.000113216	0.000813356	6836.75	-1.38568	9.23486e-14	3.96442e-12	Plastid-lipid associated protein PAP / fibrillin family protein LENGTH=242IPR006843 (Plastid lipid-associated protein/fibrillin conserved domain)	GO:0005198,GO:0005198,GO:0009507,GO:0009507
MLOC_74945	49.1371	2.41459	0.000113282	0.000813507	27.1338	1.27998	0.0279313	0.071218	Serine/threonine-protein kinase WNK (With No Lysine)-related LENGTH=386	GO:0016301,
MLOC_65121	896.1	1.56526	0.000114158	0.000819469	466.743	0.169897	0.502606	0.6404	MLOC_65121	GO:0016021,GO:0030148,GO:0045140,
MLOC_21176	4791.44	-1.28977	0.000114235	0.000819699	4972.67	-1.09376	2.09201e-08	3.37479e-07	Sec14p-like phosphatidylinositol transfer family proteinIPR001251 (CRAL-TRIO domain), IPR011074 (CRAL/TRIO, N-terminal domain)	GO:0009507,
MLOC_34456	2691.7	-1.36898	0.000114346	0.000820166	2803.31	-1.14132	3.26107e-07	3.84369e-06	MethyltransferaseIPR007213 (Leucine carboxyl methyltransferase)	GO:0008168,GO:0008168
MLOC_72134	138.838	-1.85731	0.000114835	0.000823347	192.839	-0.373637	0.216746	0.349836	Myosin XI, putativeIPR000048 (IQ motif, EF-hand binding site), IPR001609 (Myosin head, motor domain), IPR004009 (Myosin, N-terminal, SH3-like)	EC:3.6.1,EC:3.6.1.15,GO:0003674,GO:0003774,GO:0003774,GO:0005515,GO:0005515,GO:0005524,GO:0005524,GO:0005856,GO:0016459,GO:0016459,GO:0043167,GO:0043234
MLOC_41465	92.3233	2.22154	0.000115226	0.000825823	32.4737	0.216723	0.685771	0.792411	MLOC_41465	GO:0008233,
MLOC_81636	939.346	1.98278	0.000115291	0.000825964	385.52	0.220879	0.410315	0.557593	Hydrolase
MLOC_65972	350.131	-1.46434	0.000115775	0.000829104	359.865	-1.22063	0.00244693	0.00932252	Kinase, putativeIPR008985 (Concanavalin A-like lectin/glucanase), IPR011009 (Protein kinase-like domain)	EC:2.7.11,GO:0003674,GO:0004672,GO:0004674,GO:0004674,GO:0005488,GO:0005524,GO:0005524,GO:0006464,GO:0006468,GO:0006468,GO:0016301,GO:0030246,GO:0043167
MLOC_56912	770.004	-1.75157	0.00011583	0.000829168	792.926	-1.5759	2.38178e-12	8.09537e-11	RING finger proteinIPR013083 (Zinc finger, RING/FYVE/PHD-type)	GO:0005515,GO:0008270,GO:0008270,
MLOC_43308	448.844	1.8712	0.000116704	0.000835089	307.229	1.18755	0.000100326	0.000601183	Ornithine cyclodeaminase, putativeIPR003462 (Ornithine cyclodeaminase/mu-crystallin)	GO:0009507,GO:0009627,GO:0034976,
MLOC_70190	466.56	1.9866	0.000117114	0.000837697	705.461	2.6605	2.10621e-15	1.22295e-13	WRKY transcription factor 23IPR003657 (DNA-binding WRKY)	GO:0001071,GO:0003677,GO:0003700,GO:0003700,GO:0006355,GO:0006355,GO:0009058,GO:0034641,GO:0043565,GO:0043565
MLOC_78293	250.528	1.63601	0.000118928	0.000850332	168.968	0.86356	0.00578028	0.0193631	Major facilitator superfamily protein LENGTH=567IPR000109 (Oligopeptide transporter), IPR016196 (Major facilitator superfamily domain, general substrate transporter)	GO:0003674,GO:0005215,GO:0005215,GO:0005575,GO:0006810,GO:0006857,GO:0006857,GO:0016020,GO:0016020,
MLOC_52798	377.661	2.54355	0.000119629	0.00085433	80.0455	-0.454818	0.323663	0.467918	MLOC_52798	GO:0003824,GO:0005992
MLOC_72644	139.577	1.91763	0.000119616	0.00085433	749.694	4.23401	1.9568e-21	2.51414e-19	BHLH transcription factorIPR011598 (Helix-loop-helix DNA-binding)	GO:0006355,GO:0006355
MLOC_76264	41.3667	2.60124	0.000119582	0.00085433	18.0948	1.06561	0.0949595	0.187763	Unknown protein
MLOC_10183	18.2445	-3.97978	0.000120254	0.000858118	26.4376	-0.647792	0.374469	0.52228	Glutaredoxin family proteinIPR011905 (Glutaredoxin-like, plant II), IPR012336 (Thioredoxin-like fold)	GO:0009055,GO:0009055,GO:0015035,GO:0015035,GO:0045454,GO:0045454
MLOC_4858	48.0399	2.50291	0.000120251	0.000858118	17.1657	0.570537	0.396587	0.543915	Protein kinase family proteinIPR011009 (Protein kinase-like domain)	GO:0004672,GO:0004674,GO:0005524,GO:0006468,GO:0006468,
MLOC_73463	806.475	1.45104	0.000120536	0.000859788	1026.32	1.87844	1.28427e-10	3.18711e-09	Protein kinaseIPR002902 (Gnk2-homologous domain), IPR011009 (Protein kinase-like domain)	GO:0004672,GO:0004674,GO:0005524,GO:0006468,GO:0006468,
MLOC_4946	118.472	2.11116	0.000120785	0.000861225	53.0671	0.577525	0.289186	0.431628	Receptor kinase, putativeIPR001611 (Leucine-rich repeat), IPR011009 (Protein kinase-like domain), IPR013210 (Leucine-rich repeat-containing N-terminal, type 2)	GO:0004672,GO:0004672,GO:0005515,GO:0005515,GO:0005524,GO:0006464,GO:0006468,GO:0006468,GO:0016021,GO:0016301,GO:0043167,
MLOC_14661	333.671	1.62833	0.000121483	0.000865859	314.444	1.51772	5.6549e-07	6.28877e-06	Yellow stripe-like transporter 12IPR004813 (Oligopeptide transporter OPT superfamily)	GO:0055085,GO:0055085
MLOC_4708	3261.05	1.60254	0.000122514	0.000872864	1531.36	-0.0473748	0.86758	0.917143	Cytochrome P450 cinnamate 4-hydroxylaseIPR001128 (Cytochrome P450)	GO:0004497,GO:0005506,GO:0005506,GO:0009055,GO:0009055,GO:0016705,GO:0016705,GO:0020037,GO:0020037,GO:0055114,GO:0055114,
MLOC_75960	1223.48	1.36251	0.000122934	0.000875509	717.214	0.187998	0.42004	0.566474	Protein of unknown function (DUF616) LENGTH=581IPR006852 (Protein of unknown function DUF616)
MLOC_20962	2499.6	-1.40731	0.000123061	0.000876071	3272.06	-0.315354	0.129541	0.237528	Tyrosine--tRNA ligaseIPR002305 (Aminoacyl-tRNA synthetase, class Ic)	EC:6.1.1,EC:6.1.1.1,GO:0000166,GO:0003723,GO:0003723,GO:0004812,GO:0004831,GO:0004831,GO:0005524,GO:0005524,GO:0005737,GO:0005737,GO:0005739,GO:0006399,GO:0006412,GO:0006418,GO:0006437,GO:0006437,GO:0006520,GO:0006655,GO:0009570,GO:0009658,GO:0009793,GO:0010027,GO:0010228,GO:0016226,GO:0016874,GO:0043167GO:0048481
MLOC_6447	718.555	-1.88914	0.000123517	0.000878973	1351.83	0.432329	0.144241	0.257628	BHLH transcription factor-like proteinIPR011598 (Helix-loop-helix DNA-binding)
MLOC_4869	5296.88	-2.05595	0.000124744	0.000887355	8544.22	-0.0255201	0.903375	0.940332	MLOC_4869	EC:2.4.1.1,GO:0005829,GO:0005975,GO:0008184,GO:0009414,GO:0009507,GO:0016757,GO:0019252,GO:0030170,
MLOC_18099	254.426	1.88654	0.000125001	0.000888829	82.1933	-0.670788	0.0960584	0.189605	CPR5 protein, putative LENGTH=564
MLOC_21276	137.726	2.11773	0.000125492	0.00089197	75.204	1.02256	0.0126458	0.0372299	Transmembrane protein 97, predicted LENGTH=168IPR016964 (Transmembrane protein 6/97)
MLOC_21177	301.457	-1.55155	0.00012623	0.000896863	309.461	-1.36271	6.15538e-06	5.24017e-05	Protein of unknown function (DUF668) LENGTH=657IPR007700 (Protein of unknown function DUF668), IPR021864 (Protein of unknown function DUF3475)
MLOC_70142	1959.77	1.62252	0.000126449	0.000898064	844.272	-0.27419	0.212081	0.344209	Diacylglycerol kinase 2IPR016064 (ATP-NAD kinase, PpnK-type), IPR016961 (Diacylglycerol kinase, plant)	EC:2.7.1.107,EC:2.7.1.23,GO:0003951,GO:0004143,GO:0004143,GO:0005524,GO:0007165,GO:0007205,GO:0007205,GO:0008150,GO:0016301,
MLOC_4314	60.2187	-2.43463	0.000127963	0.000908459	85.7199	-0.549574	0.226954	0.361832	WD-repeat protein, putativeIPR015943 (WD40/YVTN repeat-like-containing domain), IPR022052 (Histone-binding protein RBBP4)	GO:0005634,
MLOC_36465	718.203	1.82163	0.000128033	0.000908605	516.468	1.2413	5.59755e-06	4.81278e-05	MLOC_36465	GO:0005524,GO:0005739,GO:0006457,GO:0009408,GO:0009570,GO:0009644,GO:0009941,GO:0016485,GO:0017111,GO:0042542,GO:0043167,
MLOC_11567	966.238	1.82589	0.000128159	0.000909141	1220.72	2.28011	2.27138e-23	3.57811e-21	Potassium transporter, putativeIPR003855 (K+ potassium transporter)	GO:0005575,GO:0015079,GO:0015079,GO:0016020,GO:0016020,GO:0016021,GO:0022857,GO:0055085,GO:0071805,GO:0071805
MLOC_68564	2007.62	-1.36785	0.0001285	0.000911201	2673.81	-0.238205	0.247942	0.385522	SET domain-containing proteinIPR001214 (SET domain), IPR015353 (Rubisco LS methyltransferase, substrate-binding domain)	GO:0000023,GO:0005515,GO:0006655,GO:0009073,GO:0009570,GO:0009793,GO:0009902,GO:0010027,GO:0016226,GO:0016279,GO:0018023,GO:0019252,GO:0019288,GO:0030785,GO:0034660,
MLOC_59293	2441.17	-2.02295	0.000128574	0.00091137	3828.22	-0.0975802	0.652367	0.766376	SET domain-containing proteinIPR001214 (SET domain), IPR015353 (Rubisco LS methyltransferase, substrate-binding domain)	GO:0000023,GO:0005515,GO:0009507,GO:0009902,GO:0010027,GO:0019252,GO:0019288,GO:0030785,GO:0034660,
MLOC_55733	989.793	1.31931	0.000128666	0.000911661	615.367	0.279183	0.241679	0.378316	Oxysterol-binding proteinIPR000648 (Oxysterol-binding protein)	GO:0006869,GO:0008289
MLOC_53321	1414.35	1.79612	0.000129089	0.0009143	676.304	0.31105	0.161702	0.281321	Transcription factorIPR004827 (Basic-leucine zipper domain)	GO:0003700,GO:0003700,GO:0006355,GO:0043565,GO:0043565,GO:0046983
MLOC_51464	2237.59	-2.47853	0.000129181	0.000914596	2973.77	-0.861268	0.00111743	0.00479555	Phototropic-responsive NPH3 family protein LENGTH=604IPR004249 (NPH3), IPR011333 (BTB/POZ fold)	GO:0003674,GO:0004871,GO:0005515,GO:0009416
MLOC_72800	227.026	-1.5981	0.000129336	0.000915329	361.526	0.143067	0.587247	0.714007	Ribosomal RNA large subunit methyltransferase HIPR003742 (SPOUT methyltransferase, predicted)	GO:0005737,GO:0005737,GO:0006364,GO:0006364,GO:0008168,GO:0008168,GO:0034641,GO:0042254
MLOC_76650	190.106	-2.38742	0.00013012	0.000920521	427.065	0.680194	0.0203981	0.0550391	MLOC_76650	GO:0005575,GO:0016021
MLOC_72914	921.209	1.41219	0.0001306	0.000923552	527.624	0.195548	0.404516	0.551823	MLOC_72914
MLOC_77691	4464.56	1.27101	0.000131116	0.000926842	2702.88	0.142812	0.552242	0.685187	Multidrug resistance protein ABC transporter familyIPR003439 (ABC transporter-like), IPR011527 (ABC transporter, transmembrane domain, type 1)	EC:3.6.1,EC:3.6.1.15,EC:3.6.1.3,GO:0005524,GO:0005524,GO:0005575,GO:0006810,GO:0016021,GO:0016021,GO:0016887,GO:0016887,GO:0022857,GO:0042626,GO:0042626,GO:0043167,GO:0055085,GO:0055085,
MLOC_77986	13265.3	1.29941	0.000131595	0.00092986	6282.33	-0.558982	0.0049481	0.0170062	Pheophorbide A oxygenase 2IPR013626 (Pheophorbide a oxygenase), IPR017941 (Rieske [2Fe-2S] iron-sulphur domain)	EC:1.13.12,EC:1.14.13.122,GO:0003674,GO:0008150,GO:0008219,GO:0009534,GO:0009706,GO:0009793,GO:0009816,GO:0009965,GO:0010027,GO:0010228,GO:0010277,GO:0010277,GO:0015996,GO:0016226,GO:0016491,GO:0016491,GO:0030154,GO:0032441,GO:0045893,GO:0046872,GO:0048481,GO:0051537,GO:0051537,GO:0055114
MLOC_34511	1134.28	1.44732	0.000131747	0.000930569	879.484	0.951502	7.92712e-05	0.000489127	Subtilisin-like serine proteaseIPR015500 (Peptidase S8, subtilisin-related)	EC:3.4.21,GO:0004252,GO:0004252,GO:0006508,GO:0006508,GO:0008150,GO:0008233,GO:0042802,GO:0042802,GO:0043086,GO:0043086,
MLOC_75766	8117.08	1.3378	0.000132304	0.000934143	3874.55	-0.458369	0.0499879	0.11341	HAD-superfamily hydrolase, subfamily IA, variant 3IPR005834 (Haloacid dehalogenase-like hydrolase), IPR006402 (HAD-superfamily hydrolase, subfamily IA, variant 3), IPR023214 (HAD-like domain)	GO:0003824,GO:0008152,GO:0016787,
MLOC_65493	3327.59	-2.5762	0.000132987	0.000938596	5104.27	-0.394745	0.039936	0.0945726	60S ribosomal protein L34IPR008195 (Ribosomal protein L34Ae)	GO:0016491,GO:0016491,GO:0055114,GO:0055114
MLOC_52471	2566.81	-1.33265	0.000133632	0.000942782	2986.33	-0.667856	0.000895379	0.00396559	unknown protein FUNCTIONS IN: molecular_function unknown INVOLVED IN: biological_process unknown LOCATED IN: chloroplast EXPRESSED IN: 22 plant structures EXPRESSED DURING: 13 growth stages BEST Arabidopsis thaliana protein match is: unknown protein . LENGTH=162
MLOC_66539	7015.59	-1.2942	0.000133724	0.000942985	7748.88	-0.83707	1.96994e-05	0.00014608	Nodule inception proteinIPR000270 (Phox/Bem1p), IPR003035 (Plant regulator RWP-RK)	GO:0005515,GO:0005515
MLOC_66987	604.611	2.19804	0.000133765	0.000942985	336.48	1.16972	0.00456347	0.0158618	MLOC_66987
MLOC_14604	708.252	-1.7733	0.000134488	0.000947708	814.163	-1.03263	9.84329e-05	0.000590859	KinaseIPR001611 (Leucine-rich repeat), IPR011009 (Protein kinase-like domain), IPR013210 (Leucine-rich repeat-containing N-terminal, type 2)	GO:0003674,GO:0004672,GO:0004672,GO:0005515,GO:0005515,GO:0005524,GO:0006468,GO:0006468,GO:0016021,
MLOC_22092	264.149	1.59875	0.000135529	0.000954676	176.587	0.762533	0.0667133	0.142725	MLOC_22092	GO:0006520,GO:0016831,GO:0030170,
MLOC_54351	7155.5	-1.307	0.000135976	0.000957452	6718.17	-1.62053	2.22305e-13	8.83173e-12	unknown protein Has 978 Blast hits to 254 proteins in 81 species: Archae - 0 Bacteria - 8 Metazoa - 109 Fungi - 53 Plants - 41 Viruses - 0 Other Eukaryotes - 767 (source: NCBI BLink). LENGTH=636
MLOC_80035	168.481	-1.68712	0.000136648	0.000961808	223.844	-0.429811	0.167575	0.28894	Protein kinase-like proteinIPR011009 (Protein kinase-like domain)	GO:0004672,GO:0004674,GO:0004674,GO:0005524,GO:0005524,GO:0006468,GO:0006468,GO:0010228,GO:0010413,GO:0016772,GO:0016926,GO:0045492,GO:0050665,
MLOC_81416	84237.3	-1.34546	0.000138013	0.000971035	88414.7	-1.09297	1.12667e-07	1.51641e-06	Photosystem I reaction center subunit IIIPR003685 (Photosystem I PsaD)	GO:0009522,GO:0009538,GO:0009538,GO:0015979,GO:0015979,
MLOC_54110	2659.68	1.5541	0.00013829	0.000972603	1451.85	0.280443	0.17305	0.2962	Heparan-alpha-glucosaminide N-acetyltransferase	GO:0016556,
MLOC_53568	527.625	1.80951	0.000140687	0.000989077	328.55	0.923787	0.00265232	0.0100186	Hydroxymethylglutaryl-CoA synthase, putative, expressedIPR010122 (Hydroxymethylglutaryl-CoA synthase, eukaryotic)	EC:2.3.3.10,GO:0004421,GO:0004421,GO:0006629,GO:0008299,GO:0008299,GO:0009058,GO:0016746
MLOC_55747	426.282	-1.62145	0.000140777	0.000989293	514.45	-0.73854	0.00208828	0.00817267	XH domain containing protein, expressedIPR005379 (Uncharacterised domain XH)
MLOC_66076	2521.55	1.58057	0.000140827	0.000989293	1554.11	0.615608	0.00310756	0.0114076	Adenine nucleotide alpha hydrolases-like superfamily protein LENGTH=242IPR006015 (Universal stress protein A)	GO:0006950,GO:0006950
MLOC_14726	555.445	2.90386	0.000141714	0.000995138	281.426	1.97974	1.17642e-05	9.26204e-05	MLOC_14726	GO:0009414,GO:0009535,GO:0009570,GO:0009688,GO:0042538,GO:0045549,GO:0046872,
MLOC_56747	37.8567	-3.38424	0.000141879	0.000995906	45.1153	-1.63869	0.00265755	0.0100321	Ankyrin repeat family protein, putative, expressedIPR013083 (Zinc finger, RING/FYVE/PHD-type), IPR020683 (Ankyrin repeat-containing domain)	GO:0003674,GO:0005515,GO:0005515,GO:0008270,GO:0043167,
MLOC_61817	492.455	1.39962	0.000142073	0.000996884	367.385	0.807003	0.00300432	0.0110893	LipoxygenaseIPR000907 (Lipoxygenase), IPR008976 (Lipase/lipooxygenase, PLAT/LH2)	EC:1.13.11,GO:0003674,GO:0005506,GO:0005506,GO:0005515,GO:0005515,GO:0008150,GO:0016165,GO:0016165,GO:0016491,GO:0016702,GO:0016702,GO:0031408,GO:0043167,GO:0046872,GO:0046872,GO:0055114,GO:0055114
MLOC_60394	486.495	1.87789	0.000143393	0.00100576	911.827	2.91284	4.03734e-21	5.00962e-19	O-acyltransferase (WSD1-like) family protein LENGTH=486IPR004255 (O-acyltransferase, WSD1, N-terminal), IPR009721 (O-acyltransferase, WSD1, C-terminal)	GO:0004144,GO:0004144,GO:0045017,
MLOC_71007	501.076	-2.02856	0.000143622	0.00100697	724.776	-0.342291	0.183897	0.309761	Pentatricopeptide repeat-containing protein, putativeIPR002885 (Pentatricopeptide repeat), IPR011990 (Tetratricopeptide-like helical)	GO:0003674,
MLOC_65981	1057.38	-1.64333	0.000143778	0.00100768	1416.65	-0.387284	0.152045	0.26823	Cysteine synthaseIPR005856 (Cysteine synthase K/M)	EC:2.5.1.47,GO:0003824,GO:0004124,GO:0006520,GO:0006535,GO:0006790,GO:0008152,GO:0009058,GO:0016829,GO:0030170,GO:0030170,
MLOC_13187	27061.3	-1.40685	0.000143838	0.0010077	42105.9	0.179698	0.452561	0.596637	ATP-dependent RNA helicaseIPR001650 (Helicase, C-terminal), IPR001878 (Zinc finger, CCHC-type), IPR012562 (GUCT), IPR014001 (Helicase, superfamily 1/2, ATP-binding domain), IPR014014 (RNA helicase, DEAD-box type, Q motif)	EC:3.6.1,EC:3.6.1.15,GO:0003676,GO:0003723,GO:0003723,GO:0003723,GO:0004386,GO:0004386,GO:0005524,GO:0005524,GO:0005634,GO:0005634,GO:0005634,GO:0008026,GO:0008026,GO:0008270,GO:0008270,GO:0009570,GO:0009941,GO:0016020,GO:0043167,
MLOC_72940	743.028	1.64161	0.000144153	0.00100952	321.09	-0.224933	0.413542	0.5608	BHLH transcription factor-like proteinIPR011598 (Helix-loop-helix DNA-binding)
MLOC_75071	1176.59	-1.46298	0.000144394	0.00101081	1424.28	-0.616682	0.0128661	0.037795	Dual-specificity protein-like phosphatase 3IPR000340 (Dual specificity phosphatase, catalytic domain)	GO:0000023,GO:0005983,GO:0006470,GO:0006470,GO:0008138,GO:0008138,GO:0009507,GO:0019252,GO:0043085,GO:0050308,GO:2001070,
MLOC_23367	15.756	-4.17916	0.000144823	0.00101342	17.5757	-1.76095	0.0162681	0.0457273	Glutaredoxin family proteinIPR011905 (Glutaredoxin-like, plant II), IPR012336 (Thioredoxin-like fold)	GO:0003674,GO:0009055,GO:0009055,GO:0015035,GO:0015035,GO:0016491,GO:0042592,GO:0045454,GO:0045454,
MLOC_40592	12.3805	4.13523	0.000144878	0.00101342	15.6322	3.25171	8.44751e-06	6.93408e-05	Annexin, putativeIPR001464 (Annexin)	GO:0005509,GO:0005509,GO:0005544,GO:0005544
MLOC_54672	11571	-1.27037	0.000145516	0.00101749	12071.8	-1.05546	1.38282e-08	2.32385e-07	unknown protein LOCATED IN: chloroplast EXPRESSED IN: 22 plant structures EXPRESSED DURING: 13 growth stages BEST Arabidopsis thaliana protein match is: unknown protein . LENGTH=332	GO:0006098,GO:0009534
MLOC_16293	1424.87	-1.33215	0.000146173	0.00102168	1468.21	-1.1532	2.13228e-06	2.04136e-05	Glutamyl-tRNA reductaseIPR000343 (Tetrapyrrole biosynthesis, glutamyl-tRNA reductase), IPR016040 (NAD(P)-binding domain)	EC:1.2.1.70,GO:0003674,GO:0004764,GO:0004764,GO:0005737,GO:0005737,GO:0006782,GO:0008150,GO:0008883,GO:0008883,GO:0009058,GO:0016491,GO:0033014,GO:0034641,GO:0050661,GO:0050661,GO:0055114,GO:0055114
MLOC_69951	699.458	2.02487	0.000147226	0.00102864	258.937	0.0245393	0.942178	0.965613	Nodulin MtN21 /EamA-like transporter family proteinIPR000620 (Drug/metabolite transporter)	GO:0005575,GO:0016020,GO:0016020,GO:0022857,GO:0022857,
MLOC_11970	69.3252	3.4969	0.000147412	0.00102955	71.6557	3.18615	1.23307e-06	1.25214e-05	ZIM motif family proteinIPR010399 (Tify), IPR018467 (CO/COL/TOC1, conserved site)	GO:0005515,GO:0005515
MLOC_72373	2735.88	-1.28822	0.000147576	0.0010303	2799.07	-1.15712	2.81717e-08	4.41487e-07	Class E vacuolar protein-sorting machinery protein HSE1IPR004152 (GAT), IPR008942 (ENTH/VHS)	GO:0005622,GO:0005622,GO:0006886,GO:0006886
MLOC_43777	439.653	-1.61388	0.000148008	0.00103291	1004.07	0.959592	0.00283015	0.0105692	CTP synthaseIPR004468 (CTP synthase)	EC:6.3.4.2,GO:0003883,GO:0003883,GO:0005524,GO:0006221,GO:0006221,GO:0006541,GO:0009058,GO:0016874,GO:0034641,GO:0044210,GO:0044281
MLOC_70032	1453.89	-1.35822	0.000148263	0.00103429	1796.14	-0.474737	0.0240454	0.0630492	Transcription initiation factor IIE subunit beta, putativeIPR016656 (Transcription initiation factor TFIIE, beta subunit)	GO:0005673,GO:0005673,GO:0006367,GO:0006367
MLOC_14750	432.957	1.51495	0.000149888	0.00104522	249.75	0.357715	0.195286	0.324092	Transmembrane protein 18
MLOC_29827	4754.74	1.27116	0.00015013	0.00104599	2182.12	-0.726012	0.00136935	0.00569231	Early-responsive to dehydration protein, putative, expressedIPR003864 (Domain of unknown function DUF221)	GO:0016020,GO:0016020
MLOC_54929	1171.42	1.79594	0.00015023	0.00104599	478.678	-0.112162	0.668592	0.77847	RING/U-box superfamily protein LENGTH=368IPR013083 (Zinc finger, RING/FYVE/PHD-type)	GO:0005515,GO:0008270,GO:0008270,
MLOC_62844	2119.82	3.20512	0.000150167	0.00104599	900.665	0.948785	0.194504	0.323091	basic helix-loop-helix (bHLH) DNA-binding superfamily protein LENGTH=264IPR011598 (Helix-loop-helix DNA-binding)	GO:0003674,GO:0006355,GO:0006355,GO:0008152,GO:0016597,
MLOC_66337	1037.25	-1.96792	0.000150185	0.00104599	1260.37	-0.945579	2.43439e-05	0.000174452	MLOC_66337	EC:3.6.1,EC:3.6.1.15,GO:0003924,GO:0003924,GO:0005198,GO:0005200,GO:0005525,GO:0005737,GO:0005856,GO:0005874,GO:0006461,GO:0007017,GO:0008150,GO:0043167,GO:0043234,GO:0051258
MLOC_12546	3294.62	-1.64229	0.000150532	0.00104769	5267.15	0.132329	0.57107	0.700583	Pentatricopeptide (PPR) repeat-containing protein-likeIPR002885 (Pentatricopeptide repeat), IPR011990 (Tetratricopeptide-like helical)	GO:0009507,GO:0009793
MLOC_15838	15.1749	-3.66701	0.000150847	0.00104948	21.3963	-0.86336	0.164816	0.285423	Chalcone synthase 8, putativeIPR011141 (Polyketide synthase, type III), IPR016039 (Thiolase-like)	GO:0008415,GO:0009058,GO:0009058,GO:0016747
MLOC_76376	267.912	2.08879	0.000151163	0.00105128	107.597	0.343195	0.355599	0.501833	Exostosin-2, putativeIPR015338 (EXTL2, alpha-1,4-N-acetylhexosaminyltransferase)	GO:0016758,GO:0016758,GO:0031227,GO:0031227
MLOC_52197	103.478	-2.01002	0.000151259	0.00105154	127.798	-0.866795	0.0134221	0.0390862	Unknown proteinIPR021025 (Fanconi Anaemia group E protein, C-terminal)
MLOC_15435	1524.55	-1.40255	0.000151597	0.00105267	3063.27	0.800824	0.000351498	0.00178518	Acetolactate synthase small subunit, putative, expressedIPR004789 (Acetolactate synthase, small subunit)	EC:2.2.1.6,GO:0003674,GO:0003984,GO:0006520,GO:0008152,GO:0009058,GO:0009082,GO:0016597,GO:0016597,
MLOC_37101	19844	-2.30366	0.000151535	0.00105267	29146.5	-0.42841	0.0266371	0.0684381	MLOC_37101	GO:0005524,
MLOC_61617	3874.38	-1.46674	0.000151582	0.00105267	5141.93	-0.310994	0.10452	0.201822	Phospholipase A1-II 5IPR002921 (Lipase, class 3)	GO:0004806,GO:0004806,GO:0006629,GO:0006629,GO:0006629,GO:0006833,GO:0008970,GO:0009507,GO:0009650,GO:0009651,GO:0009750,GO:0016036,GO:0016042,GO:0016117,GO:0016787,GO:0019344,GO:0019375,GO:0019761
MLOC_16303	54.622	-2.44819	0.000152139	0.00105603	228.241	1.82476	5.3824e-07	6.03762e-06	P-loop containing nucleoside triphosphate hydrolases superfamily protein LENGTH=465	GO:0000917,GO:0005525
MLOC_76560	1693.61	1.4685	0.000152379	0.00105729	1158.26	0.705169	0.00207664	0.00813768	Cell number regulator 8IPR006461 (Uncharacterised protein family Cys-rich)	GO:0006499,GO:0006865,GO:0010200,
MLOC_34020	562.912	1.88158	0.000152614	0.00105851	354.427	1.04148	0.00100967	0.00438997	MLOC_34020	GO:0003674,
MLOC_13613	320.046	2.08194	0.000153093	0.00106135	460.365	2.49766	2.06e-07	2.56665e-06	Fatty acyl coA reductaseIPR004262 (Male sterility), IPR016040 (NAD(P)-binding domain)	GO:0016491,GO:0016620,GO:0055114,GO:0055114,GO:0080019,
MLOC_34614	54.0664	2.82976	0.00015314	0.00106135	71.1463	3.01777	5.26273e-08	7.73233e-07	MLOC_34614	GO:0005215,GO:0016020
MLOC_66958	110.892	1.93707	0.000154195	0.00106825	152.996	2.4358	3.7745e-11	1.02364e-09	Serpin 3IPR000215 (Protease inhibitor I4, serpin), IPR023796 (Serpin domain)	GO:0005615,
MLOC_22278	4620.1	1.53927	0.00015441	0.00106933	3144.01	0.785685	0.000879338	0.00391376	Superoxide dismutase [Cu-Zn]IPR001424 (Superoxide dismutase, copper/zinc binding domain), IPR024134 (Superoxide dismutase (Cu/Zn) / chaperones)	EC:1.15.1.1,GO:0004784,GO:0004784,GO:0005634,GO:0005829,GO:0006094,GO:0006096,GO:0006801,GO:0008150,GO:0016491,GO:0043167,GO:0046686,GO:0046872,GO:0046872,GO:0055114,
MLOC_80892	5948.06	1.40529	0.000154473	0.00106936	4878.72	1.0289	1.21645e-06	1.23665e-05	Histone H2AIPR009072 (Histone-fold)	GO:0000786,GO:0000786,GO:0003677,GO:0003677,GO:0005634,GO:0005634,GO:0006334,GO:0006334
MLOC_69328	240.232	1.58656	0.000154757	0.00107091	140.126	0.474424	0.220336	0.354211	Kinase family proteinIPR011009 (Protein kinase-like domain)	GO:0004672,GO:0004674,GO:0004674,GO:0005524,GO:0005524,GO:0006468
MLOC_63764	921.945	1.5179	0.00015689	0.00108526	449.833	-0.0800218	0.738662	0.830597	Xenotropic and polytropic retrovirus receptorIPR004342 (EXS, C-terminal)	GO:0005575,GO:0016021,GO:0016021,
MLOC_12515	41.5787	-2.60364	0.000157646	0.00108965	52.9643	-1.03045	0.0282457	0.0718375	Galactosyltransferase family proteinIPR002659 (Glycosyl transferase, family 31)	GO:0005794,GO:0006486,GO:0006486,GO:0008378,GO:0008378,GO:0016020,GO:0016020,GO:0016021
MLOC_13196	23.0387	-3.3249	0.000157597	0.00108965	24.9728	-2.05606	0.000747568	0.00340874	Neurobeachin-like proteinIPR000409 (BEACH domain), IPR023362 (PH-BEACH domain)
MLOC_69633	617.778	2.05554	0.000158395	0.00109441	406.625	1.2962	0.00207288	0.00813171	Heavy metal transport/detoxification superfamily protein LENGTH=473IPR006121 (Heavy metal-associated domain, HMA)	GO:0030001,GO:0030001,GO:0046872,GO:0046872
MLOC_7601	1122.78	-1.42449	0.000159938	0.00110465	1114.65	-1.43077	3.35615e-08	5.12215e-07	NBS-LRR disease resistance protein family-1IPR000767 (Disease resistance protein)	GO:0005524,GO:0005524,GO:0006915,GO:0006915,GO:0043167,GO:0043531
MLOC_7247	1454.75	-1.4038	0.000160255	0.00110641	1785.48	-0.524643	0.0195539	0.0531729	Kinase, putativeIPR000742 (Epidermal growth factor-like domain), IPR011009 (Protein kinase-like domain), IPR013320 (Concanavalin A-like lectin/glucanase, subgroup), IPR013695 (Wall-associated kinase)	EC:2.7.11,GO:0003674,GO:0004672,GO:0004674,GO:0004674,GO:0005509,GO:0005524,GO:0005575,GO:0006464,GO:0006468,GO:0006468,GO:0016021,GO:0016021,GO:0016301,GO:0043167,
MLOC_63045	28109.7	-1.46938	0.000160646	0.00110869	31622.8	-0.908316	1.10188e-06	1.13612e-05	Unknown protein	GO:0009058,GO:0009058
MLOC_72298	470.49	-1.41697	0.000161115	0.0011115	568.136	-0.588519	0.0197192	0.0535099	F-box domain containing protein-like	GO:0003674,
MLOC_20732	7150.5	-1.39314	0.000161593	0.00111437	8656.58	-0.566952	0.00878674	0.0275066	Amino acid transporter-like proteinIPR013057 (Amino acid transporter, transmembrane)	GO:0016021,
MLOC_55375	943.069	-1.50166	0.000161795	0.00111455	1262.35	-0.304541	0.157882	0.276214	cDNA clone:J033107D23, full insert sequence
MLOC_65067	46797.6	-1.22508	0.000161716	0.00111455	44740.7	-1.42877	4.03849e-14	1.85218e-12	Protein thf1IPR017499 (Photosystem II Psp29, biogenesis)	GO:0006364,GO:0006417,GO:0006655,GO:0007186,GO:0009523,GO:0009523,GO:0009528,GO:0009535,GO:0009570,GO:0009579,GO:0009707,GO:0009773,GO:0009902,GO:0010027,GO:0010027,GO:0010207,GO:0015979,GO:0015979,GO:0016021,GO:0019288,GO:0035304,GO:0042742,GO:0043234,GO:0045037,GO:0045038,GO:0045893,GO:0061024,
MLOC_81785	604.004	-2.04207	0.000161803	0.00111455	909.993	-0.225193	0.301359	0.445303	Pentatricopeptide repeat-containing protein, putativeIPR002885 (Pentatricopeptide repeat), IPR011990 (Tetratricopeptide-like helical)	GO:0003674,GO:0009507
MLOC_57252	593.137	-1.82508	0.000162325	0.00111771	663.555	-1.19577	4.27663e-06	3.77745e-05	Solute carrier family 35 member F5IPR000620 (Drug/metabolite transporter)	GO:0005575,GO:0016020,GO:0016020,
MLOC_13302	787.877	1.75117	0.00016241	0.00111788	471.126	0.775385	0.00117802	0.00500379	MLOC_13302	GO:0003824,
MLOC_56953	45.9729	2.66546	0.00016274	0.00111972	23.7191	1.39652	0.0296861	0.0748285	Unknown proteinIPR008889 (VQ)
MLOC_73629	87.0562	2.24419	0.000163023	0.00112124	63.4673	1.65001	0.000452481	0.00221604	Branched-chain amino acid aminotransferase-likeIPR001544 (Aminotransferase, class IV)	GO:0003674,GO:0003824,GO:0003824,GO:0008150,GO:0008152,GO:0008152
MLOC_68576	93.0929	-2.4952	0.00016349	0.00112402	81.3482	-1.98052	0.00730138	0.0234691	Flowering locus T 1IPR008914 (Phosphatidylethanolamine-binding protein PEBP)	GO:0005634,GO:0005737,GO:0008429,GO:0009911,GO:0010119,GO:0030154,GO:0048573,
MLOC_62185	155.039	1.76641	0.000163648	0.00112468	101.213	0.94228	0.0149951	0.0427392	Glutaredoxin family proteinIPR012336 (Thioredoxin-like fold)	GO:0009055,GO:0009055,GO:0015035,GO:0015035,GO:0045454,GO:0045454
MLOC_15530	11398	-1.62815	0.000164934	0.00113309	14008.1	-0.678325	0.000876184	0.00390286	Alpha/beta-hydrolase-like proteinIPR014940 (BAAT/Acyl-CoA thioester hydrolase C-terminal), IPR022742 (Alpha/beta hydrolase, N-terminal)	GO:0016787,
MLOC_56936	46.6569	2.49572	0.000165653	0.0011376	33.1505	1.75362	0.00295301	0.0109266	MLOC_56936	GO:0003674,
MLOC_13370	5782.47	1.72833	0.000166837	0.00114529	3466.19	0.749678	0.00270879	0.0101937	Auxin induced-like proteinIPR004877 (Cytochrome b561, eukaryote), IPR005018 (DOMON domain), IPR017214 (Uncharacterised conserved protein UCP037471)	GO:0005575,GO:0016021,GO:0016021,
MLOC_11632	1111.11	-1.35534	0.000168974	0.00115928	1184.75	-1.02033	2.90183e-05	0.000203049	Plant protein of unknown function (DUF936) LENGTH=505IPR010341 (Protein of unknown function DUF936, plant)
MLOC_22208	697.588	1.68833	0.000169002	0.00115928	563.812	1.31185	1.54456e-06	1.53491e-05	Embryogenesis transmembrane protein-like
MLOC_13095	1829.29	-1.55533	0.000169601	0.00116294	2973.63	0.220864	0.310453	0.454772	Protein of unknown function (DUF177) LENGTH=321IPR003772 (Protein of unknown function DUF177)
MLOC_39421	14.8036	-3.63966	0.000170504	0.00116869	20.0353	-0.991669	0.114229	0.215818	GATA transcription factor 9IPR013088 (Zinc finger, NHR/GATA-type)	GO:0001071,GO:0003677,GO:0003700,GO:0003700,GO:0006355,GO:0006355,GO:0008270,GO:0008270,GO:0009058,GO:0034641,GO:0043167,GO:0043565,GO:0043565,
MLOC_76765	14.8065	3.83025	0.000170888	0.00117088	1.34031	0.321183	0.583424	NA	unknown protein FUNCTIONS IN: molecular_function unknown INVOLVED IN: biological_process unknown LOCATED IN: plasma membrane EXPRESSED IN: 25 plant structures EXPRESSED DURING: 15 growth stages BEST Arabidopsis thaliana protein match is: unknown protein . LENGTH=198
MLOC_15917	62427	1.25493	0.000171683	0.00117588	77316.2	1.67059	3.45428e-13	1.33428e-11	Non-specific lipid-transfer proteinIPR000528 (Plant lipid transfer protein/Par allergen), IPR016140 (Bifunctional inhibitor/plant lipid transfer protein/seed storage helical domain)	GO:0006869,GO:0008289
MLOC_63677	5028.74	-1.51629	0.000172319	0.00117979	6150.04	-0.619436	0.00715566	0.023058	Alkyl hydroperoxide reductase/ Thiol specific antioxidant/ Mal allergenIPR012336 (Thioredoxin-like fold)	GO:0003674,GO:0008150,GO:0009507,GO:0010027,GO:0016209,GO:0016209,GO:0016491,GO:0016491,GO:0055114,GO:0055114
MLOC_52314	1200.88	-1.28813	0.00017341	0.0011868	1419.67	-0.570457	0.0133787	0.0389849	Kinase, putativeIPR000742 (Epidermal growth factor-like domain), IPR008985 (Concanavalin A-like lectin/glucanase), IPR011009 (Protein kinase-like domain), IPR013695 (Wall-associated kinase)	EC:2.7.11,GO:0003674,GO:0004672,GO:0004674,GO:0004674,GO:0005509,GO:0005524,GO:0005524,GO:0005575,GO:0006468,GO:0006468,GO:0016021,GO:0016021,GO:0016301,GO:0030247,
MLOC_52247	1601.57	-1.98502	0.000173843	0.00118932	1867.55	-1.11564	8.89483e-05	0.000541432	BEST Arabidopsis thaliana protein match is: F-box family protein . LENGTH=279
MLOC_71790	384.097	-1.60499	0.000174055	0.00119032	649.055	0.297418	0.219678	0.353498	Integral membrane family proteinIPR002794 (Protein of unknown function DUF92, TMEM19)	GO:0009706,GO:0016021,GO:0016021,GO:0048767
MLOC_73475	944.433	1.29406	0.000174215	0.00119097	544.538	0.0437009	0.852781	0.90802	Receptor protein kinase, putativeIPR011009 (Protein kinase-like domain)	EC:2.7.11,GO:0004672,GO:0004674,GO:0005524,GO:0005524,GO:0006464,GO:0006468,GO:0006468,GO:0016301,GO:0043167
MLOC_52511	54.5409	2.30996	0.000174382	0.00119126	20.4848	0.474997	0.439696	0.584964	CASP-like proteinIPR006702 (Uncharacterised protein family UPF0497, trans-membrane plant)	GO:0005886,GO:0016021
MLOC_61506	1625.58	1.27134	0.00017439	0.00119126	938.993	0.0176707	0.93751	0.963081	Endo-1,4-beta-xylanase, putative, expressedIPR001000 (Glycoside hydrolase, family 10), IPR008979 (Galactose-binding domain-like), IPR017853 (Glycoside hydrolase, superfamily)	GO:0004553,GO:0004553,GO:0005975,GO:0005975,GO:0005975,GO:0016798,GO:0016798,
MLOC_51003	858.551	-1.49437	0.000174652	0.00119259	865.899	-1.42265	6.20172e-08	8.96541e-07	Diacylglycerol kinase 1, putative, expressedIPR000756 (Diacylglycerol kinase, accessory domain), IPR001206 (Diacylglycerol kinase, catalytic domain), IPR002219 (Protein kinase C-like, phorbol ester/diacylglycerol binding), IPR016064 (ATP-NAD kinase, PpnK-type)	GO:0003951,GO:0004143,GO:0004143,GO:0005524,GO:0006952,GO:0007205,GO:0007205,GO:0009409,GO:0016021,GO:0035556,GO:0035556,GO:0046872,GO:0048193,GO:0048366,GO:0048527,
MLOC_39594	590.891	2.25421	0.000174841	0.00119344	339.619	1.32336	0.000609705	0.00286508	MLOC_39594	GO:0004553,GO:0005975,GO:0005975,GO:0016798
MLOC_7071	142.617	1.99167	0.000175967	0.00120067	130.05	1.78088	2.45795e-05	0.000175723	Glutathione S-transferaseIPR010987 (Glutathione S-transferase, C-terminal-like), IPR012336 (Thioredoxin-like fold)	GO:0005515,GO:0005515
MLOC_14940	1436.27	-1.28484	0.000176957	0.00120697	1648.59	-0.679685	0.00123897	0.00522832	NADH dehydrogenase, putativeIPR011992 (EF-hand-like domain), IPR013027 (FAD-dependent pyridine nucleotide-disulphide oxidoreductase), IPR023753 (Pyridine nucleotide-disulphide oxidoreductase, FAD/NAD(P)-binding domain)	GO:0005509,GO:0008150,GO:0016491,GO:0016491,GO:0016491,GO:0043167,GO:0050660,GO:0050660,GO:0055114,GO:0055114
MLOC_63808	9284.59	-1.31133	0.000177386	0.00120944	11189.7	-0.526437	0.0127542	0.0375027	Shikimate kinase family proteinIPR000623 (Shikimate kinase)	GO:0004765,GO:0004765,GO:0005524,GO:0005524,GO:0006546,GO:0006733,GO:0009073,GO:0009106,GO:0009108,GO:0009117,GO:0009570,GO:0009658,GO:0009684,GO:0009695,GO:0009965,GO:0010027,GO:0015995,GO:0016226,GO:0019288,GO:0019344,GO:0019748,GO:0030154,GO:0045893,
MLOC_66280	51.6458	2.43174	0.000177607	0.00121049	61.1905	2.60407	5.71359e-08	8.33393e-07	Kinase, putativeIPR008985 (Concanavalin A-like lectin/glucanase), IPR011009 (Protein kinase-like domain)	EC:2.7.11,GO:0003674,GO:0004672,GO:0004674,GO:0004674,GO:0005488,GO:0005524,GO:0005524,GO:0006464,GO:0006468,GO:0006468,GO:0016301,GO:0030246,GO:0043167
MLOC_64613	1483.48	-1.27147	0.000178655	0.00121717	1532.25	-1.09574	6.11731e-08	8.8586e-07	Protein kinase superfamily protein LENGTH=570IPR011009 (Protein kinase-like domain)	EC:2.7.11,GO:0004672,GO:0004674,GO:0004674,GO:0005524,GO:0005524,GO:0006464,GO:0006468,GO:0016301,GO:0043167
MLOC_17596	3325.32	1.68756	0.000178764	0.00121745	1703.53	0.315811	0.254089	0.392386	MLOC_17596	GO:0003674,GO:0004497,GO:0005506,GO:0008150,GO:0008150,GO:0016491,GO:0016705,GO:0020037,GO:0043167,
MLOC_70817	20123.8	-1.47805	0.000179931	0.00122494	28294.1	-0.141141	0.443245	0.588265	Ribulose bisphosphate carboxylase/oxygenase activaseIPR003959 (ATPase, AAA-type, core)	GO:0005524,GO:0005524,GO:0043167,
MLOC_15279	149.593	-2.07965	0.000180423	0.00122783	209.994	-0.446293	0.249546	0.387319	MLOC_15279	GO:0004197,GO:0006508,GO:0050790,
MLOC_69973	920.172	-1.29405	0.000180786	0.00122984	1000.32	-0.89424	0.000111576	0.000659912	Inter-alpha-trypsin inhibitor heavy chain H3IPR002035 (von Willebrand factor, type A), IPR013083 (Zinc finger, RING/FYVE/PHD-type)	GO:0003674,GO:0005515,GO:0005515,GO:0008270,GO:0043167,
MLOC_45908	88.0411	-2.82211	0.000180857	0.00122986	84.0084	-3.41312	8.58431e-13	3.12276e-11	MLOC_45908	GO:0005507,GO:0016491
MLOC_75928	1617.61	-1.4262	0.000181033	0.00123059	2231.25	-0.16771	0.481466	0.62204	Chaperone protein DNAj, putativeIPR003095 (Heat shock protein DnaJ)	GO:0006457,GO:0006457,GO:0031072,GO:0031072,GO:0051082,GO:0051082
MLOC_23179	540.244	-1.9492	0.000181282	0.00123182	691.064	-0.727439	0.00150793	0.00617766	Pentatricopeptide repeat-containing protein, putativeIPR002885 (Pentatricopeptide repeat)	GO:0005829,
MLOC_1003	1224.86	2.312	0.000181486	0.00123274	456.8	0.574953	0.0261365	0.0674103	Sucrose synthaseIPR000368 (Sucrose synthase)	EC:2.4.1,EC:2.4.1.13,GO:0005975,GO:0005985,GO:0005985,GO:0016157,GO:0016757,
MLOC_11448	498.977	1.58282	0.000181627	0.00123304	268.04	0.280841	0.311888	0.456321	Trehalase family protein, expressedIPR001661 (Glycoside hydrolase, family 37)	EC:3.2.1,EC:3.2.1.28,GO:0004555,GO:0004555,GO:0005886,GO:0005975,GO:0005991,GO:0005991,GO:0005993,GO:0006950,GO:0016021,GO:0016798
MLOC_39431	1444.73	-1.37374	0.000181667	0.00123304	1803.7	-0.449228	0.0307052	0.0768521	Strictosidine synthaseIPR011042 (Six-bladed beta-propeller, TolB-like)	EC:4.3.3.2,GO:0009058,GO:0009058,GO:0009058,GO:0016829,GO:0016844,GO:0016844,
MLOC_33267	952.039	-1.61517	0.000182058	0.00123523	2503.24	1.25873	2.51816e-06	2.36123e-05	Ribosome biogenesis GTPase YqeH	GO:0005525,GO:0043167
MLOC_62519	6777.52	-1.22678	0.000182636	0.00123822	6446.18	-1.39754	4.20495e-05	0.000281802	RING/U-box superfamily protein LENGTH=525IPR013083 (Zinc finger, RING/FYVE/PHD-type)	GO:0003674,GO:0005515,GO:0005515,GO:0008270,GO:0008270,GO:0043167
MLOC_80533	92.7058	2.34698	0.00018258	0.00123822	43.7639	1.02839	0.0400723	0.094821	UDP-Glycosyltransferase superfamily protein LENGTH=489IPR002213 (UDP-glucuronosyl/UDP-glucosyltransferase)	GO:0008150,GO:0008152,GO:0008152,GO:0016757,GO:0016758,GO:0016758
MLOC_15413	5737.1	-1.40201	0.000184683	0.00125164	7094.4	-0.50317	0.0182887	0.050293	MLOC_15413	EC:1.9.3.1,GO:0003674,GO:0004252,GO:0005575,GO:0006091,GO:0006091,GO:0016491,GO:0022857,GO:0043167,
MLOC_68352	33.5835	2.87235	0.0001875	0.00127025	12.0627	1.00718	0.152456	0.268718	MLOC_68352	GO:0016021,
MLOC_71569	2363.96	1.37135	0.00018824	0.00127478	1129.27	-0.390789	0.10631	0.20458	CCHC-type zinc knuckle proteinIPR001878 (Zinc finger, CCHC-type)	GO:0003676,GO:0008270
MLOC_38373	15.9096	3.83627	0.000188667	0.0012772	6.39017	1.67064	0.0242731	0.063545	Nucleobase ascorbate transporterIPR006043 (Xanthine/uracil/vitamin C permease)	GO:0005215,GO:0005215,GO:0006810,GO:0016020,GO:0016020,GO:0055085,GO:0055085,
MLOC_62417	7466.72	-1.25955	0.00019029	0.0012877	7272.58	-1.37036	4.75793e-12	1.53371e-10	Riboflavin biosynthesis protein ribBAIPR000422 (3,4-dihydroxy-2-butanone 4-phosphate synthase, RibB), IPR000926 (GTP cyclohydrolase II, RibA), IPR016299 (Riboflavin biosynthesis protein RibBA)	EC:4.1.99.12,GO:0003935,GO:0003935,GO:0008686,GO:0008686,GO:0009058,GO:0009231,GO:0009231,GO:0016829,GO:0034641,GO:0044281,
MLOC_39622	36.9995	2.63427	0.000190793	0.00129062	20.296	1.45258	0.0221485	0.0588246	F-box protein family-like protein
MLOC_67844	325.308	-2.278	0.00019097	0.00129133	384.428	-1.2566	3.64862e-06	3.28357e-05	Serine carboxypeptidase-like proteinIPR001563 (Peptidase S10, serine carboxypeptidase)	EC:3.4.16,EC:3.4.21,GO:0004185,GO:0004185,GO:0006508,GO:0008150,GO:0008150,GO:0008233
MLOC_66063	2763.15	-1.67664	0.000191162	0.00129215	2879.01	-1.43711	1.1744e-10	2.93453e-09	Protein VERNALIZATION INSENSITIVEIPR004082 (Protein of unknown function DUF1423, plant), IPR013783 (Immunoglobulin-like fold)	GO:0005515,GO:0005515
MLOC_5165	22.6985	3.14881	0.000191653	0.00129498	8.74015	1.3113	0.0722045	0.151764	NAC domain-containing protein 21/22IPR003441 (No apical meristem (NAM) protein)	GO:0003677,GO:0003677,GO:0006355,GO:0006355,GO:0009058,GO:0034641
MLOC_18100	19.2084	3.31357	0.000192031	0.00129705	3.66808	0.546944	0.456684	NA	Unknown protein
MLOC_52366	8986.08	1.335	0.000192529	0.00129993	7058.43	0.856348	4.47088e-05	0.000296466	Potassium channelIPR003938 (Potassium channel, voltage-dependent, EAG/ELK/ERG), IPR020683 (Ankyrin repeat-containing domain)	GO:0003674,GO:0005216,GO:0005249,GO:0005249,GO:0005515,GO:0005515,GO:0005575,GO:0005789,GO:0006810,GO:0006811,GO:0006813,GO:0006813,GO:0009506,GO:0010264,GO:0016020,GO:0016021,GO:0022857,GO:0042391,GO:0055085,GO:0055085,GO:0055085,
MLOC_10651	996.703	1.56447	0.000193867	0.0013079	746.278	1.02169	7.22682e-06	6.05556e-05	Transmembrane proteins 14C LENGTH=240IPR005349 (Uncharacterised protein family UPF0136, Transmembrane)	GO:0005575,GO:0016020,GO:0016020,
MLOC_20326	143.224	1.83648	0.000193873	0.0013079	50.0001	-0.455201	0.371562	0.518903	BZIP transcription factor family proteinIPR004827 (Basic-leucine zipper domain)	GO:0001071,GO:0003677,GO:0003700,GO:0003700,GO:0006355,GO:0009058,GO:0034641,GO:0043565,GO:0043565,GO:0046983
MLOC_57204	718.709	1.31549	0.000193927	0.0013079	380.277	-0.16329	0.585863	0.712889	Protein of unknown function (DUF810) LENGTH=1039IPR014772 (Mammalian uncoordinated homology 13, domain 2)
MLOC_52708	981.269	1.39014	0.000194777	0.00131315	605.355	0.358472	0.192013	0.320157	F-box family proteinIPR001810 (F-box domain, cyclin-like)	GO:0005515,GO:0005515
MLOC_76112	1570.56	1.56733	0.000194876	0.00131332	798.727	0.118411	0.592713	0.718147	Zinc finger protein, putativeIPR001594 (Zinc finger, DHHC-type, palmitoyltransferase)	GO:0005774,GO:0008270,GO:0008270,GO:0016021,GO:0016746,GO:0019706
MLOC_39825	623.879	1.35111	0.000195252	0.00131537	277.633	-0.656902	0.0361605	0.0874612	Enzyme of the cupin superfamilyIPR011051 (Cupin, RmlC-type)
MLOC_44272	41.4979	2.51241	0.000195699	0.00131788	16.2385	0.786301	0.235995	0.371909	Receptor kinase-like proteinIPR001611 (Leucine-rich repeat), IPR011009 (Protein kinase-like domain), IPR013210 (Leucine-rich repeat-containing N-terminal, type 2), IPR013320 (Concanavalin A-like lectin/glucanase, subgroup)	GO:0004672,GO:0004674,GO:0005515,GO:0005515,GO:0005524,GO:0005524,GO:0006468,GO:0006468,GO:0016021,
MLOC_67343	4522.58	1.30342	0.000196677	0.00132398	2588.17	0.0384418	0.871486	0.919876	C2 domain-containing protein-likeIPR008973 (C2 calcium/lipid-binding domain, CaLB)	GO:0003674,GO:0005515,GO:0005737,GO:0016788,GO:0019478,
MLOC_19482	37.6595	2.70089	0.000197381	0.00132822	5.5582	-0.593819	0.416592	0.563105	Late embryogenesis abundant proteinIPR004238 (Late embryogenesis abundant protein, LEA-3)	GO:0005634,GO:0005829
MLOC_5452	547.124	1.44862	0.000197824	0.00133071	294.315	0.0857456	0.74769	0.83674	TRICHOME BIREFRINGENCE-LIKE 7 LENGTH=445
MLOC_55023	1171.03	1.5115	0.000198014	0.00133149	798.674	0.754655	0.000975929	0.00426125	DUF962 domain proteinIPR009305 (Protein of unknown function DUF962)
MLOC_71388	394.992	1.42053	0.00019859	0.00133487	249.376	0.45163	0.112385	0.21319	F-box protein PP2-B1
MLOC_53989	3601.88	-1.37341	0.000199379	0.00133967	4743.34	-0.278041	0.212364	0.344477	Chloroplastic group IIA intron splicing facilitator CRS1IPR001890 (RNA-binding, CRM domain)	GO:0000372,GO:0000373,GO:0003723,GO:0003723,GO:0009507,
MLOC_7770	276.253	1.90883	0.000200417	0.00134614	292.282	2.00723	5.23097e-09	9.82013e-08	Unknown protein
MLOC_51178	539.055	1.62393	0.000200791	0.00134816	257.641	0.0408424	0.89102	0.932593	FUNCTIONS IN: molecular_function unknown INVOLVED IN: N-terminal protein myristoylation LOCATED IN: chloroplast EXPRESSED IN: 23 plant structures EXPRESSED DURING: 13 growth stagesIPR012312 (Haemerythrin/HHE cation-binding motif)	GO:0006661,
MLOC_68623	10141.4	-1.31807	0.000202189	0.00135704	11935.5	-0.616208	0.000901155	0.00398665	Sulfate transporter, putativeIPR001902 (Sulphate anion transporter)	GO:0005215,GO:0006810,GO:0008271,GO:0008271,GO:0008272,GO:0008272,GO:0015293,GO:0016020,GO:0016021,GO:0016021,GO:0055085,GO:0055085
MLOC_16498	2380.14	1.52953	0.000202653	0.00135914	1377.24	0.39631	0.0885461	0.178273	FUNCTIONS IN: molecular_function unknown INVOLVED IN: intracellular protein transport LOCATED IN: endomembrane system, integral to membrane, endoplasmic reticulum EXPRESSED IN: 23 plant structures EXPRESSED DURING: 13 growth stages	GO:0005783,GO:0006886,GO:0016021,
MLOC_77860	7960.43	-1.25117	0.000202607	0.00135914	9787.78	-0.415059	0.036189	0.0875184	PsbP domain-containing proteinIPR002683 (Photosystem II PsbP, oxygen evolving complex)	GO:0000023,GO:0005509,GO:0005509,GO:0009523,GO:0009535,GO:0009543,GO:0009654,GO:0009654,GO:0010027,GO:0015979,GO:0015979,GO:0019252,GO:0019288,GO:0019898,GO:0019898,GO:0045036,GO:0045893,
MLOC_37848	248.781	1.94896	0.000203771	0.00136613	170.076	1.26213	0.000578595	0.00274178	Methyl esterase 13IPR000073 (Alpha/beta hydrolase fold-1)
MLOC_37474	3643.75	-1.6447	0.000204037	0.00136651	3871.15	-1.25813	0.000449636	0.00220629	Alliinase-likeIPR015424 (Pyridoxal phosphate-dependent transferase, major domain)	GO:0016846,GO:0016846,GO:0030170,
MLOC_74834	11.9013	4.06021	0.000204054	0.00136651	9.2443	2.592	0.000482443	0.00234064	Expansin proteinIPR007118 (Expansin/Lol pI), IPR014733 (Barwin-like endoglucanase)	GO:0000003,GO:0005576,GO:0019953,
MLOC_75066	91462.8	-1.26028	0.000203983	0.00136651	114139	-0.370608	0.0630856	0.136461	PlastocyaninIPR001235 (Blue (type 1) copper protein)	GO:0003674,GO:0005507,GO:0005507,GO:0009055,GO:0009055,GO:0043167
MLOC_73542	248.958	1.65412	0.000204505	0.00136902	309.108	2.04612	1.31254e-12	4.6351e-11	auxin F-box protein 5 LENGTH=619	GO:0000822,GO:0005634,GO:0009734,GO:0010011,GO:0016567,GO:0019005
MLOC_44708	82.548	2.11457	0.000206056	0.0013789	48.5958	1.09822	0.0357409	0.0866428	Unknown protein
MLOC_36402	4549.6	-1.28696	0.000206804	0.00138339	5122.51	-0.75641	0.000426161	0.00210191	Microtubule associated protein family protein, putative, expressedIPR007145 (Microtubule-associated protein, MAP65/ASE1-type)	GO:0000226,GO:0000910,GO:0007010,GO:0007049,GO:0008092,GO:0051301
MLOC_81608	286.838	-1.48067	0.000207011	0.00138426	320.066	-0.936584	0.00066516	0.00309055	Alpha-dioxygenase, putative, expressedIPR010255 (Haem peroxidase)	EC:1.11.1.7,GO:0003674,GO:0004601,GO:0004601,GO:0006950,GO:0006979,GO:0006979,GO:0008150,GO:0016491,GO:0020037,GO:0020037,GO:0055114
MLOC_11100	1231.59	1.30446	0.000207231	0.00138522	688.088	-0.02619	0.918426	0.950646	Lipopolysaccharide-binding protein/bactericidal permeability-increasing proteinIPR017943 (Bactericidal permeability-increasing protein, alpha/beta domain)	GO:0008289,GO:0008289
MLOC_67531	5603.36	2.5638	0.000207486	0.00138641	57183	4.31075	1.85471e-10	4.46809e-09	Sucrose:fructan 6-fructosyltransferaseIPR008985 (Concanavalin A-like lectin/glucanase), IPR013148 (Glycosyl hydrolases family 32, N-terminal), IPR023296 (Glycosyl hydrolase family 43, five-bladed beta-propellor domain)	GO:0004553,GO:0005975,GO:0005975,GO:0016798,GO:0050053,
MLOC_70612	190.577	-1.69422	0.000208868	0.00139513	229.342	-0.771284	0.0464294	0.10689	Trichome birefringence
MLOC_79473	62.6594	2.47401	0.000209417	0.00139828	32.2699	1.27927	0.024619	0.0642407	MLOC_79473
MLOC_6922	1549.56	-1.36819	0.000209707	0.00139918	1914.5	-0.480107	0.0175379	0.048588	Receptor-like kinaseIPR001245 (Serine-threonine/tyrosine-protein kinase catalytic domain), IPR001611 (Leucine-rich repeat), IPR013210 (Leucine-rich repeat-containing N-terminal, type 2)	GO:0004672,GO:0004672,GO:0004674,GO:0004674,GO:0005515,GO:0005524,GO:0005524,GO:0006468,GO:0016021,
MLOC_74058	35.4488	-2.61825	0.000209705	0.00139918	40.4368	-1.47691	0.0060228	0.020031	auxin response factor 4 LENGTH=788IPR015300 (DNA-binding pseudobarrel domain)	GO:0003677,GO:0003677,GO:0005634,GO:0006351,GO:0006355,GO:0006355
MLOC_38629	6818.52	-1.23052	0.000210058	0.00140101	7488.43	-0.805264	2.5977e-05	0.000184477	coenzyme F420 hydrogenase family / dehydrogenase, beta subunit family LENGTH=462IPR007516 (Coenzyme F420 hydrogenase/dehydrogenase beta subunit, N-terminal), IPR007525 (Coenzyme F420 hydrogenase/dehydrogenase beta subunit, C-terminal), IPR011254 (Prismane-like)	GO:0009507,GO:0033354,GO:0046872,GO:0051536,GO:0090415,
MLOC_13849	172.417	1.73097	0.000211574	0.00141008	110.116	0.854523	0.0279599	0.0712809	Protein of unknown function, DUF547 LENGTH=691IPR006869 (Domain of unknown function DUF547)
MLOC_51673	95.2181	-2.93666	0.000211538	0.00141008	95.9922	-2.8698	1.24537e-10	3.10332e-09	FAR1-related sequence 5 LENGTH=788IPR004330 (FAR1 DNA binding domain), IPR007527 (Zinc finger, SWIM-type), IPR018289 (MULE transposase domain)	GO:0003676,GO:0003676,GO:0008270,GO:0008270
MLOC_51570	1100.43	-1.28703	0.000212728	0.00141724	1289.75	-0.606323	0.00382707	0.0136344	Receptor protein kinase, putativeIPR001611 (Leucine-rich repeat), IPR011009 (Protein kinase-like domain), IPR013210 (Leucine-rich repeat-containing N-terminal, type 2)	GO:0003674,GO:0004672,GO:0004672,GO:0005515,GO:0005515,GO:0005524,GO:0006464,GO:0006468,GO:0006468,GO:0016021,GO:0016301,GO:0043167
MLOC_15510	700.749	-1.30526	0.000213549	0.00142167	849.705	-0.49809	0.020976	0.0562631	GATA transcription factor 29IPR013088 (Zinc finger, NHR/GATA-type)	GO:0003700,GO:0003700,GO:0006355,GO:0006355,GO:0008270,GO:0008270,GO:0043565,GO:0043565
MLOC_75743	147.71	2.60033	0.000213526	0.00142167	126.391	2.40585	3.16882e-08	4.87734e-07	MLOC_75743	EC:2.7.11,GO:0004674,GO:0005524,GO:0006464,GO:0006464,GO:0016301,GO:0043167,
MLOC_60992	9896.5	-1.29829	0.000214514	0.00142756	10086.2	-1.18514	6.45146e-08	9.27348e-07	Tubulin beta-4 chainIPR000217 (Tubulin), IPR023123 (Tubulin, C-terminal)	GO:0003924,GO:0003924,GO:0005198,GO:0005200,GO:0005525,GO:0005525,GO:0005737,GO:0005874,GO:0005874,GO:0006184,GO:0006184,GO:0007017,GO:0007017,GO:0007018,GO:0007018,GO:0043234,GO:0051258,GO:0051258
MLOC_53310	688.121	-1.36215	0.000215374	0.00143276	1048.92	0.148152	0.595798	0.720622	Riboflavin biosynthesis protein RibDIPR012816 (Conserved hypothetical protein CHP02464), IPR024072 (Dihydrofolate reductase-like domain)	EC:1.1.1.193,EC:3.5.4.26,GO:0003674,GO:0008150,GO:0008270,GO:0008703,GO:0008703,GO:0008835,GO:0009058,GO:0009231,GO:0009231,GO:0009507,GO:0009644,GO:0009658,GO:0016491,GO:0016810,GO:0034641,GO:0044281,GO:0046443,GO:0050661,GO:0055114,GO:0055114
MLOC_65953	294.119	-1.4489	0.000215644	0.00143403	390.189	-0.296479	0.237929	0.374258	basic helix-loop-helix (bHLH) DNA-binding family protein LENGTH=466IPR011598 (Helix-loop-helix DNA-binding)	GO:0003674,GO:0006355,GO:0006355,
MLOC_55928	163.536	1.97959	0.000216607	0.00143991	61.788	0.029004	0.95559	0.973156	Kinase family proteinIPR010632 (Domain of unknown function DUF1221), IPR011009 (Protein kinase-like domain)	GO:0004672,GO:0004672,GO:0005524,GO:0005524,GO:0006468,GO:0006468
MLOC_12482	12453.8	1.30618	0.00021752	0.001445	5956.86	-0.505133	0.0199876	0.054125	Oxidoreductase, 2OG-Fe oxygenase family proteinIPR005123 (Oxoglutarate/iron-dependent oxygenase)	EC:1.14.11,GO:0008150,GO:0016491,GO:0016491,GO:0016706,GO:0016706,GO:0055114,GO:0055114
MLOC_59540	11.1756	4.03829	0.000217534	0.001445	0.278589	0.213264	0.576476	NA	Fasciclin-like arabinogalactan protein family proteinIPR000782 (FAS1 domain)
MLOC_35025	125.987	2.073	0.000218334	0.00144978	243.838	3.16396	3.5367e-24	6.34366e-22	GlycosyltransferaseIPR007657 (Glycosyltransferase AER61, uncharacterised)	GO:0016757,GO:0016757
MLOC_56958	6487.11	-1.31723	0.000218769	0.00145214	6322.31	-1.40504	2.56202e-07	3.09837e-06	RNA-binding protein mei2 homologue, putativeIPR007201 (RNA recognition motif 2), IPR012677 (Nucleotide-binding, alpha-beta plait)	GO:0000166,GO:0003674,GO:0003676,GO:0003676
MLOC_5431	116.629	-1.80739	0.000219118	0.00145392	114.081	-1.80174	3.19294e-05	0.000220692	Serine carboxypeptidase, putativeIPR001563 (Peptidase S10, serine carboxypeptidase)	EC:3.4.16,EC:3.4.21,GO:0004185,GO:0004185,GO:0006508,GO:0006508,GO:0008150,GO:0008233
MLOC_70534	944.304	1.46075	0.000219997	0.00145922	555.687	0.338494	0.156667	0.274592	Solanesyl diphosphate synthase-like proteinIPR017446 (Polyprenyl synthetase-related)	GO:0004659,GO:0005739,GO:0006629,GO:0006744,GO:0008299,GO:0008299,GO:0009058,GO:0009507,GO:0009790,GO:0016740,GO:0046872,GO:0050347,GO:0052924,
MLOC_6926	1121.86	1.45052	0.000220555	0.00146238	492.58	-0.525027	0.0395043	0.0938079	WD-40 repeat-containing proteinIPR011009 (Protein kinase-like domain), IPR015943 (WD40/YVTN repeat-like-containing domain)	GO:0003674,GO:0004672,GO:0005515,GO:0005524,GO:0008270,GO:0016772
MLOC_7150	2032.55	1.3397	0.000221427	0.00146762	1105.51	-0.049095	0.821045	0.888174	Alanine aminotransferase 2, putative, expressedIPR001176 (1-aminocyclopropane-1-carboxylate synthase), IPR015424 (Pyridoxal phosphate-dependent transferase, major domain)	GO:0003674,GO:0003824,GO:0009058,GO:0009058,GO:0009058,GO:0016769,GO:0016769,GO:0030170,GO:0030170,GO:0043167
MLOC_70583	279.112	1.70809	0.000222683	0.00147541	274.001	1.68599	7.88486e-09	1.40041e-07	Avr9/Cf-9 rapidly elicited protein 137IPR007700 (Protein of unknown function DUF668), IPR021864 (Protein of unknown function DUF3475)
MLOC_66120	70.3243	-2.16335	0.000223413	0.0014797	96.122	-0.587941	0.139544	0.25139	RNA binding proteinIPR002343 (Paraneoplastic encephalomyelitis antigen), IPR012677 (Nucleotide-binding, alpha-beta plait)	GO:0000166,GO:0003674,GO:0003676,GO:0003723,GO:0003723,
MLOC_60617	9303.52	-1.64948	0.000223841	0.001482	14914	0.138025	0.494981	0.633715	unknown protein FUNCTIONS IN: molecular_function unknown INVOLVED IN: biological_process unknown LOCATED IN: endomembrane system EXPRESSED IN: 21 plant structures EXPRESSED DURING: 13 growth stages Has 210 Blast hits to 148 proteins in 42 species: Archae - 0 Bacteria - 118 Metazoa - 0 Fungi - 0 Plants - 48 Viruses - 0 Other Eukaryotes - 44 (source: NCBI BLink). LENGTH=1088	GO:0000023,GO:0006098,GO:0009902,GO:0010103,GO:0016556,GO:0019252,GO:0043085,
MLOC_27727	18.3636	3.892	0.000224342	0.00148476	0.428991	-0.0111978	0.977824	NA	unknown protein Has 30201 Blast hits to 17322 proteins in 780 species: Archae - 12 Bacteria - 1396 Metazoa - 17338 Fungi - 3422 Plants - 5037 Viruses - 0 Other Eukaryotes - 2996 (source: NCBI BLink). LENGTH=182
MLOC_70077	2064.9	1.59853	0.000224745	0.00148689	827.807	-0.539578	0.0653531	0.140427	EF-Hand containing proteinIPR011992 (EF-hand-like domain)	GO:0005509,
MLOC_14987	24.0364	-3.36176	0.000226158	0.00149569	41.6681	-0.226445	0.705161	0.80628	Unknown protein
MLOC_13056	45.4815	2.48856	0.000226835	0.00149962	33.4562	1.83148	0.00124942	0.0052663	ChitinaseIPR016283 (Glycoside hydrolase, family 19), IPR023346 (Lysozyme-like domain)	EC:3.2.1.14,GO:0003674,GO:0004568,GO:0004568,GO:0005975,GO:0006032,GO:0006032,GO:0008061,GO:0008061,GO:0009056,GO:0016798,GO:0016998,GO:0016998,GO:0071554
EPlHVUG00000001276	10.0298	-4.02987	0.000228515	0.00151017	11.8597	-1.4434	0.047198	0.108301	EPlHVUG00000001276
MLOC_65008	667.219	1.43629	0.000229574	0.00151661	476.689	0.762081	0.00207209	0.00813037	RING finger protein 5IPR013083 (Zinc finger, RING/FYVE/PHD-type)	GO:0005515,GO:0008270,GO:0008270,
MLOC_53357	38.2208	-2.59562	0.000231243	0.00152709	47.1492	-1.12486	0.0314587	0.0783161	DNA repair protein RAD50, putative
MLOC_71980	2185.02	-1.77407	0.000231385	0.00152746	2673.15	-0.797637	0.000241443	0.00128874	MLOC_71980	GO:0016020,
MLOC_21488	2134.79	-1.28278	0.000231713	0.00152907	2531.83	-0.55842	0.00879344	0.0275228	thioredoxin Y1 LENGTH=172IPR005746 (Thioredoxin), IPR012336 (Thioredoxin-like fold)	GO:0006662,GO:0006662,GO:0009055,GO:0015035,GO:0015035,GO:0045454,GO:0045454,
MLOC_63741	5907.8	-1.53059	0.000232097	0.00153105	6896.65	-0.79772	0.000438985	0.0021587	Endo-1,4-beta-glucanaseIPR001701 (Glycoside hydrolase, family 9), IPR008928 (Six-hairpin glycosidase-like)	GO:0004553,GO:0004553,GO:0005975,GO:0005975,GO:0008810,GO:0030245
MLOC_21099	187.483	1.92696	0.000232348	0.00153214	115.781	1.01265	0.0174812	0.0484604	Cytochrome c-type biogenesis protein ccmEIPR004329 (CcmE/CycJ protein)	GO:0005743,GO:0005886,GO:0005886,GO:0006626,GO:0016021,GO:0017003,GO:0017004,GO:0018063,GO:0019243,GO:0020037
MLOC_51904	214.655	-1.7586	0.000233853	0.0015415	226.802	-1.38706	0.000111841	0.000661263	Calcium-binding EF hand family proteinIPR011992 (EF-hand-like domain)	GO:0005509,GO:0005829
MLOC_60773	5650.02	1.90576	0.000234221	0.00154336	2516.41	0.322601	0.207118	0.338184	unknown protein FUNCTIONS IN: molecular_function unknown INVOLVED IN: biological_process unknown LOCATED IN: cellular_component unknown BEST Arabidopsis thaliana protein match is: unknown protein . LENGTH=116
MLOC_54762	7714.23	1.24377	0.000234498	0.00154463	3961.73	-0.381528	0.046018	0.106058	Chloride channel 1IPR001807 (Chloride channel, voltage gated)	GO:0005247,GO:0005247,GO:0005515,GO:0005515,GO:0006821,GO:0006821,GO:0016020,GO:0016021,GO:0030554,GO:0055085,GO:0055085,
MLOC_52689	41.6502	2.39857	0.000235303	0.00154936	26.6271	1.46701	0.0145752	0.0417792	PLAC8 family proteinIPR006461 (Uncharacterised protein family Cys-rich), IPR021369 (Protein of unknown function DUF2985)
MLOC_52965	439	2.64853	0.000235992	0.00155333	209.317	1.53996	0.000375605	0.00188901	Wound-induced protein 1, putative, expressedIPR016533 (Wound-induced protein, Wun1, subgroup)
MLOC_77150	150.174	-1.82992	0.000236285	0.0015547	269.556	0.345552	0.231206	0.366419	Pentatricopeptide repeat-containing proteinIPR002885 (Pentatricopeptide repeat), IPR011990 (Tetratricopeptide-like helical)	GO:0005739,GO:0010182,GO:0080156,
MLOC_15914	194.232	1.55587	0.000236547	0.00155586	113.163	0.432952	0.220507	0.354317	von Willebrand factor type A domain containing protein, expressedIPR002035 (von Willebrand factor, type A)	GO:0005515,GO:0005515
MLOC_50936	24.5985	3.10538	0.000237276	0.00156008	38.9373	3.42148	1.21147e-08	2.06076e-07	Laccase 1aIPR017761 (Laccase)	GO:0005507,GO:0005507,GO:0016491,GO:0016491,GO:0046274,GO:0048046,GO:0052716,GO:0055114,GO:0055114,
MLOC_11927	239.757	-1.63247	0.00023763	0.00156184	312.575	-0.459128	0.180654	0.305919	threonine aldolase 1 LENGTH=358IPR015424 (Pyridoxal phosphate-dependent transferase, major domain), IPR023603 (Threonine aldolase)	GO:0006520,GO:0006520,GO:0016829,GO:0016829,GO:0030170,
MLOC_18334	81.6916	1.91329	0.000238462	0.00156674	95.9121	2.1288	1.19734e-07	1.602e-06	Sugar transporter, putativeIPR005828 (General substrate transporter), IPR016196 (Major facilitator superfamily domain, general substrate transporter)	GO:0005575,GO:0016021,GO:0016021,GO:0022857,GO:0022857,GO:0022891,GO:0055085,GO:0055085,GO:0055085,
MLOC_62821	901.614	-1.55235	0.000238612	0.00156716	1873.04	0.807968	0.000405524	0.00201433	Chloroplast J-like domain 1-containing proteinIPR021788 (Protein of unknown function DUF3353)	GO:0006631,GO:0031969
MLOC_13222	1017.06	1.7267	0.000238813	0.00156733	414.087	-0.220158	0.587031	0.713831	Leucine-rich repeat family protein, putative, expressedIPR001611 (Leucine-rich repeat)	GO:0003674,GO:0005515,GO:0005515,
MLOC_45755	126.733	3.43171	0.000238738	0.00156733	36.0143	1.4924	0.036323	0.0877604	ZIM motif family proteinIPR010399 (Tify), IPR018467 (CO/COL/TOC1, conserved site)	GO:0005515,GO:0005515
MLOC_65864	1207.86	-1.27986	0.000240022	0.0015747	1462.02	-0.486713	0.0279935	0.0713383	Short-chain dehydrogenase/reductase SDRIPR002198 (Short-chain dehydrogenase/reductase SDR)	GO:0008150,GO:0008152,GO:0016491,GO:0016491,GO:0016491,GO:0019252
MLOC_74263	16.935	-3.61015	0.00024012	0.00157477	38.1036	0.353975	0.518694	0.655002	Unknown proteinIPR006041 (Pollen Ole e 1 allergen/extensin)
MLOC_68423	28.7253	-2.79526	0.000241774	0.00158504	44.4215	-0.409262	0.44952	0.593853	Cytochrome P450, putativeIPR001128 (Cytochrome P450)	GO:0003674,GO:0004497,GO:0005506,GO:0005506,GO:0008150,GO:0009055,GO:0009055,GO:0016491,GO:0016705,GO:0016705,GO:0020037,GO:0020037,GO:0043167,GO:0055114,GO:0055114,
MLOC_51093	14.046	3.79368	0.000241983	0.00158584	0.224962	-0.209085	0.576987	NA	Early-responsive to dehydration protein-likeIPR003864 (Domain of unknown function DUF221)	GO:0009686,GO:0009740,GO:0016020,GO:0016020
MLOC_30193	2161.4	1.24596	0.000242896	0.00159124	1164.34	-0.218642	0.488046	0.627587	Kinase family proteinIPR011009 (Protein kinase-like domain), IPR013083 (Zinc finger, RING/FYVE/PHD-type), IPR014729 (Rossmann-like alpha/beta/alpha sandwich fold)	EC:2.7.11,GO:0000151,GO:0000151,GO:0003674,GO:0004672,GO:0004674,GO:0004842,GO:0004842,GO:0005524,GO:0005524,GO:0006464,GO:0006468,GO:0006468,GO:0006950,GO:0006950,GO:0016301,GO:0016567,GO:0016567,GO:0016874,GO:0043167
MLOC_53168	157.963	-1.59449	0.000244536	0.00159966	224.885	-0.165946	0.566513	0.697259	Gibberellin receptor GID1L2IPR013094 (Alpha/beta hydrolase fold-3)	GO:0003674,GO:0008150,GO:0008152,GO:0008152,GO:0016787,GO:0016787
MLOC_62605	86.5992	1.8496	0.000244276	0.00159966	37.2928	0.12749	0.805962	0.87751	Unknown proteinIPR011676 (Domain of unknown function DUF1618)
MLOC_72784	430.765	1.84025	0.000244526	0.00159966	344.636	1.46235	8.07379e-07	8.61222e-06	MLOC_72784	GO:0005618,GO:0005773,GO:0005975,GO:0048046,GO:0051669,
MLOC_8106	12623.8	1.51167	0.000244478	0.00159966	7803.93	0.514978	0.119393	0.222981	Allene oxide synthaseIPR001128 (Cytochrome P450)	GO:0005506,GO:0005506,GO:0009055,GO:0016705,GO:0016705,GO:0020037,GO:0020037,GO:0055114
MLOC_37911	7875.8	-1.40685	0.000244885	0.00160137	8371.05	-1.10134	2.68081e-09	5.31934e-08	Ferredoxin family protein, expressedIPR010241 (Ferredoxin [2Fe-2S], plant), IPR012675 (Beta-grasp domain)	GO:0006098,GO:0009055,GO:0009055,GO:0009507,GO:0009688,GO:0010103,GO:0019288,GO:0022900,GO:0046872,GO:0051536,GO:0051536,GO:0051537
MLOC_59589	2349.66	1.40561	0.000245148	0.00160251	1420.88	0.334348	0.121733	0.226321	Fatty acid oxidation complex subunit alphaIPR001753 (Crotonase, core)	GO:0003824,GO:0003824,GO:0006621,GO:0008152,GO:0016021,GO:0046923
MLOC_7947	73.2259	1.95274	0.000245593	0.00160484	52.0891	1.27038	0.0077754	0.0248029	Lipid phosphate phosphatase 3IPR000326 (Phosphatidic acid phosphatase type 2/haloperoxidase)	GO:0003674,GO:0003824,GO:0003824,GO:0005575,GO:0016020,GO:0016020
MLOC_1888	355.933	1.59963	0.000246469	0.00160998	287.373	1.20102	2.60807e-05	0.000184923	unknown protein FUNCTIONS IN: molecular_function unknown INVOLVED IN: response to karrikin EXPRESSED IN: 21 plant structures EXPRESSED DURING: 12 growth stages BEST Arabidopsis thaliana protein match is: unknown protein . LENGTH=117
MLOC_74647	739.031	-1.57756	0.000248435	0.00162223	977.819	-0.388135	0.070918	0.149738	UDP-glycosyltransferaseIPR002213 (UDP-glucuronosyl/UDP-glucosyltransferase)	GO:0008150,GO:0008152,GO:0008152,GO:0016757,GO:0016758,GO:0016758
MLOC_64927	117.38	2.02208	0.00024964	0.00162951	74.6541	1.18357	0.0075159	0.0240732	Receptor protein kinase, putativeIPR011009 (Protein kinase-like domain)	GO:0004672,GO:0004672,GO:0004674,GO:0005524,GO:0006468,GO:0006468
MLOC_55549	4290.3	-1.39736	0.00025028	0.0016331	4779.43	-0.875319	0.000625723	0.00293061	Tyrosine-specific transport proteinIPR018227 (Tryptophan/tyrosine permease)	GO:0003333,GO:0006863,GO:0009706,GO:0055085
MLOC_58686	947.74	2.06988	0.000250548	0.00163426	481.009	0.872374	0.002635	0.00995531	Unknown proteinIPR008480 (Protein of unknown function DUF761, plant)
MLOC_15697	4342.46	-1.26476	0.000251891	0.00164231	5246.08	-0.485493	0.0126761	0.0372975	Pyruvate dehydrogenase E1 component subunit betaIPR005475 (Transketolase-like, pyrimidine-binding domain), IPR009014 (Transketolase, C-terminal/Pyruvate-ferredoxin oxidoreductase, domain II)	GO:0003674,GO:0003824,GO:0003824,GO:0008150,GO:0008152,GO:0008152
MLOC_15948	3616.95	1.28363	0.000252012	0.00164231	2515.18	0.516069	0.0108385	0.032796	Cyanate hydrataseIPR008076 (Cyanate hydratase)	GO:0003677,GO:0005829,GO:0008824,GO:0008824,GO:0009439,GO:0009440
MLOC_63926	754.03	-1.80803	0.000252054	0.00164231	726.747	-2.02029	9.33645e-09	1.63262e-07	BTB/POZ domain-containing protein LENGTH=548
MLOC_73488	52.2622	2.23483	0.000253911	0.00165381	15.8284	-0.0759586	0.907166	0.942924	Kinase-like proteinIPR011009 (Protein kinase-like domain)	EC:2.7.11,GO:0004672,GO:0004674,GO:0004674,GO:0005524,GO:0005524,GO:0006464,GO:0006468,GO:0006468,GO:0016301,GO:0043167,
MLOC_6145	1563.55	1.24023	0.000254546	0.00165735	1217.42	0.717441	0.00410451	0.0144631	Apoptosis-inducing factor, putativeIPR013027 (FAD-dependent pyridine nucleotide-disulphide oxidoreductase), IPR016040 (NAD(P)-binding domain), IPR023753 (Pyridine nucleotide-disulphide oxidoreductase, FAD/NAD(P)-binding domain)	GO:0008150,GO:0016491,GO:0016491,GO:0016491,GO:0043167,GO:0050660,GO:0050660,GO:0055114,GO:0055114,
MLOC_12298	263.214	1.72662	0.000254653	0.00165745	141.042	0.480772	0.141966	0.254625	Plant protein of unknown function (DUF828) with plant pleckstrin homology-like region LENGTH=453IPR008546 (Domain of unknown function DUF828), IPR013666 (Pleckstrin-like, plant)
MLOC_40806	570.802	-2.35679	0.000255511	0.00166243	1035.64	0.11963	0.859667	0.912034	MLOC_40806	GO:0004553,GO:0005618,GO:0006073,GO:0016762,GO:0048046,
MLOC_40474	42.3759	2.54264	0.000257415	0.00167301	20.114	1.1262	0.0876444	0.176811	Plant protein of unknown function (DUF247) LENGTH=541IPR004158 (Protein of unknown function DUF247, plant)
MLOC_44365	826.709	1.44255	0.000257329	0.00167301	825.793	1.4563	1.36658e-09	2.86235e-08	Protein phosphatase 2c, putativeIPR001932 (Protein phosphatase 2C-like), IPR015655 (Protein phosphatase 2C)	GO:0003824,GO:0003824
MLOC_52748	527.978	-1.4588	0.000257321	0.00167301	691.41	-0.34694	0.149648	0.265132	Pentatricopeptide repeat protein 78IPR002885 (Pentatricopeptide repeat), IPR011990 (Tetratricopeptide-like helical)	GO:0003674,
MLOC_19959	1265.98	1.46776	0.000258008	0.00167626	1285.78	1.51305	2.93549e-10	6.85301e-09	Peroxidase 7IPR010255 (Haem peroxidase)	EC:1.11.1.7,GO:0003674,GO:0004601,GO:0004601,GO:0005576,GO:0005773,GO:0005829,GO:0006950,GO:0006979,GO:0008150,GO:0009855,GO:0009944,GO:0010014,GO:0010075,GO:0016491,GO:0020037,GO:0020037,GO:0042744,GO:0046872,GO:0055114
MLOC_79115	1839.23	1.29673	0.000258138	0.0016765	995.094	-0.132096	0.527552	0.66333	SEC22 vesicle trafficking protein-like protein BIPR001388 (Synaptobrevin), IPR011012 (Longin-like)	GO:0005575,GO:0006810,GO:0016020,GO:0016021,GO:0016021,GO:0016192,GO:0016192,GO:0016192
MLOC_70707	17207.9	-1.29069	0.000258872	0.00168067	18443	-0.957632	8.67021e-07	9.17462e-06	Monodehydroascorbate reductaseIPR013027 (FAD-dependent pyridine nucleotide-disulphide oxidoreductase), IPR016156 (FAD/NAD-linked reductase, dimerisation), IPR023753 (Pyridine nucleotide-disulphide oxidoreductase, FAD/NAD(P)-binding domain)	GO:0005778,GO:0008150,GO:0009941,GO:0016491,GO:0016491,GO:0016656,GO:0019761,GO:0042744,GO:0043167,GO:0046686,GO:0050660,GO:0050660,GO:0055114,
MLOC_81361	31.2114	2.71695	0.000259557	0.00168451	11.3526	0.799477	0.272167	0.412934	Unknown protein
MLOC_68081	989.593	1.5007	0.000259655	0.00168454	1014.68	1.57722	7.62436e-14	3.36065e-12	Tic22-like family protein LENGTH=313IPR007378 (Tic22-like)	GO:0015031,GO:0016020,GO:0031972,
MLOC_15010	2394.07	-1.29256	0.000261043	0.00169294	3735.4	0.250438	0.238244	0.374623	Methionine-tRNA ligaseIPR009080 (Aminoacyl-tRNA synthetase, class 1a, anticodon-binding), IPR014729 (Rossmann-like alpha/beta/alpha sandwich fold), IPR015413 (Methionyl/Leucyl tRNA synthetase)	EC:6.1.1,GO:0000166,GO:0004812,GO:0004812,GO:0004825,GO:0005524,GO:0005524,GO:0005737,GO:0005739,GO:0006399,GO:0006412,GO:0006418,GO:0006418,GO:0006431,GO:0006520,GO:0009570,GO:0016874,GO:0043167,GO:0048481,
MLOC_66000	6548.69	-1.25418	0.000261853	0.00169758	6483.2	-1.2706	5.19161e-08	7.64277e-07	Protein of unknown function (DUF760) LENGTH=368IPR008479 (Protein of unknown function DUF760)
MLOC_7490	33.519	2.58843	0.000262281	0.00169974	15.134	1.07273	0.108111	0.206967	Eukaryotic aspartyl protease family protein, expressedIPR001461 (Peptidase A1), IPR021109 (Peptidase aspartic)	EC:3.4.23,GO:0004190,GO:0008150,GO:0008150,GO:0008233,
MLOC_16265	825.343	1.70596	0.000262548	0.00170087	388.415	0.135286	0.710675	0.810895	BLE2 proteinIPR016024 (Armadillo-type fold)
MLOC_13473	827.38	-1.31071	0.000263107	0.00170387	945.244	-0.713815	0.00139521	0.00578125	PPPDE peptidase domain-containing protein 1IPR008580 (Domain of unknown function DUF862, eukaryotic)
MLOC_14806	838.435	-1.98956	0.000263324	0.00170406	921.426	-1.42697	1.42709e-08	2.3916e-07	MLOC_14806
MLOC_15787	12.8181	-3.74063	0.000263254	0.00170406	13.6297	-2.19797	0.00164533	0.00667415	RNA-dependent RNA polymerase family proteinIPR007855 (RNA-dependent RNA polymerase, eukaryotic-type)	EC:2.7.7.48,GO:0003968,GO:0003968,GO:0016779
MLOC_34510	159.817	2.09501	0.000265484	0.00171743	122.149	1.55044	0.00183972	0.0073378	UDP-Glycosyltransferase superfamily protein LENGTH=447IPR002213 (UDP-glucuronosyl/UDP-glucosyltransferase)	GO:0008152,GO:0008152,GO:0016758,GO:0016758
MLOC_44720	1025.97	-1.40234	0.000265902	0.00171951	1133.58	-0.924651	6.87048e-06	5.79179e-05	Beta-glucosidase, putativeIPR001360 (Glycoside hydrolase, family 1), IPR017853 (Glycoside hydrolase, superfamily)	GO:0004553,GO:0004553,GO:0005975,GO:0005975,GO:0005975,GO:0016798
MLOC_69097	70.0427	2.03898	0.00026798	0.00173233	40.1395	0.894317	0.144618	0.25817	MLOC_69097	GO:0006631,GO:0045300
MLOC_54083	3934.28	-1.38345	0.000268094	0.00173245	3571.12	-1.94049	4.167e-17	3.13234e-15	Chaperonin-like RbcX proteinIPR003435 (Chaperonin-like RbcX)	GO:0009534,GO:0009718,GO:0061077,
MLOC_62145	1594.89	1.89659	0.000268263	0.00173292	655.456	0.0977687	0.669892	0.779332	unknown protein FUNCTIONS IN: molecular_function unknown INVOLVED IN: biological_process unknown LOCATED IN: endomembrane system EXPRESSED IN: 15 plant structures EXPRESSED DURING: 11 growth stages Has 149 Blast hits to 146 proteins in 39 species: Archae - 0 Bacteria - 4 Metazoa - 21 Fungi - 5 Plants - 30 Viruses - 0 Other Eukaryotes - 89 (source: NCBI BLink). LENGTH=338	GO:0004616,GO:0006098,GO:0009570,GO:0030267,GO:0051287,
MLOC_53079	18081.9	-1.29122	0.000270639	0.00174764	20370.8	-0.757405	0.000103982	0.000619446	Photosystem II oxygen evolving complex protein PsbPIPR002683 (Photosystem II PsbP, oxygen evolving complex)	GO:0005509,GO:0005575,GO:0006098,GO:0006364,GO:0009543,GO:0009579,GO:0009654,GO:0009657,GO:0010103,GO:0010207,GO:0015979,GO:0019898,GO:0043085,GO:0043167,GO:0043234,
MLOC_64799	4577.24	-1.30953	0.000272135	0.00175668	5068.72	-0.836913	0.000120756	0.000706595	Rho GTPase-activating proteinIPR000095 (PAK-box/P21-Rho-binding), IPR008936 (Rho GTPase activation protein)	GO:0005515,GO:0005515,GO:0005622,GO:0005622,GO:0007165,GO:0007165,GO:0007165,
MLOC_68431	2528.43	-1.35026	0.000272448	0.00175807	2453.04	-1.46488	1.68652e-08	2.77251e-07	Cellulose synthase AIPR005150 (Cellulose synthase), IPR013083 (Zinc finger, RING/FYVE/PHD-type)	GO:0005515,GO:0005515,GO:0005886,GO:0008270,GO:0008270,GO:0016020,GO:0016021,GO:0016760,GO:0016760,GO:0030244,GO:0030244,GO:0071555
MLOC_70717	393.177	1.51874	0.000272871	0.00176017	265.573	0.725965	0.0256344	0.0663417	CBL-interacting protein kinase 13IPR004041 (NAF domain), IPR011009 (Protein kinase-like domain)	GO:0004672,GO:0004674,GO:0004674,GO:0005524,GO:0005524,GO:0006468,GO:0007165,GO:0007165
MLOC_23856	75.9927	2.50325	0.000274205	0.00176814	34.531	1.13231	0.045133	0.104476	glutamine dumper 3 LENGTH=148
MLOC_13447	1164.77	1.42652	0.000275524	0.00177601	664.543	0.215326	0.424143	0.570352	Chaperone protein dnaJIPR003095 (Heat shock protein DnaJ)	GO:0006457,GO:0006457,GO:0031072,GO:0031072,GO:0051082,GO:0051082
MLOC_14591	943.454	1.72096	0.000276098	0.00177908	481.633	0.36996	0.117566	0.220479	Cation efflux family protein LENGTH=471IPR002524 (Cation efflux protein)	GO:0005575,GO:0005774,GO:0006810,GO:0006812,GO:0008324,GO:0008324,GO:0016021,GO:0016021,GO:0022857,GO:0055085,GO:0055085,GO:0055085
MLOC_6412	36.7735	2.89241	0.000277209	0.0017856	23.476	2.00094	0.00159869	0.00650096	ABC transporter G family memberIPR003439 (ABC transporter-like), IPR013525 (ABC-2 type transporter)	GO:0005524,GO:0005524,GO:0016020,GO:0016020,GO:0016887,GO:0016887
MLOC_36385	1111.92	-1.83175	0.000277853	0.00178847	1397.09	-0.722292	0.0026549	0.0100242	Homeobox protein BEL1 homologIPR006563 (POX), IPR009057 (Homeodomain-like)	GO:0003677,GO:0003677,GO:0003700,GO:0003700,GO:0005634,GO:0005829,GO:0006351,GO:0006355,GO:0006355,GO:0009058,GO:0009506,GO:0009862,GO:0034641,GO:0043565,GO:0043565,GO:0048513
MLOC_59123	190.452	1.69835	0.000277775	0.00178847	99.0958	0.361285	0.353401	0.499704	Prenylated Rab acceptor protein, putativeIPR004895 (Prenylated rab acceptor PRA1)	GO:0005783,GO:0005794,GO:0010008,GO:0016021,GO:0016192,
MLOC_55450	2086.14	1.39369	0.000278647	0.00179295	1049.44	-0.193434	0.412758	0.559947	Dihydrolipoyllysine-residue succinyltransferase component of 2-oxoglutarate dehydrogenase complexIPR015761 (Lipoamide Acyltransferase), IPR023213 (Chloramphenicol acetyltransferase-like domain)	GO:0004147,GO:0005759,GO:0006633,GO:0008150,GO:0008152,GO:0008270,GO:0008415,GO:0009750,GO:0016407,GO:0016746,GO:0043754,GO:0043754,GO:0046949,GO:0046949,GO:0048037,GO:0048037
MLOC_70608	55.4984	2.37019	0.000279292	0.00179646	60.7218	2.45254	1.59267e-07	2.04622e-06	Embryogenesis transmembrane protein-like
MLOC_37587	250.425	1.80981	0.000279508	0.0017972	146.954	0.795694	0.0206075	0.055513	unknown protein FUNCTIONS IN: molecular_function unknown INVOLVED IN: biological_process unknown LOCATED IN: mitochondrion EXPRESSED IN: 23 plant structures EXPRESSED DURING: 15 growth stages Has 31 Blast hits to 31 proteins in 12 species: Archae - 0 Bacteria - 0 Metazoa - 0 Fungi - 0 Plants - 31 Viruses - 0 Other Eukaryotes - 0 (source: NCBI BLink). LENGTH=238	GO:0005739,
MLOC_76927	49.5439	-2.20959	0.000281434	0.00180895	102.126	0.491273	0.277012	0.418057	HXXXD-type acyl-transferase-like proteinIPR003480 (Transferase), IPR023213 (Chloramphenicol acetyltransferase-like domain)	GO:0016746,GO:0016747,GO:0016747,
MLOC_67439	2292.42	1.59016	0.000283474	0.00182141	1227.85	0.294809	0.185074	0.310977	Regulator of ribonuclease activity aIPR005493 (Ribonuclease E inhibitor RraA/Dimethylmenaquinone methyltransferase), IPR010203 (Regulator of ribonuclease activity A)	GO:0008428,GO:0008948,GO:0046872,GO:0047443,GO:0051252,
MLOC_52523	3101.71	-1.9587	0.000283676	0.00182206	3531.45	-1.22689	2.99089e-06	2.7546e-05	RING/U-box superfamily protein LENGTH=251IPR013083 (Zinc finger, RING/FYVE/PHD-type)	GO:0003674,GO:0008270,GO:0043167,
MLOC_2856	1309.19	-1.55355	0.000286077	0.00183683	2378.04	0.489884	0.092652	0.184389	MLOC_2856
MLOC_56252	554.55	-1.36275	0.000287709	0.00184665	1060.68	0.707523	0.00143821	0.00593483	Haloacid dehalogenase-like hydrolase-likeIPR002036 (Uncharacterised protein family UPF0054, metalloprotease YbeY, predicted), IPR013200 (HAD superfamily hydrolase-like, type 3), IPR023091 (Metalloprotease catalytic domain, predicted), IPR023214 (HAD-like domain)	EC:3.4.24,GO:0004222,GO:0006364,GO:0008233,GO:0034641,GO:0042254,GO:0046872,
MLOC_20665	44.8974	2.46487	0.000288607	0.00185176	14.1712	0.345196	0.611939	0.733679	Agenet domain, putativeIPR008395 (Agenet)	GO:0003723,GO:0003723
MLOC_62710	73.4644	2.35278	0.000289371	0.001856	42.621	1.3434	0.0147314	0.0421004	Zinc finger (C3HC4-type RING finger) family protein LENGTH=740IPR002035 (von Willebrand factor, type A), IPR013083 (Zinc finger, RING/FYVE/PHD-type)	GO:0005515,GO:0008270,GO:0008270,
MLOC_75003	11598	-1.22851	0.000289536	0.0018564	14569.8	-0.328311	0.107154	0.20568	Rhodanese-likeIPR001763 (Rhodanese-like)	GO:0009535,GO:0010103,GO:0016021,GO:0019344,GO:0019684,
MLOC_61221	40.1845	-2.34459	0.000290164	0.00185977	70.2377	0.0661894	0.880265	0.925584	Plant protein of unknown function (DUF827) LENGTH=522IPR008545 (Protein of unknown function DUF827, plant)
MLOC_72476	99.2186	-1.83586	0.000291631	0.0018685	140.123	-0.314285	0.338615	0.484202	Leucine-rich repeat receptor-like protein kinaseIPR001611 (Leucine-rich repeat)	GO:0005515,GO:0005515,GO:0008270,GO:0016491
MLOC_61076	475.282	-1.37705	0.000292085	0.00187075	512.467	-0.996124	4.97259e-05	0.000326271	Endosomal targeting BRO1-like domain-containing protein LENGTH=419IPR004328 (BRO1 domain)
MLOC_5175	941.224	1.35848	0.000292513	0.00187283	610.894	0.437052	0.126028	0.232449	NADPH-dependent FMN reductase, putativeIPR005025 (NADPH-dependent FMN reductase)	GO:0016491,
MLOC_56064	183.46	1.95406	0.000293641	0.00187939	112.357	1.03536	0.0200178	0.0541986	Receptor kinaseIPR001611 (Leucine-rich repeat), IPR011009 (Protein kinase-like domain), IPR013210 (Leucine-rich repeat-containing N-terminal, type 2), IPR013320 (Concanavalin A-like lectin/glucanase, subgroup)	EC:2.7.11,GO:0003674,GO:0004672,GO:0004674,GO:0005515,GO:0005515,GO:0005524,GO:0005524,GO:0006464,GO:0006468,GO:0006468,GO:0016021,GO:0016301,GO:0043167
MLOC_5354	5876.44	-1.1977	0.000293749	0.00187941	8086.38	-0.0340709	0.860205	0.912423	Proline--tRNA ligaseIPR002316 (Prolyl-tRNA synthetase, class IIa), IPR017449 (Prolyl-tRNA synthetase, class II)	EC:6.1.1,EC:6.1.1.15,GO:0000166,GO:0004812,GO:0004827,GO:0004827,GO:0005524,GO:0005524,GO:0005737,GO:0005737,GO:0005737,GO:0005739,GO:0006399,GO:0006412,GO:0006418,GO:0006433,GO:0006433,GO:0006520,GO:0009553,GO:0009570,GO:0009658,GO:0009793,GO:0010027,GO:0010109,GO:0010228,GO:0016226,GO:0016874,GO:0043167GO:0048481
MLOC_66541	379.205	2.54299	0.000293938	0.00187995	132.175	0.827109	0.0313114	0.0780137	17.4 kDa class I heat shock protein 3IPR008978 (HSP20-like chaperone)	GO:0005737,GO:0009408
MLOC_78180	828.283	-2.54911	0.000295182	0.00188724	1199.98	-0.585251	0.0158673	0.0447953	unknown protein Has 3995 Blast hits to 3325 proteins in 374 species: Archae - 19 Bacteria - 205 Metazoa - 2201 Fungi - 364 Plants - 149 Viruses - 22 Other Eukaryotes - 1035 (source: NCBI BLink). LENGTH=793
MLOC_64714	35.8919	3.19996	0.00029828	0.00190637	5.63136	0.297097	0.689542	0.795103	Calcium-dependent lipid-binding (CaLB domain) family protein LENGTH=360IPR008973 (C2 calcium/lipid-binding domain, CaLB)	GO:0003674,GO:0005515,GO:0005515,
MLOC_59315	1547.68	1.32933	0.000298468	0.0019069	3113.11	2.54597	4.62496e-20	5.23661e-18	D-3-phosphoglycerate dehydrogenaseIPR006236 (D-3-phosphoglycerate dehydrogenase), IPR016040 (NAD(P)-binding domain)	EC:1.1.1.95,GO:0003674,GO:0004617,GO:0004617,GO:0006520,GO:0006564,GO:0006564,GO:0008150,GO:0008152,GO:0009058,GO:0016491,GO:0016597,GO:0016597,GO:0016616,GO:0043167,GO:0048037,GO:0051287,GO:0051287,GO:0055114,GO:0055114
MLOC_39462	13.3646	3.98885	0.000300511	0.00191852	4.75162	1.71498	0.0188434	NA	MLOC_39462
MLOC_60784	1147.18	1.27541	0.000300604	0.00191852	938.113	0.8719	0.000120465	0.00070512	UDP-Glycosyltransferase superfamily protein LENGTH=490IPR002213 (UDP-glucuronosyl/UDP-glucosyltransferase)	GO:0008152,GO:0008152,GO:0016758,GO:0016758
MLOC_79217	300.73	-1.56203	0.000300401	0.00191852	335.514	-1.00314	0.000799996	0.0036171	Kinase family proteinIPR011009 (Protein kinase-like domain)	GO:0004672,GO:0004672,GO:0004674,GO:0005524,GO:0005524,GO:0006468,GO:0006468,
MLOC_52971	69.1423	2.06192	0.000301524	0.00192371	64.8194	1.87906	3.25877e-05	0.000224813	Early nodulin 55-2, putativeIPR003245 (Plastocyanin-like)	GO:0003674,GO:0005507,GO:0005507,GO:0009055,GO:0009055,
MLOC_27066	4661.19	-1.21288	0.000301712	0.00192423	4750.08	-1.10212	9.82647e-08	1.33948e-06	GCN5-related N-acetyltransferase, putative, expressedIPR016181 (Acyl-CoA N-acyltransferase)	GO:0008080,GO:0008080,GO:0008152,
MLOC_34517	61.0462	-2.08364	0.000302687	0.00192976	102.36	0.0563433	0.884438	0.928139	DNA cytosine methyltransferase Zmet3, putative, expressed
MLOC_64806	2469.14	-1.24929	0.000303101	0.00193172	3828.65	0.261214	0.187416	0.31417	Exostosin family protein LENGTH=415IPR004263 (Exostosin-like)	GO:0016020,GO:0016020
MLOC_5608	12.8047	-3.71658	0.000303597	0.0019342	20.9256	-0.430022	0.485128	0.625032	Leucine-rich repeat receptor-like protein kinaseIPR001611 (Leucine-rich repeat), IPR013210 (Leucine-rich repeat-containing N-terminal, type 2)	GO:0005515,GO:0005515
MLOC_63567	18.4805	-3.17992	0.000304689	0.00194048	23.2428	-1.18627	0.0526893	0.11849	Villin-3, putative, expressedIPR007122 (Gelsolin)	GO:0007010,GO:0008092,GO:0022607,
MLOC_27159	1716.07	-2.56256	0.000305078	0.00194226	2163.21	-1.1537	1.27518e-08	2.15496e-07	Sulfite reductase [NADPH] hemoprotein beta-componentIPR011787 (Sulphite reductase, ferredoxin dependent)	GO:0003677,GO:0005507,GO:0006096,GO:0006275,GO:0006323,GO:0006972,GO:0007030,GO:0009266,GO:0009684,GO:0009941,GO:0016020,GO:0016491,GO:0019344,GO:0019761,GO:0020037,GO:0020037,GO:0042644,GO:0045892,GO:0046686,GO:0048046,GO:0051536,GO:0051539,GO:0055114,
MLOC_65632	2164.74	-1.40799	0.000306609	0.00195132	3908.63	0.546759	0.0256661	0.066405	Cysteine synthaseIPR005856 (Cysteine synthase K/M)	GO:0003824,GO:0004124,GO:0006535,GO:0008152,GO:0009507,GO:0009643,GO:0010310,GO:0015979,GO:0016740,GO:0030170,GO:0030170,GO:0031977,GO:0090322,
MLOC_24103	156.854	1.77019	0.000308439	0.00196228	148.028	1.65409	2.53172e-06	2.37027e-05	Ankyrin repeat-containing protein, putativeIPR000535 (Major sperm protein), IPR020683 (Ankyrin repeat-containing domain)	GO:0003674,GO:0005198,GO:0005198,GO:0005515
MLOC_64500	155.237	-1.70309	0.000310763	0.00197637	233.34	-0.0661697	0.836716	0.897927	unknown protein Has 2692 Blast hits to 975 proteins in 186 species: Archae - 4 Bacteria - 460 Metazoa - 658 Fungi - 93 Plants - 1089 Viruses - 100 Other Eukaryotes - 288 (source: NCBI BLink). LENGTH=139
MLOC_80440	968.208	1.35169	0.000311656	0.00198135	775.884	0.916163	5.77897e-05	0.000371379	Pyridoxal biosynthesis lyase pdxSIPR001852 (Vitamin B6 biosynthesis protein), IPR013785 (Aldolase-type TIM barrel)	GO:0003674,GO:0003824,GO:0009058,GO:0034641,GO:0042823,GO:0042823,GO:0051186,
MLOC_77683	735.399	-2.09803	0.000312213	0.0019842	1036.16	-0.470976	0.0685457	0.145828	Glycine--tRNA ligase alpha subunitIPR006194 (Glycyl-tRNA synthetase, class II, heterodimeric)	EC:6.1.1,EC:6.1.1.14,GO:0000166,GO:0004820,GO:0004820,GO:0005524,GO:0005524,GO:0005737,GO:0005737,GO:0005737,GO:0005739,GO:0006399,GO:0006412,GO:0006426,GO:0006426,GO:0006520,GO:0009570,GO:0009658,GO:0009793,GO:0016874,GO:0043167,GO:0045995,GO:0048481,
MLOC_64305	2797.81	-2.01707	0.000315527	0.00200455	4408.28	-0.0738533	0.829598	0.893469	Chalcone synthaseIPR011141 (Polyketide synthase, type III), IPR016039 (Thiolase-like)	GO:0008415,GO:0008415,GO:0009058,GO:0009058,GO:0016746,GO:0016747
MLOC_79876	891.416	1.30239	0.000315935	0.00200644	520.478	0.0973668	0.698877	0.801582	Sugar transporter, putativeIPR005828 (General substrate transporter), IPR016196 (Major facilitator superfamily domain, general substrate transporter)	GO:0005575,GO:0016021,GO:0016021,GO:0022857,GO:0022857,GO:0022891,GO:0055085,GO:0055085,GO:0055085,
MLOC_44064	8325.26	-1.49781	0.000317117	0.00201324	8911.97	-1.14964	1.48523e-08	2.4753e-07	Phage shock protein A, PspAIPR007157 (PspA/IM30)
MLOC_16383	1512.52	-1.88519	0.0003182	0.0020194	2435.11	0.035875	0.8549	0.909544	Pentatricopeptide repeat (PPR) superfamily protein LENGTH=499IPR009002 (FMN-binding split barrel-related)	GO:0010181,GO:0016491
MLOC_58422	342.443	1.92884	0.000318646	0.00202153	634.352	2.93495	7.68693e-19	7.21536e-17	Acid beta-fructofuranosidase, putativeIPR008985 (Concanavalin A-like lectin/glucanase), IPR013148 (Glycosyl hydrolases family 32, N-terminal), IPR021792 (Beta-fructofuranosidase), IPR023296 (Glycosyl hydrolase family 43, five-bladed beta-propellor domain)	GO:0004553,GO:0004564,GO:0004575,GO:0004575,GO:0005975,
MLOC_72534	1114.77	-1.26629	0.000320268	0.0020311	1402.23	-0.353224	0.0936539	0.185912	Kelch repeat-containing proteinIPR012336 (Thioredoxin-like fold), IPR015916 (Galactose oxidase, beta-propeller)	GO:0005515,GO:0005515
MLOC_64567	2367.03	1.25787	0.000322515	0.00204463	1437.77	0.138638	0.596114	0.720812	cDNA clone:001-034-C01, full insert sequenceIPR016177 (DNA-binding, integrase-type)	GO:0003677,GO:0003677,GO:0003677,GO:0005634,GO:0005634,GO:0005634
MLOC_68681	454.743	-1.51489	0.000322781	0.0020456	513.512	-0.91503	0.00025346	0.0013422	Family of unknown function (DUF566) LENGTH=644IPR007573 (Protein of unknown function DUF566)
MLOC_31062	24.6679	-3.4076	0.000323399	0.0020488	26.2659	-2.24816	0.000544245	0.00260146	MLOC_31062
MLOC_70242	84.0665	2.8637	0.000323514	0.00204881	25.5962	0.904764	0.177953	0.302409	Senescence-associated protein 5IPR018499 (Tetraspanin)	GO:0016021,GO:0016021
MLOC_59071	1426.94	1.42478	0.000323736	0.00204949	1104.56	0.904794	0.00645216	0.0212291	2-oxoglutarate (2OG) and Fe(II)-dependent oxygenase superfamily protein LENGTH=348IPR005123 (Oxoglutarate/iron-dependent oxygenase)	GO:0016491,GO:0016706,GO:0016706,GO:0046872,GO:0055114,GO:0055114
MLOC_46360	40.088	3.15438	0.000323943	0.00205009	19.7743	1.7163	0.0163949	0.0460195	MLOC_46360	GO:0008233,
MLOC_5190	26.8538	2.90842	0.000324302	0.00205164	9.95356	1.10632	0.122398	0.227261	Major facilitator superfamily protein LENGTH=583	GO:0005215,GO:0016020
MLOC_73565	1584.97	1.65018	0.000325708	0.00205982	720.06	-0.0475369	0.862331	0.913516	Leucine-rich repeat protein 2IPR001611 (Leucine-rich repeat)	GO:0003674,GO:0005515,GO:0005515,
MLOC_49000	92.6315	-1.85028	0.000325829	0.00205986	109.238	-0.952047	0.0128873	0.0378389	MLOC_49000
MLOC_54921	136.676	2.24629	0.000327409	0.00206912	53.2702	0.537081	0.253417	0.391681	Homeobox-leucine zipper proteinIPR003106 (Leucine zipper, homeobox-associated), IPR006712 (HD-ZIP protein, N-terminal), IPR009057 (Homeodomain-like)	GO:0001071,GO:0003677,GO:0003677,GO:0003700,GO:0003700,GO:0005634,GO:0005634,GO:0006351,GO:0006351,GO:0006355,GO:0009058,GO:0034641,GO:0043565,GO:0043565
MLOC_3872	1111.2	-1.85638	0.000327959	0.00207187	1478.58	-0.534821	0.0556456	0.123544	Amino acid selective channel proteinIPR003397 (Mitochondrial inner membrane translocase subunit Tim17/Tim22/Tim23/peroxisomal protein PMP24), IPR017690 (Outer membrane insertion C-terminal signal, omp85 target)	GO:0005743,GO:0005743,GO:0008565,GO:0008565,GO:0015031,GO:0015031,GO:0016021,
MLOC_66488	2568.97	1.20989	0.000328084	0.00207194	1639.69	0.204639	0.318293	0.462517	RING finger protein 5IPR013083 (Zinc finger, RING/FYVE/PHD-type)	GO:0005515,GO:0005515,GO:0008270,GO:0008270
MLOC_11635	408.615	1.59034	0.000328527	0.00207401	290.407	0.931969	0.00196523	0.00777001	MLOC_11635	GO:0016747,
MLOC_58176	187.56	2.33424	0.000328767	0.0020748	213.779	2.59691	3.38115e-12	1.11167e-10	Protein kinase superfamily protein LENGTH=824IPR011009 (Protein kinase-like domain), IPR021720 (Malectin)	GO:0004672,GO:0004672,GO:0004674,GO:0005524,GO:0006468,GO:0006468,GO:0016772,
MLOC_7163	1830.53	-2.25814	0.000330224	0.00208327	2202.65	-1.18845	5.53731e-07	6.17316e-06	Pentatricopeptide repeat-containing protein, putativeIPR002885 (Pentatricopeptide repeat), IPR011990 (Tetratricopeptide-like helical)	GO:0009507,
MLOC_51868	722.434	-1.48181	0.000330931	0.002087	891.515	-0.563317	0.0132718	0.0387856	Kinase family proteinIPR011009 (Protein kinase-like domain), IPR014729 (Rossmann-like alpha/beta/alpha sandwich fold)	GO:0004672,GO:0004672,GO:0004713,GO:0004713,GO:0005524,GO:0005524,GO:0006464,GO:0006468,GO:0006468,GO:0016301,GO:0043167,
MLOC_61949	7482.82	1.1795	0.00033145	0.00208955	4720.14	0.130091	0.511182	0.648499	Malic enzymeIPR001891 (Malic oxidoreductase)	GO:0004471,GO:0006108,GO:0016616,GO:0046872,GO:0051287,GO:0051287,GO:0055114,GO:0055114
MLOC_14311	2014.88	1.52066	0.000332763	0.00209709	1087.06	0.210634	0.458442	0.602127	Protein of unknown function (DUF506) LENGTH=341IPR006502 (Protein of unknown function DUF506, plant)
MLOC_72630	1789.77	-1.69336	0.000333943	0.0021038	2652.62	-0.105149	0.59166	0.717534	Nodulin-like / Major Facilitator Superfamily protein LENGTH=525IPR010658 (Nodulin-like), IPR016196 (Major facilitator superfamily domain, general substrate transporter)
MLOC_58950	223.565	1.96003	0.000337908	0.00212655	262.153	2.05367	5.30964e-05	0.000346194	NAC domain protein,IPR003441 (No apical meristem (NAM) protein)	GO:0003677,GO:0003677,GO:0006355,GO:0006355
MLOC_72588	2104.63	-2.08352	0.000337793	0.00212655	3358.32	-0.0805606	0.696618	0.79969	Tetratricopeptide repeat-containing protein
MLOC_7814	672.632	-1.7809	0.000337687	0.00212655	1394.65	0.697263	0.0139138	0.0402591	Zinc finger protein CONSTANS-LIKE 16IPR000315 (Zinc finger, B-box), IPR010402 (CCT domain)	GO:0003674,GO:0005515,GO:0005515,GO:0005622,GO:0005622,GO:0008270,GO:0008270,GO:0043167
MLOC_65429	24.5579	2.80437	0.000338203	0.00212766	22.691	2.30764	0.000325781	0.00166683	Plant protein of unknown function (DUF827) LENGTH=208
MLOC_79552	793.59	1.49807	0.000340141	0.00213911	394.735	-0.0470894	0.85747	0.911241	UDP-Glycosyltransferase superfamily protein LENGTH=460IPR002213 (UDP-glucuronosyl/UDP-glucosyltransferase)	GO:0046856,
MLOC_13954	149.9	-2.22161	0.000340405	0.00213928	170.575	-1.37355	8.88939e-05	0.000541312	Dehydrogenase/reductase SDR family protein 7-likeIPR002198 (Short-chain dehydrogenase/reductase SDR)	GO:0008150,GO:0008152,GO:0016491,GO:0016491
MLOC_61186	799.805	-1.24911	0.000340361	0.00213928	818.285	-1.11496	9.31759e-07	9.78893e-06	BEST Arabidopsis thaliana protein match is: TPX2 (targeting protein for Xklp2) protein family . LENGTH=367
MLOC_52496	3556.75	-1.69822	0.000342374	0.00215091	4108.71	-0.970219	4.78706e-05	0.000315354	Pyruvate dehydrogenase E1 component subunit betaIPR005475 (Transketolase-like, pyrimidine-binding domain), IPR009014 (Transketolase, C-terminal/Pyruvate-ferredoxin oxidoreductase, domain II)	EC:1.2.4.1,GO:0003824,GO:0004739,GO:0006086,GO:0006790,GO:0008152,GO:0009058,GO:0016491,GO:0044281,GO:0051186
MLOC_34485	20683.3	1.24647	0.000342682	0.00215208	10811.9	-0.314026	0.139347	0.25111	Ovarian cancer-associated gene 2 protein-like proteinIPR005645 (Serine hydrolase FSH)	GO:0005509,
MLOC_78995	33.3361	2.50294	0.000342799	0.00215208	100.139	3.94981	2.5149e-16	1.7e-14	Amino acid transporter, putativeIPR013057 (Amino acid transporter, transmembrane)	GO:0016021,
MLOC_51314	2351.97	-1.93229	0.000343923	0.00215839	2790.29	-1.01878	0.000174292	0.00097483	FAR1-related sequence 5 LENGTH=788IPR004330 (FAR1 DNA binding domain)
MLOC_11036	1988.5	1.32957	0.000344658	0.00216225	954.196	-0.452376	0.042444	0.0993173	Protein of unknown function (DUF3755) LENGTH=254IPR022228 (Protein of unknown function DUF3755)
MLOC_51649	6623.42	-1.37072	0.000347845	0.00218149	9154.54	-0.128772	0.569781	0.699807	Twin-arginine translocation protein TatA/EIPR003369 (Twin-arginine translocation protein TatA/B/E), IPR003998 (Twin-arginine translocation protein TatB-like)	GO:0005886,GO:0008565,GO:0008565,GO:0009306,GO:0009535,GO:0009941,GO:0009977,GO:0010027,GO:0010103,GO:0015031,GO:0016021,GO:0033281,GO:0045038,
MLOC_74329	931.457	-1.37279	0.000348022	0.00218184	1458.6	0.21334	0.367023	0.514349	amidase 1 LENGTH=425IPR000120 (Amidase), IPR023631 (Amidase signature domain)	GO:0004040,GO:0005829,GO:0009684,GO:0009965,GO:0016884,GO:0016884,GO:0019761,GO:0030154,GO:0043864,GO:0045893
MLOC_15776	817.997	-1.27949	0.000348245	0.00218248	1002.53	-0.44491	0.0344884	0.0841696	GAGA-binding transcriptional activatorIPR010409 (GAGA binding-like)
MLOC_16010	15.5723	-3.39781	0.000350674	0.00219694	60.1916	1.3642	0.00985813	0.03029	Late embryogenesis abundant (LEA) hydroxyproline-rich glycoprotein family LENGTH=210IPR004864 (Late embryogenesis abundant protein, LEA-14)
MLOC_4552	2774.86	1.3313	0.000350849	0.00219728	1593.49	0.094517	0.646779	0.761936	Transmembrane emp24 domain-containing protein 10IPR009038 (GOLD)	GO:0005575,GO:0006810,GO:0006810,GO:0006810,GO:0016021,GO:0016021
MLOC_69902	665.669	-1.40998	0.000352825	0.00220889	722.353	-1.00327	6.81009e-06	5.74623e-05	Phototropic-responsive NPH3 family protein LENGTH=665IPR004249 (NPH3), IPR011333 (BTB/POZ fold)	GO:0003674,GO:0004871,GO:0004871,GO:0005515,GO:0005515,GO:0009416,GO:0009416,
MLOC_58309	1460.1	1.34368	0.000354154	0.0022149	809.091	0.0124869	0.953597	0.972109	Cytochrome b5 reductase 4IPR001199 (Cytochrome b5)	GO:0003674,GO:0005829,GO:0010311,GO:0020037,GO:0020037,GO:0046872
MLOC_58544	96.8928	-2.83554	0.000354154	0.0022149	135.968	-0.766391	0.078941	0.162589	NCS1 nucleoside transporter family proteinIPR001248 (Permease, cytosine/purines, uracil, thiamine, allantoin)	GO:0009411,GO:0009526,GO:0009813,GO:0015205,GO:0015205,GO:0015851,GO:0015851,GO:0016020,GO:0016020,GO:0043100
MLOC_80855	645.796	1.6216	0.000354074	0.0022149	556.563	1.36754	2.6355e-07	3.17241e-06	GlycosyltransferaseIPR007657 (Glycosyltransferase AER61, uncharacterised)	GO:0016757,GO:0016757
MLOC_56335	9.68536	-3.93184	0.00035451	0.00221636	10.9779	-1.70172	0.0179496	0.0495391	Cytochrome P450IPR001128 (Cytochrome P450)	GO:0005506,GO:0016705,GO:0020037,
MLOC_50439	34.5447	3.02314	0.000356621	0.00222879	12.5926	1.33189	0.0543509	0.121386	Core-2/I-branching beta-1,6-N-acetylglucosaminyltransferase family proteinIPR003406 (Glycosyl transferase, family 14)	EC:2.4.1,GO:0005575,GO:0008375,GO:0008375,GO:0016020,GO:0016020,GO:0016757,
MLOC_61815	401.166	1.35725	0.000357238	0.00223187	351.466	1.0949	7.98735e-05	0.000492173	Histone-lysine n-methyltransferase, suvh, putativeIPR001214 (SET domain), IPR003105 (SRA-YDG), IPR003616 (Post-SET domain), IPR007728 (Pre-SET domain), IPR015947 (PUA-like domain)	EC:2.1.1,EC:2.1.1.43,GO:0000775,GO:0000911,GO:0005515,GO:0005634,GO:0005634,GO:0005634,GO:0005694,GO:0006270,GO:0006306,GO:0006346,GO:0006464,GO:0007267,GO:0008168,GO:0008270,GO:0008270,GO:0008283,GO:0008327,GO:0009855,GO:0010014,GO:0010073,GO:0010216,GO:0010385,GO:0010388,GO:0010428,GO:0010429,GO:0016572GO:0018024GO:0018024GO:0031048GO:0034968GO:0034968GO:0042393GO:0042393GO:0043167GO:0046974GO:…
MLOC_34200	1303.87	-1.52389	0.000359473	0.00224506	1211.85	-1.96613	2.22462e-15	1.27535e-13	1-phosphatidylinositol-3-phosphate 5-kinaseIPR002423 (Chaperonin Cpn60/TCP-1), IPR002498 (Phosphatidylinositol-4-phosphate 5-kinase, core)	GO:0005524,GO:0005524,GO:0008150,GO:0016307,GO:0016307,GO:0043167,GO:0044267,GO:0044267,GO:0046488,GO:0046488
MLOC_69361	11.3173	3.93148	0.000360867	0.00225299	0	NA	NA	NA	[Protein-PII] uridylyltransferaseIPR002912 (Amino acid-binding ACT)	GO:0005634,GO:0008152,GO:0008152,GO:0016597,GO:0016597,GO:0016740
MLOC_51825	1874.88	-1.44376	0.000362875	0.00226474	2175.86	-0.763201	0.00218267	0.00848707	NnrUIPR009915 (NnrU)	GO:0016021,GO:0016120,GO:0031969,GO:0090471
MLOC_71896	2148.29	-1.23074	0.000363034	0.00226495	3338.48	0.274573	0.194383	0.323011	Glutamate--tRNA ligase-like proteinIPR000924 (Glutamyl/glutaminyl-tRNA synthetase, class Ib)	EC:6.1.1,EC:6.1.1.17,GO:0000049,GO:0000166,GO:0003723,GO:0004812,GO:0004812,GO:0004818,GO:0005524,GO:0005524,GO:0005737,GO:0005737,GO:0005739,GO:0006399,GO:0006412,GO:0006418,GO:0006418,GO:0006424,GO:0006520,GO:0007005,GO:0009570,GO:0009658,GO:0016874,GO:0016876,GO:0043039,GO:0043167,GO:0048481,
MLOC_55068	228.101	-1.52363	0.00036597	0.00228248	319.218	-0.178368	0.507799	0.645383	Short-chain dehydrogenase/reductase family proteinIPR002198 (Short-chain dehydrogenase/reductase SDR)	GO:0008150,GO:0008152,GO:0008152,GO:0016491,GO:0016491,
MLOC_76138	61.7344	-2.27248	0.000367364	0.00229039	68.7275	-1.42882	0.00231118	0.00890649	MLOC_76138	GO:0003674,GO:0005506,GO:0008150,GO:0008150,GO:0016491,GO:0016705,GO:0020037,GO:0043167
MLOC_57511	167.295	2.06373	0.000367951	0.00229325	69.1805	0.388081	0.355849	0.502147	Unknown proteinIPR004895 (Prenylated rab acceptor PRA1)
MLOC_71188	997.049	1.49194	0.000368623	0.00229665	692.567	0.770963	0.00335868	0.0121716	Protein transport protein SEC61 gamma subunitIPR001901 (Protein translocase complex, SecE/Sec61-gamma subunit), IPR023391 (Protein translocase SecE domain)	GO:0006605,GO:0006605,GO:0006886,GO:0015450,GO:0016020,GO:0016020
MLOC_71333	616.173	1.68705	0.000368914	0.00229767	271.418	-0.0677659	0.834806	0.896676	Major facilitator superfamily protein LENGTH=557IPR000109 (Oligopeptide transporter), IPR016196 (Major facilitator superfamily domain, general substrate transporter)	GO:0003674,GO:0005215,GO:0005215,GO:0005575,GO:0006810,GO:0006857,GO:0006857,GO:0016020,GO:0016020,
MLOC_52396	10.8609	3.92135	0.000369488	0.00230045	0.482618	0.244977	0.543653	NA	Protein kinase-likeIPR011009 (Protein kinase-like domain)	GO:0004672,GO:0004672,GO:0004674,GO:0005524,GO:0005524,GO:0006468
MLOC_37046	342.252	-1.41642	0.000370645	0.00230686	405.644	-0.65966	0.0136199	0.0395794	Kinase, putativeIPR011009 (Protein kinase-like domain)	EC:2.7.11,GO:0004672,GO:0004672,GO:0004674,GO:0004674,GO:0005524,GO:0005524,GO:0006464,GO:0006468,GO:0006468,GO:0016301,GO:0043167
MLOC_15750	45.0887	2.43389	0.000371307	0.00230939	63.8346	2.69846	1.24139e-06	1.25918e-05	Lysine/histidine transporterIPR013057 (Amino acid transporter, transmembrane)	GO:0005886,GO:0006865,GO:0016021,GO:0030968,GO:0031348,
MLOC_20059	2723.85	-1.5131	0.00037124	0.00230939	3302.84	-0.651838	0.0013318	0.00556606	Pentatricopeptide repeat-containing proteinIPR002885 (Pentatricopeptide repeat), IPR011990 (Tetratricopeptide-like helical)	GO:0003674,
MLOC_50785	316.382	1.45974	0.000371583	0.00231031	275.136	1.19168	4.91042e-05	0.00032266	TRICHOME BIREFRINGENCE-LIKE 28 LENGTH=424	GO:0006950,
MLOC_70862	3550.16	-1.33207	0.000374057	0.00232489	4287	-0.536501	0.0225504	0.0597344	Nuclear matrix constituent-like protein
MLOC_58581	83976.5	-1.24313	0.000374929	0.00232875	90956	-0.875706	2.54153e-06	2.37822e-05	ATP synthase gamma chainIPR000131 (ATPase, F1 complex, gamma subunit), IPR023632 (ATPase, F1 complex, gamma subunit conserved site), IPR023633 (ATPase, F1 complex, gamma subunit domain)	EC:3.6.1,EC:3.6.1.15,EC:3.6.1.3,GO:0005622,GO:0005622,GO:0009058,GO:0015986,GO:0015986,GO:0016887,GO:0016887,GO:0022857,GO:0034641,GO:0043234,GO:0044281,GO:0045261,GO:0045261,GO:0046933,GO:0046933,GO:0046961,GO:0046961,GO:0055085,
MLOC_73371	23927.4	1.63296	0.000374935	0.00232875	15087.8	0.740385	0.00925103	0.0287218	MLOC_73371	GO:0004013,GO:0006730
MLOC_10981	60.9052	-2.2637	0.000375474	0.00233129	107.824	0.119509	0.753267	0.841163	Cysteine proteinase-likeIPR013128 (Peptidase C1A, papain)	GO:0006508,GO:0006508,GO:0008234,GO:0008234
MLOC_55849	3515.39	-1.42753	0.000375875	0.00233298	5586.02	0.226673	0.23024	0.365271	Threonine--tRNA ligase 2IPR002320 (Threonyl-tRNA synthetase, class IIa)	EC:6.1.1,EC:6.1.1.3,GO:0000166,GO:0004812,GO:0004812,GO:0004829,GO:0005094,GO:0005524,GO:0005524,GO:0005737,GO:0005737,GO:0005737,GO:0005739,GO:0006399,GO:0006412,GO:0006418,GO:0006418,GO:0006435,GO:0006520,GO:0009570,GO:0009793,GO:0016874,GO:0016876,GO:0043039,GO:0043167,
MLOC_76498	2333.92	1.26076	0.00037631	0.00233488	1343.65	-0.00372721	0.98575	0.991552	Vesicle-mediated transport protein Vid24IPR018618 (Vacuolar import/degradation protein Vid24)	GO:0006661,
MLOC_45673	8022	-2.1537	0.000377739	0.00234294	9390.7	-1.25408	3.92251e-10	8.96092e-09	Thioredoxin reductaseIPR012336 (Thioredoxin-like fold), IPR013027 (FAD-dependent pyridine nucleotide-disulphide oxidoreductase), IPR023753 (Pyridine nucleotide-disulphide oxidoreductase, FAD/NAD(P)-binding domain)	GO:0004791,GO:0008047,GO:0008150,GO:0009570,GO:0010027,GO:0010380,GO:0010581,GO:0016117,GO:0016491,GO:0016491,GO:0016671,GO:0019288,GO:0019430,GO:0042744,GO:0043167,GO:0045454,GO:0045454,GO:0046686,GO:0050660,GO:0050660,GO:0055114,
MLOC_75180	25048.7	1.6909	0.000378179	0.00234487	15731.7	0.822529	2.08586e-05	0.00015311	Heat shock protein 90IPR001404 (Heat shock protein Hsp90)	GO:0005524,GO:0005524,GO:0005634,GO:0005739,GO:0005788,GO:0005886,GO:0006094,GO:0006096,GO:0006457,GO:0006457,GO:0006499,GO:0006950,GO:0006950,GO:0006972,GO:0007030,GO:0009306,GO:0009408,GO:0009506,GO:0009507,GO:0009934,GO:0010075,GO:0034976,GO:0043167,GO:0048046,GO:0051082,GO:0051082
MLOC_10043	1180.83	1.43218	0.000379739	0.00235373	775.076	0.570246	0.0163798	0.0459843	Dolichyldiphosphatase 1IPR000326 (Phosphatidic acid phosphatase type 2/haloperoxidase)	GO:0003674,GO:0003824,GO:0005575,GO:0006651,GO:0008195,GO:0009507,GO:0016020,GO:0016020,GO:0048868,
EPlHVUG00000010012	909.607	-1.72661	0.000380756	0.00235727	922.393	-1.64479	1.25321e-11	3.69759e-10	EPlHVUG00000010012	GO:0003735,GO:0005840,GO:0006412,GO:0009507
MLOC_57393	252.768	-1.55048	0.000380805	0.00235727	485.032	0.616939	0.0263007	0.0677605	Pyruvate kinaseIPR001697 (Pyruvate kinase)	EC:2.7.1.40,GO:0000287,GO:0000287,GO:0004743,GO:0004743,GO:0005524,GO:0005739,GO:0005975,GO:0006091,GO:0006096,GO:0006096,GO:0006633,GO:0009056,GO:0009570,GO:0010431,GO:0016301,GO:0030955,GO:0030955,GO:0043167,GO:0044281
MLOC_66589	1248.32	-1.25604	0.000380833	0.00235727	1302.71	-1.033	1.34322e-05	0.000103769	ABC transporter G family memberIPR003439 (ABC transporter-like), IPR013525 (ABC-2 type transporter), IPR013581 (Plant PDR ABC transporter associated)	EC:3.6.1,EC:3.6.1.15,EC:3.6.1.3,GO:0000166,GO:0005524,GO:0005524,GO:0005575,GO:0016020,GO:0016020,GO:0016887,GO:0016887,GO:0016887,GO:0017111,GO:0043167
MLOC_71040	42.1272	2.99417	0.000380773	0.00235727	26.7367	1.96508	0.00379589	0.013534	MLOC_71040	GO:0016740,GO:0042546
MLOC_69946	1295.58	-1.31774	0.000382714	0.00236811	2263.72	0.511015	0.0500096	0.113431	Transferase, transferring glycosyl groups
MLOC_51505	872.858	-1.68901	0.000383992	0.0023752	1244.71	-0.220707	0.299616	0.44327	Chloroplast envelope membrane proteinIPR004282 (Chloroplast envelope membrane protein, CemA)	GO:0016021,GO:0016021
MLOC_54419	11013.6	1.34806	0.000390416	0.00241411	9424.27	1.05513	2.91388e-06	2.69051e-05	AquaporinIPR000425 (Major intrinsic protein), IPR023271 (Aquaporin-like)	GO:0005215,GO:0005215,GO:0006810,GO:0006810,GO:0016020,GO:0016021
MLOC_25507	96.1908	1.90064	0.000393846	0.00243449	60.9941	1.01621	0.0299252	0.0752639	MLOC_25507	GO:0016758,
MLOC_75524	27.2357	2.79832	0.000394628	0.00243849	16.2888	1.69774	0.0116759	0.0348815	NAC domain-containing protein, putativeIPR003441 (No apical meristem (NAM) protein)	GO:0003677,GO:0003677,GO:0006355,GO:0006355,GO:0009058,GO:0034641
MLOC_77509	571.825	-1.87695	0.000395587	0.00244358	745.928	-0.620199	0.00655265	0.0214934	Aromatic amino acid decarboxylase, putativeIPR002129 (Pyridoxal phosphate-dependent decarboxylase), IPR015424 (Pyridoxal phosphate-dependent transferase, major domain)	GO:0006520,GO:0006520,GO:0006520,GO:0016829,GO:0016831,GO:0016831,GO:0019752,GO:0019752,GO:0030170,GO:0030170,GO:0043167,
MLOC_14090	2151.74	-1.52995	0.000396377	0.00244762	2638.4	-0.623205	0.00137305	0.00570324	Pentatricopeptide repeat-containing proteinIPR002885 (Pentatricopeptide repeat), IPR011990 (Tetratricopeptide-like helical)	GO:0016020,
MLOC_42900	42.6871	2.32402	0.000401687	0.00247957	33.3338	1.59526	0.0137036	0.039778	Unknown protein
MLOC_39533	298.82	1.40436	0.000401894	0.00247999	215.896	0.723237	0.0581374	0.128116	Kinase, putativeIPR008985 (Concanavalin A-like lectin/glucanase), IPR011009 (Protein kinase-like domain)	EC:2.7.11,GO:0003674,GO:0004672,GO:0004674,GO:0005488,GO:0005524,GO:0005524,GO:0006464,GO:0006468,GO:0006468,GO:0016301,GO:0030246,GO:0043167,
MLOC_38822	59.9746	2.0517	0.000404302	0.0024923	48.63	1.60963	0.000997152	0.0043445	AP2 domain-containing transcription factorIPR015300 (DNA-binding pseudobarrel domain), IPR016177 (DNA-binding, integrase-type)	GO:0003677,GO:0003677,GO:0003700,GO:0003700,GO:0005634,GO:0006351,GO:0006355,GO:0006355
MLOC_57263	20.4002	-2.96142	0.000404138	0.0024923	66.927	1.16218	0.028003	0.0713505	Unknown protein
MLOC_6135	101498	-1.20131	0.00040421	0.0024923	119458	-0.522664	0.019592	0.0532366	Ferredoxin-1IPR010241 (Ferredoxin [2Fe-2S], plant), IPR012675 (Beta-grasp domain)	GO:0003674,GO:0006091,GO:0009055,GO:0009055,GO:0022900,GO:0046872,GO:0051536,GO:0051537,GO:0051537,
MLOC_13440	1093.62	1.30012	0.000405573	0.00249882	691.359	0.303403	0.19069	0.31842	Stromal cell-derived factor 2IPR016093 (MIR motif)	GO:0005575,GO:0005576,GO:0005783,GO:0006457,GO:0009408,GO:0009627,GO:0009644,GO:0016020,GO:0016020,GO:0034976,GO:0042542,GO:0042742,GO:0050832,GO:0052033
MLOC_74975	209.142	2.0969	0.000405637	0.00249882	166.066	1.76483	6.09615e-08	8.83503e-07	Cytochrome P450, putative, expressedIPR001128 (Cytochrome P450)	GO:0004497,GO:0005506,GO:0005506,GO:0009055,GO:0016705,GO:0016705,GO:0020037,GO:0020037,GO:0055114,
MLOC_73844	140.363	-1.58696	0.000406104	0.00250085	173.584	-0.612498	0.0527573	0.118609	Pentatricopeptide repeat-containing proteinIPR002885 (Pentatricopeptide repeat), IPR011990 (Tetratricopeptide-like helical)	GO:0003674,GO:0005739
MLOC_63077	1630.8	1.61944	0.000407313	0.00250744	1046.8	0.762054	0.0062644	0.020694	Adhesin FhaB	EC:1.1.1.22,GO:0003674,GO:0003979,GO:0008150,GO:0016491,GO:0016616,GO:0051287,GO:0051287,GO:0055114,GO:0055114
MLOC_12288	99.9119	-1.78096	0.000409032	0.00251716	272.767	1.12117	0.0328283	0.080771	FASCICLIN-like arabinogalactan-protein 11 LENGTH=246IPR000782 (FAS1 domain)
MLOC_10579	1607.81	1.30061	0.000410006	0.0025223	1083.04	0.461361	0.066714	0.142725	HVA22-like protein aIPR004345 (TB2/DP1/HVA22-related protein)	GO:0009409,GO:0009414,GO:0009737,GO:0016021,GO:0042538,
MLOC_60452	581.057	-1.53712	0.000411993	0.00253277	943.314	0.223133	0.349396	0.495666	ATP-dependent RNA helicase, putativeIPR001650 (Helicase, C-terminal), IPR007502 (Helicase-associated domain), IPR011709 (Domain of unknown function DUF1605), IPR014001 (Helicase, superfamily 1/2, ATP-binding domain)	EC:3.6.1,EC:3.6.1.15,EC:3.6.1.3,GO:0000166,GO:0003674,GO:0003676,GO:0003676,GO:0004386,GO:0004386,GO:0005524,GO:0005524,GO:0008026,GO:0008026,GO:0016887,GO:0017111,GO:0043167
MLOC_60898	339.933	-1.57524	0.000411965	0.00253277	392.749	-0.863617	0.00302341	0.0111461	unknown protein BEST Arabidopsis thaliana protein match is: unknown protein . LENGTH=567
MLOC_65522	88.459	1.91734	0.000412129	0.00253277	84.334	1.77943	3.5567e-05	0.000243328	PRA1 (Prenylated rab acceptor) family protein LENGTH=188IPR004895 (Prenylated rab acceptor PRA1)	GO:0005789,GO:0016021,GO:0016192,
MLOC_12822	4392.63	-1.16602	0.000414076	0.00254387	5431.32	-0.336144	0.14006	0.252137	Photosystem II reaction center psb28 proteinIPR005610 (Photosystem II Psb28, class 1)	GO:0009523,GO:0009579,GO:0009654,GO:0009654,GO:0015979,GO:0015979,GO:0015979,GO:0016020,GO:0043234,
MLOC_11869	241.981	-1.48751	0.000414667	0.00254664	370.309	0.0934499	0.712704	0.812023	UDP-N-acetylglucosamine--N-acetylmuramyl-(Pentapeptide) pyrophosphoryl-undecaprenol N-acetylglucosamine transferase, putativeIPR007235 (Glycosyl transferase, family 28, C-terminal)	GO:0005975,GO:0016758,GO:0016758,GO:0030246,GO:0030246,GO:0030259,GO:0030259,
MLOC_54315	2105.81	-1.53066	0.000415739	0.00255181	1979.15	-1.84049	4.78128e-09	9.06991e-08	Protein of unknown function (DUF1685) LENGTH=189IPR012881 (Protein of unknown function DUF1685)
MLOC_5534	15.2813	3.48825	0.000415792	0.00255181	8.18841	1.84494	0.012923	0.0379253	GH3IPR004993 (GH3 auxin-responsive promoter)
MLOC_10456	1880.36	1.94618	0.000417599	0.00256203	579.403	-0.648839	0.0749375	0.156202	RAS-related GTP-binding nuclear protein 2 LENGTH=221IPR001806 (Small GTPase superfamily), IPR002041 (Ran GTPase), IPR005225 (Small GTP-binding protein domain)	EC:3.6.1,EC:3.6.1.15,GO:0003924,GO:0003924,GO:0003924,GO:0005525,GO:0005525,GO:0005575,GO:0005622,GO:0006184,GO:0006184,GO:0006810,GO:0006886,GO:0006886,GO:0006913,GO:0006913,GO:0006913,GO:0007165,GO:0007165,GO:0007264,GO:0007264,GO:0043167
MLOC_11271	2110.94	-1.60326	0.000418716	0.00256801	2768.66	-0.435694	0.0828997	0.169009	Receptor-like kinaseIPR000858 (S-locus glycoprotein), IPR001480 (Bulb-type lectin domain), IPR003609 (Apple-like), IPR011009 (Protein kinase-like domain)	GO:0004672,GO:0004672,GO:0004674,GO:0005524,GO:0005524,GO:0005529,GO:0005529,GO:0006468,GO:0006468,GO:0048544,GO:0048544,
MLOC_56552	9180.83	-1.36883	0.000420096	0.0025756	11726	-0.375402	0.0664221	0.142251	Helicase, putativeIPR001650 (Helicase, C-terminal), IPR012961 (DSH, C-terminal), IPR014001 (Helicase, superfamily 1/2, ATP-binding domain)	GO:0003674,GO:0003676,GO:0003676,GO:0003724,GO:0004386,GO:0004386,GO:0005524,GO:0005524,GO:0008026,GO:0008026,GO:0009570,GO:0009793,GO:0010494,GO:0010497,GO:0016441,GO:0016556,GO:0016818,GO:0031047,GO:0043167,
MLOC_8139	532.513	-1.98099	0.000421816	0.00258527	924.907	0.194408	0.568235	0.698571	Protein of unknown function (DUF1677) LENGTH=165IPR012876 (Protein of unknown function DUF1677, plant)
MLOC_77551	498.525	1.53033	0.000423082	0.00259215	645.974	1.94743	6.38811e-08	9.19198e-07	Kinase, putativeIPR021720 (Malectin)	GO:0004674,GO:0005524,GO:0005886,GO:0009506,GO:0009742,GO:0009788,GO:0009791,GO:0009873,GO:0010483,GO:0016021,GO:0030308,GO:0043680,GO:0046777,GO:0050832
MLOC_35580	48.756	-2.23433	0.000423701	0.00259506	65.0012	-0.669805	0.150804	0.266741	Retrotransposon protein, putative, unclassifiedIPR000477 (Reverse transcriptase)	GO:0003723,GO:0003723,GO:0003964,GO:0003964,GO:0006278,GO:0006278
MLOC_10207	1091.73	-1.63656	0.000423857	0.00259514	1413.9	-0.498183	0.0394122	0.0936505	Kinase family proteinIPR011009 (Protein kinase-like domain)	GO:0004672,GO:0004672,GO:0004674,GO:0004674,GO:0004712,GO:0005524,GO:0005524,GO:0005886,GO:0006464,GO:0006468,GO:0016301,GO:0016772,GO:0043167,
MLOC_26683	27358.9	-1.38112	0.000424329	0.00259714	33657.8	-0.509118	0.0100872	0.0308982	RNA-binding proteinIPR012677 (Nucleotide-binding, alpha-beta plait)	GO:0000166,GO:0003676,GO:0003676,
MLOC_63065	3611.2	1.34013	0.000425044	0.00260064	2317.63	0.397278	0.0598037	0.130814	G-box-binding factorIPR004827 (Basic-leucine zipper domain), IPR012900 (G-box binding, MFMR)	GO:0003674,GO:0004672,GO:0004672,GO:0005515,GO:0005524,GO:0005524,GO:0006464,GO:0006468,GO:0016301,GO:0043167
MLOC_78192	6961.79	1.69288	0.000425649	0.00260346	3786.35	0.493703	0.0148111	0.042288	MLOC_78192	GO:0003674,GO:0003824
MLOC_80052	1036.81	1.33745	0.000426118	0.00260545	528.369	-0.240142	0.312096	0.456551	Sucrose transporter 4IPR005989 (Sucrose/H+ symporter, plant), IPR011701 (Major facilitator superfamily)	GO:0005794,GO:0005886,GO:0005985,GO:0008515,GO:0009620,GO:0009695,GO:0009753,GO:0010200,GO:0015293,GO:0016021,GO:0016021,GO:0055085,GO:0055085,GO:0090406
MLOC_10067	88.9305	-1.84697	0.000427248	0.00261059	165.081	0.404381	0.247856	0.385522	BTB/POZ domain containing proteinIPR008974 (TRAF-like), IPR011333 (BTB/POZ fold)	GO:0003674,GO:0005515,GO:0005515,
MLOC_38219	2443.48	-1.29736	0.000427108	0.00261059	2992.63	-0.456133	0.133983	0.243747	Protein arginine N-methyltransferase 1IPR007857 (Skb1 methyltransferase)	GO:0005737,GO:0005737,GO:0006479,GO:0008168,GO:0008168,
MLOC_66066	720.961	-1.32678	0.000429276	0.0026221	1289.93	0.568237	0.0107	0.0324854	tRNA (guanine-N-7) methyltransferase LENGTH=312IPR003358 (tRNA (guanine-N-7) methyltransferase)	EC:2.1.1,EC:2.1.1.33,GO:0006399,GO:0006400,GO:0006400,GO:0008168,GO:0008176,GO:0008176
MLOC_54532	1376.68	1.41402	0.000431887	0.00263715	623.347	-0.465602	0.160015	0.278841	BTB/POZ and TAZ domain-containing protein 4IPR000197 (Zinc finger, TAZ-type), IPR011333 (BTB/POZ fold)	EC:2.3.1,EC:2.3.1.48,GO:0000988,GO:0003674,GO:0003712,GO:0003712,GO:0004402,GO:0004402,GO:0005515,GO:0005515,GO:0005634,GO:0005634,GO:0005634,GO:0006355,GO:0006355,GO:0008270,GO:0008270,GO:0009058,GO:0009553,GO:0009555,GO:0009954,GO:0010227,GO:0016567,GO:0016746,GO:0034641,GO:0043167,GO:0048439,GO:0048573
MLOC_66439	759.854	-1.29152	0.000433969	0.00264897	1012.86	-0.187459	0.371961	0.51938	Auxin response factor 11IPR010525 (Auxin response factor), IPR015300 (DNA-binding pseudobarrel domain)	GO:0003677,GO:0003677,GO:0005634,GO:0005634,GO:0006351,GO:0006355,GO:0006355,GO:0008150,GO:0009058,GO:0009725,GO:0009734,GO:0034641
MLOC_64578	1046.81	1.42472	0.000435314	0.00265629	1004.91	1.36328	1.64231e-08	2.70719e-07	RNA binding protein, putativeIPR012677 (Nucleotide-binding, alpha-beta plait)	GO:0000166,GO:0003674,GO:0003676,GO:0003676,GO:0005739,
MLOC_73427	29.2435	-2.71327	0.000435588	0.00265706	47.0978	-0.277943	0.572399	0.701531	Leucine-rich repeat receptor-like protein kinaseIPR001611 (Leucine-rich repeat)	GO:0005515,GO:0005515
MLOC_13876	97.7887	-2.20018	0.000436684	0.00266284	132.599	-0.62448	0.125559	0.231751	MLOC_13876	GO:0004970,GO:0005234,GO:0006810,GO:0016020,GO:0016021,GO:0030288
MLOC_74810	723.709	1.34815	0.00043723	0.00266527	352.265	-0.365081	0.161658	0.281271	Rho GTPase activating protein 2IPR000095 (PAK-box/P21-Rho-binding), IPR008936 (Rho GTPase activation protein)	GO:0005515,GO:0005622,GO:0005622,GO:0005622,GO:0007165,GO:0007165,GO:0007165,
MLOC_55684	102.545	1.75782	0.000438682	0.00267232	56.7269	0.564873	0.272448	0.413234	Protein kinase, putative, expressedIPR002902 (Gnk2-homologous domain), IPR011009 (Protein kinase-like domain), IPR013320 (Concanavalin A-like lectin/glucanase, subgroup)	GO:0004672,GO:0004674,GO:0004674,GO:0005524,GO:0005524,GO:0006468,GO:0006468,
MLOC_58387	1566.31	1.46108	0.000438657	0.00267232	900.989	0.290765	0.177633	0.302103	Rer1 protein, putativeIPR004932 (Retrieval of early ER protein Rer1)	GO:0016021,GO:0016021
MLOC_55153	15106.6	-1.61776	0.000439257	0.00267492	19184.7	-0.554238	0.00951228	0.0294075	Cellulose synthaseIPR005150 (Cellulose synthase), IPR013083 (Zinc finger, RING/FYVE/PHD-type)	EC:2.4.1,EC:2.4.1.12,GO:0005575,GO:0005886,GO:0005975,GO:0009058,GO:0016020,GO:0016021,GO:0016757,GO:0016760,GO:0016760,GO:0030244,GO:0030244,GO:0046872,GO:0071555,
MLOC_54334	19340	-1.22853	0.000439931	0.00267812	20262.1	-0.999314	8.19767e-08	1.14326e-06	Thylakoid membrane phosphoprotein 14 kDa, chloroplast, putative	GO:0006364,GO:0009535,GO:0009657,GO:0010103,GO:0010207,GO:0035304,GO:0043085,
MLOC_75658	907.286	-1.26892	0.000440936	0.00268334	1164.62	-0.291362	0.179955	0.304993	Chaperone protein dnaJ 16IPR003095 (Heat shock protein DnaJ)	GO:0006457,GO:0006457,GO:0031072,GO:0031072,GO:0051082,GO:0051082
MLOC_77110	16.4525	3.5077	0.000442946	0.00269466	20.607	3.29927	1.38056e-06	1.38869e-05	GRAS family transcription factorIPR005202 (Transcription factor GRAS)	GO:0006351,GO:0006355
MLOC_13411	496.671	-1.56837	0.00044327	0.00269573	1916.43	1.9767	2.52409e-13	9.94051e-12	SAP-like protein BP-73IPR011112 (Rho termination factor, N-terminal)	GO:0006353,GO:0006353,GO:0009058,GO:0034641
MLOC_1385	1513.75	1.33572	0.000444078	0.00269973	950.037	0.327695	0.210362	0.342093	Major facilitator superfamily transporterIPR011701 (Major facilitator superfamily), IPR016196 (Major facilitator superfamily domain, general substrate transporter)	GO:0003674,GO:0009058,GO:0009058,GO:0009058,GO:0016740,GO:0016769,GO:0030170,GO:0030170,GO:0043167,
MLOC_60814	432.269	-1.38868	0.000444487	0.00270131	547.413	-0.415292	0.0852348	0.172991	Methyltransferase-like protein 7AIPR013216 (Methyltransferase type 11)	GO:0008152,GO:0008152,GO:0008168,GO:0008168
MLOC_3419	361.358	1.33847	0.000444692	0.00270165	823.126	2.71418	3.35364e-17	2.55271e-15	Early nodulin 20, putativeIPR008972 (Cupredoxin)	GO:0003674,GO:0005507,GO:0005507,GO:0009055,GO:0009055,
MLOC_54179	109.04	-1.76139	0.000445728	0.00270703	235.322	0.774268	0.0300763	0.0755809	tRNA dimethylallyltransferase 9IPR018022 (tRNA delta(2)-isopentenylpyrophosphate transferase)	GO:0005524,GO:0005524,GO:0006399,GO:0008033,GO:0008033,GO:0016740,GO:0043167,
MLOC_39717	2564.95	-1.73693	0.000446298	0.00270958	2442.05	-1.98495	2.38182e-08	3.78169e-07	MLOC_39717
MLOC_58221	93.3633	-2.04446	0.000447176	0.002714	109.136	-1.13613	0.00226755	0.0087737	NB-ARC domain-containing disease resistance protein LENGTH=926IPR002182 (NB-ARC)	GO:0005524,GO:0005524,GO:0006915,GO:0006915,GO:0043167,GO:0043531
MLOC_38663	7044.46	-2.94821	0.000447548	0.00271443	12518.1	-0.0803946	0.741544	0.833001	Tetratricopeptide repeat-containing protein
MLOC_5442	231.395	-1.47077	0.000447532	0.00271443	338.684	-0.0182812	0.946519	0.968219	Protein of Unknown Function (DUF239) LENGTH=430IPR004314 (Domain of unknown function DUF239)
MLOC_35029	930.755	1.42024	0.000447837	0.00271527	622.835	0.59561	0.0285858	0.0725599	Protein transport protein sec61 gamma subunitIPR001901 (Protein translocase complex, SecE/Sec61-gamma subunit), IPR023391 (Protein translocase SecE domain)	GO:0006605,GO:0006605,GO:0006886,GO:0015450,GO:0016020,GO:0016020
MLOC_64521	223.958	-1.41325	0.000448175	0.00271641	488.672	0.949655	0.00174779	0.00702686	Pentatricopeptide repeat proteinIPR002885 (Pentatricopeptide repeat), IPR011990 (Tetratricopeptide-like helical)	GO:0009507,GO:0031425
MLOC_39526	471.898	-1.51289	0.000450797	0.00273139	649.678	-0.225832	0.319045	0.463126	Ribosomal RNA small subunit methyltransferase IIPR000878 (Tetrapyrrole methylase)	GO:0006261,GO:0008152,GO:0008168,GO:0008168,GO:0009407,GO:0010583
MLOC_69456	138.432	1.83234	0.00045127	0.00273334	85.7356	0.911185	0.0398434	0.0943969	ATP-dependent zinc metalloprotease FtsHIPR003959 (ATPase, AAA-type, core)	GO:0005524,GO:0005524,GO:0043167,
MLOC_17814	3233.27	1.16922	0.000452545	0.00274014	2750.67	0.843942	1.43329e-05	0.000110024	Mitogen-activated protein kinaseIPR008351 (JNK MAP kinase), IPR011009 (Protein kinase-like domain)	GO:0000169,GO:0004672,GO:0004672,GO:0004707,GO:0005524,GO:0005524,GO:0005634,GO:0005737,GO:0006468,GO:0006468,GO:0009595,GO:0009626,GO:0009738,GO:0009867,GO:0010120,GO:0010229,GO:0019684,GO:0031348,GO:0042742,GO:0043069,GO:0048481,GO:0050832,GO:0080136,
MLOC_4486	698.796	1.33427	0.000454238	0.00274947	506.382	0.67109	0.00641367	0.0211254	Protein transport protein SFT2, putativeIPR007305 (Vesicle transport protein, Got1/SFT2-like)	GO:0005575,GO:0006810,GO:0016021,GO:0016021,GO:0016192,GO:0016192,GO:0016192,
MLOC_51058	1047.29	1.30073	0.000454444	0.0027498	966.744	1.15462	4.68302e-07	5.329e-06	Membrane protein insertase YidCIPR001708 (Membrane insertion protein, OxaA/YidC)	GO:0005575,GO:0009535,GO:0009902,GO:0010027,GO:0016021,GO:0016021,GO:0034660,GO:0051205,GO:0051205,GO:0061024
MLOC_34955	329.487	1.70756	0.000455955	0.00275801	320.116	1.69055	2.70379e-10	6.33659e-09	Histone H3IPR000164 (Histone H3), IPR009072 (Histone-fold)	GO:0000786,GO:0000786,GO:0003677,GO:0003677,GO:0005634,GO:0006334
MLOC_18094	339.477	2.26416	0.000456195	0.00275854	142.218	0.75776	0.0492132	0.111989	MLOC_18094	GO:0003674,GO:0005215,GO:0005575,GO:0006810,GO:0006810,GO:0016020
MLOC_67155	291.975	-1.48006	0.000456738	0.0027609	307.778	-1.17216	8.89735e-05	0.000541432	unknown protein BEST Arabidopsis thaliana protein match is: unknown protein . LENGTH=109
MLOC_70921	306.674	1.94183	0.000457708	0.00276584	133.642	0.324139	0.478399	0.619632	Late embryogenesis abundant (LEA) hydroxyproline-rich glycoproteinIPR004864 (Late embryogenesis abundant protein, LEA-14)
MLOC_39261	125.837	-1.87202	0.000457968	0.00276649	170.684	-0.4791	0.158156	0.276559	MLOC_39261	GO:0004672,GO:0005524,GO:0006464,GO:0006464,GO:0016301,GO:0043167
MLOC_13403	439.833	1.60884	0.000458794	0.00277055	277.466	0.704679	0.0137177	0.0398124	Protein RHOMBOID-like 1IPR002610 (Peptidase S54, rhomboid)	EC:3.4.21,GO:0004252,GO:0004252,GO:0005575,GO:0006508,GO:0008150,GO:0008150,GO:0008233,GO:0016021,GO:0016021
MLOC_4908	181.534	-1.46752	0.000459819	0.00277581	237.215	-0.358503	0.200582	0.33034	GlycosyltransferaseIPR002495 (Glycosyl transferase, family 8)	EC:2.4.1.43,GO:0016757,GO:0016757,
MLOC_21175	830.707	1.46991	0.000460326	0.00277794	433.756	0.0481152	0.85841	0.911652	Protein of unknown function (DUF1230) LENGTH=265IPR009631 (Uncharacterised protein family Ycf36)	GO:0015996,
MLOC_44472	61.1465	1.95805	0.000461614	0.00278479	30.9381	0.616349	0.266258	0.406329	70 kDa heat shock proteinIPR001023 (Heat shock protein Hsp70)	GO:0008152,GO:0008152,GO:0016758,GO:0016758
MLOC_1497	2300.37	-1.20216	0.000466233	0.00281075	2604.86	-0.666076	0.00304286	0.0112087	Glucose-6-phosphate isomeraseIPR001672 (Phosphoglucose isomerase (PGI))	EC:5.3.1.9,GO:0004347,GO:0004347,GO:0005975,GO:0006091,GO:0006094,GO:0006094,GO:0006096,GO:0006096,GO:0009056,GO:0009058,GO:0016853,GO:0044281,
MLOC_61686	1263.14	1.43733	0.000466351	0.00281075	633.429	-0.121745	0.591038	0.717067	Protein kinaseIPR011009 (Protein kinase-like domain)	EC:2.7.11,GO:0004672,GO:0004674,GO:0004674,GO:0005524,GO:0005524,GO:0006464,GO:0006468,GO:0006468,GO:0016301,GO:0043167,
MLOC_61941	1545.27	1.23437	0.000466384	0.00281075	989.213	0.247955	0.270064	0.410511	Magnesium transporter MRS2	GO:0006810,GO:0006810,GO:0015095,GO:0022857
MLOC_74290	29.8612	2.74881	0.000466601	0.00281112	29.7006	2.35811	0.000223813	0.00120996	3-ketoacyl-CoA synthaseIPR012392 (Very-long-chain 3-ketoacyl-CoA synthase), IPR016039 (Thiolase-like)	GO:0006633,GO:0006633,GO:0008610,GO:0016020,GO:0016020,GO:0016747,GO:0016747,
MLOC_53688	9.68739	3.85316	0.000468352	0.00282073	3.5627	1.35633	0.0545855	NA	PectinesteraseIPR011050 (Pectin lyase fold/virulence factor)	GO:0005618,GO:0005618,GO:0030599,GO:0030599,GO:0042545,GO:0042545,GO:0045330,
MLOC_44267	17.2193	3.34251	0.000468607	0.00282132	4.44261	0.93474	0.204371	NA	MLOC_44267
MLOC_32780	56.2053	-2.92484	0.000471878	0.00284007	81.7897	-0.665379	0.137655	0.248879	MLOC_32780	GO:0000786,GO:0003674,GO:0003677,GO:0003677,GO:0005634,GO:0005694,GO:0043234,
MLOC_6955	11373.5	-2.295	0.000472515	0.00284201	17143.8	-0.352368	0.0518369	0.116945	GTP-binding elongation factorIPR000795 (Protein synthesis factor, GTP-binding), IPR005225 (Small GTP-binding protein domain), IPR009000 (Translation elongation/initiation factor/Ribosomal, beta-barrel)	EC:3.6.1,EC:3.6.1.15,GO:0000302,GO:0003746,GO:0003924,GO:0003924,GO:0005525,GO:0005525,GO:0009570,GO:0010468,GO:0031425,GO:0043167
MLOC_76419	8594.3	-1.2442	0.000472494	0.00284201	13056.1	0.204622	0.372615	0.520093	Glutamate-1-semialdehyde 2,1-aminomutaseIPR005814 (Aminotransferase class-III), IPR015424 (Pyridoxal phosphate-dependent transferase, major domain)	EC:5.4.3.8,GO:0003674,GO:0008483,GO:0008483,GO:0009058,GO:0016853,GO:0030170,GO:0030170,GO:0033014,GO:0034641,GO:0042286,GO:0043167
MLOC_36991	6964.13	1.19524	0.000474117	0.0028507	4868.56	0.418124	0.0345663	0.0842918	MLOC_36991	GO:0005509,
MLOC_64728	46.5896	2.14166	0.000474275	0.0028507	31.7874	1.3592	0.014287	0.041155	Kinase-like proteinIPR000742 (Epidermal growth factor-like domain), IPR000858 (S-locus glycoprotein), IPR001480 (Bulb-type lectin domain), IPR011009 (Protein kinase-like domain), IPR013320 (Concanavalin A-like lectin/glucanase, subgroup)	EC:2.7.11,GO:0003674,GO:0004672,GO:0004674,GO:0005524,GO:0005524,GO:0005529,GO:0005529,GO:0006464,GO:0006468,GO:0006468,GO:0008150,GO:0016301,GO:0043167,GO:0048544,GO:0048544
MLOC_10676	23116.4	-1.2548	0.000475293	0.00285587	36883.1	0.325408	0.207622	0.338885	Ketol-acid reductoisomeraseIPR013023 (Acetohydroxy acid isomeroreductase), IPR016040 (NAD(P)-binding domain)	EC:1.1.1.86,GO:0003674,GO:0004455,GO:0004455,GO:0005507,GO:0005618,GO:0005739,GO:0006094,GO:0006096,GO:0006164,GO:0006520,GO:0008150,GO:0008652,GO:0009058,GO:0009082,GO:0009082,GO:0009097,GO:0009099,GO:0009570,GO:0009651,GO:0009941,GO:0016491,GO:0016491,GO:0016853,GO:0048046,GO:0050662,GO:0055114,
MLOC_5656	9328.06	-1.86514	0.0004771	0.00286577	11984.4	-0.678537	0.000661626	0.00307807	Signal recognition particle protein, putativeIPR004780 (Signal recognition particle, SRP)	GO:0003924,GO:0005525,GO:0005525,GO:0006614,GO:0006614,GO:0008312,GO:0008312,GO:0048500,GO:0048500,
MLOC_52033	1795.29	1.17516	0.000477454	0.00286695	986.03	-0.272502	0.293849	0.436843	Leucine-rich repeat containing protein, putativeIPR001611 (Leucine-rich repeat), IPR019955 (Ubiquitin supergroup)	GO:0005515,GO:0005515
MLOC_22579	155.499	1.86644	0.000477968	0.00286908	68.3885	0.225949	0.625694	0.744944	Ovate family protein 4IPR006458 (Ovate protein family, C-terminal)	GO:0003677,
MLOC_65479	309.387	1.42031	0.000479209	0.00287558	265.849	1.12799	5.42987e-05	0.000352319	plastid division2 LENGTH=307	GO:0031359,GO:0043572
MLOC_52140	13048.5	-1.84887	0.000482156	0.00289229	14875.6	-1.1541	9.20954e-08	1.26778e-06	NHL repeat-containing protein 2IPR005833 (Haloacid dehalogenase/epoxide hydrolase), IPR005834 (Haloacid dehalogenase-like hydrolase), IPR006402 (HAD-superfamily hydrolase, subfamily IA, variant 3), IPR011042 (Six-bladed beta-propeller, TolB-like), IPR012336 (Thioredoxin-like fold), IPR023214 (HAD-like domain)	GO:0000023,GO:0003674,GO:0003824,GO:0005515,GO:0005515,GO:0008152,GO:0009534,GO:0009570,GO:0009773,GO:0009902,GO:0010027,GO:0016117,GO:0016491,GO:0016491,GO:0016491,GO:0016787,GO:0019252,GO:0019288,GO:0034660,
MLOC_61343	403.719	-1.76224	0.000484489	0.00290533	614.307	-0.0647409	0.775693	0.85704	MLOC_61343	GO:0006855,GO:0015238,GO:0015297,GO:0016020,GO:0016021,GO:0031969
MLOC_59824	10637.8	-1.28313	0.000486516	0.00291652	13836.1	-0.258694	0.220519	0.354317	Chaperone protein DNAj, putativeIPR003095 (Heat shock protein DnaJ)	GO:0003674,GO:0003676,GO:0005524,GO:0006457,GO:0006457,GO:0006950,GO:0008270,GO:0009408,GO:0031072,GO:0031072,GO:0043167,GO:0051082,GO:0051082,
MLOC_8113	16.6548	3.32462	0.000490961	0.00294219	6.03959	1.33769	0.0720479	0.151558	RING finger proteinIPR013083 (Zinc finger, RING/FYVE/PHD-type)	GO:0003674,GO:0008270,GO:0043167,
MLOC_58454	2408.37	1.18088	0.000491557	0.00294478	1483.7	0.0697168	0.727776	0.822841	CalmodulinIPR011992 (EF-hand-like domain)	GO:0005509,GO:0005509,GO:0043167,
MLOC_43110	48.5033	-2.26137	0.000496806	0.00297511	48.0844	-2.14973	4.80285e-05	0.000316279	MLOC_43110
MLOC_68976	771.579	1.645	0.000496949	0.00297511	554.494	1.0322	0.000221937	0.00120198	3-ketoacyl-CoA synthaseIPR012392 (Very-long-chain 3-ketoacyl-CoA synthase), IPR016039 (Thiolase-like)	GO:0005575,GO:0006629,GO:0006633,GO:0006633,GO:0008610,GO:0009058,GO:0016020,GO:0016020,GO:0016746,GO:0016747,GO:0016747,GO:0044281
MLOC_33074	230.761	-1.73767	0.000500289	0.00299411	364.174	0.0466993	0.873175	0.92096	6,7-dimethyl-8-ribityllumazine synthaseIPR002180 (6,7-dimethyl-8-ribityllumazine synthase)	GO:0005623,GO:0009058,GO:0009231,GO:0009231,GO:0009349,GO:0009349,GO:0034641,GO:0043234,GO:0044281,
MLOC_38262	220.394	-1.833	0.000500505	0.00299441	357.542	0.0811924	0.828036	0.892461	Kinase, putativeIPR008985 (Concanavalin A-like lectin/glucanase), IPR011009 (Protein kinase-like domain)	EC:2.7.11,GO:0003674,GO:0004672,GO:0004674,GO:0005488,GO:0005524,GO:0005524,GO:0006464,GO:0006468,GO:0006468,GO:0016301,GO:0030246,GO:0043167,
MLOC_67940	2305.63	1.49331	0.000502684	0.00300646	1582.57	0.749816	0.00308514	0.0113391	GAI-like protein 1IPR005202 (Transcription factor GRAS), IPR021914 (Transcriptional factor DELLA, N-terminal)	GO:0000988,GO:0000988,GO:0005634,GO:0005634,GO:0006351,GO:0006355
MLOC_18654	31.8676	2.71585	0.000505025	0.00301945	12.9916	1.04929	0.133495	0.243129	Unknown protein
MLOC_67281	9429.72	-1.13517	0.000506701	0.00302848	10848.2	-0.558322	0.00266656	0.0100536	Soul heme-binding family proteinIPR006917 (SOUL haem-binding protein), IPR011256 (Regulatory factor, effector, bacterial), IPR018790 (Protein of unknown function DUF2358)
MLOC_21503	3949.51	-1.16823	0.000507172	0.00303028	4113.76	-0.96733	4.44116e-07	5.07609e-06	Mitochondrial carrier protein, putativeIPR002067 (Mitochondrial carrier protein), IPR011992 (EF-hand-like domain), IPR023395 (Mitochondrial carrier domain)	GO:0005509,GO:0016021,GO:0043167,GO:0055085,GO:0055085,
EPlHVUG00000010087	239.87	-2.25933	0.000507933	0.00303383	383.436	-0.152382	0.576517	0.705259	EPlHVUG00000010087
MLOC_61028	1458.29	1.57085	0.000509165	0.00304018	1027.25	0.898968	0.000884355	0.00393056	Copine-like proteinIPR010734 (Copine), IPR013083 (Zinc finger, RING/FYVE/PHD-type)	GO:0005515,GO:0008270,GO:0008270,
MLOC_74160	367.168	1.72106	0.000510757	0.00304868	193.249	0.440781	0.178663	0.303343	Protein of unknown function (DUF3511) LENGTH=116IPR021899 (Protein of unknown function DUF3511)
MLOC_27455	5085.48	1.39659	0.00051094	0.00304877	3289.55	0.493892	0.0214252	0.0572561	MLOC_27455	GO:0016788,
MLOC_5268	1443.78	1.33482	0.000513164	0.00306103	781.559	-0.0618344	0.797998	0.872136	Alkaline ceramidaseIPR008901 (Ceramidase)	GO:0005575,GO:0005783,GO:0005794,GO:0006629,GO:0006672,GO:0006672,GO:0016021,GO:0016021,GO:0016810,GO:0016811,GO:0016811,
MLOC_73304	13820	-1.19874	0.000513777	0.00306367	30478.3	1.07396	0.000153266	0.000869351	Protochlorophyllide reductase BIPR002198 (Short-chain dehydrogenase/reductase SDR)	EC:1.3.1.33,GO:0003959,GO:0008150,GO:0008152,GO:0008152,GO:0016491,GO:0016491,GO:0016630,GO:0018548,GO:0052690
MLOC_6520	204.666	-1.93766	0.000513978	0.00306386	180.565	-2.96795	3.65157e-10	8.39491e-09	Glutaredoxin family proteinIPR011905 (Glutaredoxin-like, plant II), IPR012336 (Thioredoxin-like fold)	GO:0003674,GO:0009055,GO:0009055,GO:0015035,GO:0015035,GO:0016491,GO:0042592,GO:0045454,GO:0045454,
MLOC_77437	93.9228	1.7641	0.000515147	0.00306981	47.5699	0.384467	0.426674	0.57299	IMP dehydrogenase/GMP reductase, putativeIPR009057 (Homeodomain-like)	GO:0003677,GO:0003677,GO:0003682,
MLOC_13165	7767.67	-2.15291	0.000515893	0.00307325	11007.6	-0.49175	0.0155979	0.0441862	30S Ribosomal protein S1IPR016027 (Nucleic acid-binding, OB-fold-like)	GO:0003674,GO:0003723,GO:0003723,GO:0006098,GO:0006655,GO:0006950,GO:0009073,GO:0009507,GO:0009902,GO:0010027,GO:0015995,GO:0016117,GO:0019252,GO:0019288,GO:0019344,GO:0034660,GO:0042793,
MLOC_72552	2466.49	-1.26662	0.000517994	0.00308474	2519.64	-1.12891	1.03027e-05	8.2586e-05	Protein of unknown function (DUF1336) LENGTH=513IPR009769 (Domain of unknown function DUF1336)
MLOC_70713	18969.6	1.16215	0.000520111	0.00309633	9297.04	-0.684781	0.000713039	0.00327272	UDP-D-glucose epimerase 1IPR001509 (NAD-dependent epimerase/dehydratase), IPR005886 (UDP-glucose 4-epimerase)	EC:5.1.3.2,GO:0003674,GO:0003824,GO:0003978,GO:0005975,GO:0006012,GO:0016853,GO:0044237,GO:0050662,GO:0050662
MLOC_59162	5250.32	1.41041	0.000522288	0.00310827	2268.31	-0.657442	0.00348533	0.0125752	NAC domain-containing protein 48IPR003441 (No apical meristem (NAM) protein)	GO:0003677,GO:0003677,GO:0006355,GO:0006355,GO:0009058,GO:0034641
MLOC_76086	481.418	-1.6466	0.000525415	0.00312585	2143.7	2.17364	7.2185e-13	2.65794e-11	rRNA methyltransferase, putativeIPR004441 (RNA methyltransferase TrmH family)	EC:2.1.1,GO:0003723,GO:0003723,GO:0006396,GO:0006396,GO:0008168,GO:0008168,GO:0008173,GO:0008173,GO:0009507,GO:0034641,
MLOC_53679	61.2935	-1.9617	0.000528359	0.00314233	109.574	0.269518	0.455352	0.599282	UDP-Glycosyltransferase superfamily protein LENGTH=456IPR002213 (UDP-glucuronosyl/UDP-glucosyltransferase)	GO:0008150,GO:0008152,GO:0008152,GO:0016757,GO:0016758,GO:0016758
MLOC_61515	14321.2	-1.31833	0.000530201	0.00315224	15003	-1.08711	2.07157e-09	4.20252e-08	unknown protein LOCATED IN: chloroplast EXPRESSED IN: 21 plant structures EXPRESSED DURING: 13 growth stages Has 87 Blast hits to 86 proteins in 34 species: Archae - 0 Bacteria - 13 Metazoa - 27 Fungi - 0 Plants - 40 Viruses - 0 Other Eukaryotes - 7 (source: NCBI BLink). LENGTH=110IPR001305 (Heat shock protein DnaJ, cysteine-rich domain)	GO:0000023,GO:0006098,GO:0009507,GO:0019252
MLOC_7408	751.583	-1.4298	0.000532324	0.00316382	830.844	-0.940729	4.6385e-05	0.000306741	WPP domain-associated protein
MLOC_4126	108.201	-2.07801	0.000536535	0.0031878	136.93	-0.826106	0.0142501	0.0410749	MLOC_4126	GO:0003843,
MLOC_61996	1352.22	-1.19298	0.000538713	0.0031997	1248.86	-1.58092	4.16847e-14	1.90217e-12	Kinesin-related proteinIPR001715 (Calponin homology domain), IPR001752 (Kinesin, motor domain)	GO:0003674,GO:0003777,GO:0003777,GO:0005515,GO:0005515,GO:0005524,GO:0005524,GO:0005871,GO:0005874,GO:0007018,GO:0007018,
MLOC_15761	63.4992	3.12993	0.000540375	0.00320684	27.8349	1.63144	0.0220718	0.0586637	Jasmonate-induced protein
MLOC_4872	681.987	1.32167	0.000540319	0.00320684	457.948	0.478629	0.0532522	0.119448	ATPase, AAA family proteinIPR003959 (ATPase, AAA-type, core)	GO:0005524,GO:0005524,GO:0017111,
MLOC_69002	40.5429	2.55094	0.000540449	0.00320684	18.9235	1.16508	0.074244	0.155002	C-repeat binding factor 2IPR016177 (DNA-binding, integrase-type)	GO:0003677,GO:0003700,GO:0003700,GO:0005634,GO:0006351,GO:0006355,GO:0006355,
MLOC_14812	344.848	1.38094	0.000541452	0.00321174	374.688	1.53259	3.30335e-07	3.88847e-06	unknown protein Has 30 Blast hits to 30 proteins in 10 species: Archae - 0 Bacteria - 0 Metazoa - 0 Fungi - 0 Plants - 30 Viruses - 0 Other Eukaryotes - 0 (source: NCBI BLink). LENGTH=85
MLOC_66224	5735.38	1.21297	0.000543325	0.00322179	3948.01	0.404509	0.0697593	0.147785	Betaine aldehyde dehydrogenaseIPR016161 (Aldehyde/histidinol dehydrogenase)	GO:0008152,GO:0016491,GO:0016620,GO:0055114
MLOC_67259	3293.98	-1.22773	0.000550749	0.00326367	2964.51	-1.74788	3.06133e-10	7.1376e-09	Kelch repeat-containing F-box-likeIPR015916 (Galactose oxidase, beta-propeller)	GO:0005515,GO:0005515
MLOC_68540	537.823	-1.74591	0.000550599	0.00326367	796.832	-0.138474	0.580139	0.708207	Pentatricopeptide repeat-containing proteinIPR002885 (Pentatricopeptide repeat), IPR011990 (Tetratricopeptide-like helical)	GO:0003674,GO:0007020,GO:0009451,GO:0009507
MLOC_54191	601.719	1.58878	0.00055224	0.00327143	296.909	0.0820441	0.763152	0.848675	ERI1 exoribonucleaseIPR012337 (Ribonuclease H-like domain)	EC:3.1,GO:0003674,GO:0003676,GO:0004518,GO:0004527,
MLOC_72240	3132.91	1.25632	0.000554904	0.00328614	2233.82	0.544908	0.016243	0.0456806	Acyl-[acyl-carrier-protein] desaturaseIPR005067 (Fatty acid desaturase, type 2), IPR009078 (Ferritin/ribonucleotide reductase-like)	EC:1.14.19,EC:1.14.19.2,GO:0006629,GO:0006631,GO:0006631,GO:0006633,GO:0006633,GO:0008150,GO:0009058,GO:0009507,GO:0016491,GO:0016491,GO:0044281,GO:0045300,GO:0045300,GO:0046872,GO:0055114,GO:0055114
MLOC_75270	2217.9	-1.51373	0.000555306	0.00328744	2695.68	-0.642509	0.00208565	0.00816438	FAD dependent oxidoreductaseIPR008671 (Lycopene cyclase-type, FAD-binding)	GO:0009507,GO:0016117,GO:0016117,GO:0016705,GO:0016705,
MLOC_64975	1452.07	1.19121	0.000555962	0.00329025	899.48	0.100561	0.637955	0.755619	TUBBY proteinIPR000007 (Tubby, C-terminal)
MLOC_13927	868.299	1.27996	0.000559146	0.003308	1466.06	2.23106	1.2149e-18	1.12292e-16	Peroxidase superfamily protein LENGTH=337IPR010255 (Haem peroxidase)	EC:1.11.1.7,GO:0003674,GO:0004601,GO:0004601,GO:0006950,GO:0006979,GO:0006979,GO:0008150,GO:0016491,GO:0020037,GO:0020037,GO:0055114
MLOC_4200	7526.73	-1.39424	0.000560432	0.00331453	9063.2	-0.594631	0.00137263	0.00570324	U-box domain-containing proteinIPR008973 (C2 calcium/lipid-binding domain, CaLB), IPR016024 (Armadillo-type fold)	GO:0005515,GO:0005515,GO:0005737,GO:0005886,GO:0009506,GO:0009832,GO:0030244,GO:0051211
MLOC_81185	88.8952	-2.21484	0.000560842	0.00331587	143.593	-0.097334	0.784678	0.863518	Auxin transporter-like protein 3IPR013057 (Amino acid transporter, transmembrane)	GO:0000271,GO:0005886,GO:0006084,GO:0006865,GO:0009734,GO:0009825,GO:0009926,GO:0009932,GO:0010311,GO:0010328,GO:0010583,GO:0015293,GO:0016021,GO:0016126,GO:0016132,GO:0043481,GO:0048767,GO:0048829,GO:0071555,
MLOC_20798	2420.38	-1.89192	0.000563901	0.00333286	2796.95	-1.12547	1.9364e-07	2.43273e-06	Serine proteaseIPR001940 (Peptidase S1C, HrtA/DegP2/Q/S), IPR009003 (Peptidase cysteine/serine, trypsin-like)	EC:3.4.21,GO:0000023,GO:0003824,GO:0004252,GO:0004252,GO:0005515,GO:0006508,GO:0008150,GO:0008233,GO:0009543,GO:0010027,GO:0010206,GO:0019252,GO:0019761
MLOC_50803	25.7457	3.22549	0.000564519	0.00333542	2.87489	0.014792	0.983397	NA	MLOC_50803
MLOC_60842	25076.2	-1.37717	0.000570966	0.00337241	23556.2	-1.68313	2.01295e-10	4.83032e-09	Inositol-3-phosphate synthaseIPR002587 (Myo-inositol-1-phosphate synthase)	EC:5.5.1.4,GO:0004512,GO:0004512,GO:0005975,GO:0006021,GO:0006021,GO:0006629,GO:0008654,GO:0008654,GO:0009058,GO:0016853,GO:0044281
MLOC_8595	267.039	1.65682	0.000573096	0.00338389	134.855	0.250079	0.500313	0.638467	Cyclin-A1IPR014400 (Cyclin A/B/D/E)	GO:0000079,GO:0005634,GO:0005634,GO:0005634,GO:0006464,GO:0007049,GO:0019899,GO:0051301
MLOC_82034	155.74	-2.03765	0.000575497	0.00339695	285.396	0.307576	0.288069	0.430369	Glutamate receptorIPR001320 (Ionotropic glutamate receptor), IPR001638 (Extracellular solute-binding protein, family 3), IPR001828 (Extracellular ligand-binding receptor)	GO:0004871,GO:0004970,GO:0004970,GO:0005215,GO:0005215,GO:0005234,GO:0005234,GO:0005575,GO:0006810,GO:0006810,GO:0016020,GO:0016020,GO:0016021,GO:0022857,GO:0030288,GO:0030288
MLOC_18306	307.796	1.68026	0.00057632	0.00340068	185.037	0.693595	0.029169	0.0737921	RING finger proteinIPR013083 (Zinc finger, RING/FYVE/PHD-type)	GO:0008270,
MLOC_43354	1095.76	-1.67991	0.000576505	0.00340068	1430.77	-0.503164	0.0219154	0.058335	Transposon protein, putative, Mutator sub-classIPR004332 (Transposase, MuDR, plant)
MLOC_57206	740.941	-1.31976	0.000577572	0.00340475	960.215	-0.294928	0.189584	0.317069	Histone-lysine N-methyltransferase E(z)IPR001214 (SET domain), IPR003616 (Post-SET domain), IPR007728 (Pre-SET domain), IPR018848 (WIYLD domain)	EC:2.1.1,EC:2.1.1.43,GO:0003674,GO:0005515,GO:0005634,GO:0005634,GO:0005694,GO:0006464,GO:0008168,GO:0008270,GO:0008270,GO:0018024,GO:0018024,GO:0034968,GO:0043167,GO:0051276
MLOC_77071	1023.48	-1.37568	0.000577532	0.00340475	1082.23	-1.0878	4.07802e-05	0.000274433	Long-chain-fatty-acid CoA ligase, putativeIPR000873 (AMP-dependent synthetase/ligase)	GO:0003824,GO:0003824,GO:0004467,GO:0005524,GO:0005783,GO:0008152,GO:0008152,GO:0009627,GO:0010025,GO:0010103,GO:0010143,GO:0031957,GO:0034976,
MLOC_10606	1437.35	-1.24538	0.000580292	0.00341967	2050.7	0.0337446	0.898958	0.937701	Stress enhanced protein 1IPR023329 (Chlorophyll a/b binding protein domain)	GO:0006098,GO:0006364,GO:0009523,GO:0009535,GO:0009637,GO:0009657,GO:0009744,GO:0009773,GO:0010114,GO:0010155,GO:0010207,GO:0010218,GO:0015995,GO:0016021,GO:0016168,GO:0019288
MLOC_75110	403.051	-1.40374	0.00058087	0.00342196	466.305	-0.741346	0.0068296	0.022221	cofactor assembly of complex C LENGTH=297IPR021325 (Protein of unknown function DUF2930)	GO:0009507,GO:0010190,GO:0010207,
MLOC_78641	4122.15	-1.57851	0.000583288	0.00343509	5613.05	-0.304833	0.242526	0.379216	zinc finger (Ran-binding) family protein LENGTH=758IPR001876 (Zinc finger, RanBP2-type)	GO:0008270,GO:0009570,GO:0009658,GO:0043167
MLOC_59386	361.66	-2.0576	0.000588521	0.00346477	416.761	-1.1641	0.00530877	0.0180303	Cytochrome P450, putativeIPR001128 (Cytochrome P450)	GO:0003674,GO:0004497,GO:0005506,GO:0005506,GO:0008150,GO:0009055,GO:0009055,GO:0016491,GO:0016705,GO:0016705,GO:0020037,GO:0020037,GO:0043167,GO:0055114,GO:0055114,
MLOC_5985	106.602	-1.6366	0.000588997	0.00346645	218.137	0.711977	0.0292373	0.073934	unknown protein FUNCTIONS IN: molecular_function unknown INVOLVED IN: biological_process unknown LOCATED IN: endomembrane system EXPRESSED IN: 16 plant structures EXPRESSED DURING: 7 growth stages Has 71 Blast hits to 71 proteins in 14 species: Archae - 0 Bacteria - 0 Metazoa - 0 Fungi - 0 Plants - 71 Viruses - 0 Other Eukaryotes - 0 (source: NCBI BLink). LENGTH=155	GO:0005743,
MLOC_36637	495.566	2.03581	0.000592407	0.00348538	206.215	0.388275	0.277839	0.41899	Hydroxyproline-rich glycoprotein family protein
MLOC_13076	69.1077	-2.06328	0.000593011	0.0034878	90.044	-0.715418	0.0702922	0.148659	Receptor-like protein kinaseIPR001611 (Leucine-rich repeat), IPR011009 (Protein kinase-like domain), IPR013210 (Leucine-rich repeat-containing N-terminal, type 2)	GO:0003674,GO:0004672,GO:0004672,GO:0005515,GO:0005515,GO:0005524,GO:0005524,GO:0006464,GO:0006468,GO:0006468,GO:0016021,GO:0016301,GO:0043167,
MLOC_1980	2299.85	1.29943	0.00059373	0.00349089	1414.62	0.236066	0.345071	0.491185	chaperone bindingATPase activators LENGTH=196IPR015310 (Activator of Hsp90 ATPase, N-terminal)	GO:0001671,GO:0001671,GO:0003674,GO:0005737,GO:0030234,GO:0051087
MLOC_13836	5761.56	-1.48359	0.000596087	0.00350361	5847.02	-1.40336	6.55654e-14	2.92557e-12	NAD(P)H-quinone oxidoreductase subunitIPR020905 (NAD(P)H-quinone oxidoreductase subunit O)	GO:0005886,GO:0005886,GO:0009535,GO:0010155,GO:0010258,GO:0010598,GO:0016655,GO:0016655,GO:0019684,GO:0046777,GO:0055114,GO:0055114
MLOC_55071	1888.63	-1.45255	0.000596319	0.00350383	2294.35	-0.601964	0.0115616	0.0346085	S-adenosyl-L-methionine-dependent methyltransferases superfamily protein LENGTH=600IPR004159 (Putative S-adenosyl-L-methionine-dependent methyltransferase)	GO:0008168,GO:0008168
MLOC_12732	10570.8	-1.17032	0.000599839	0.0035215	11210.8	-0.892477	3.19944e-05	0.000221057	Pseudo response regulatorIPR010402 (CCT domain), IPR011006 (CheY-like superfamily)	GO:0000156,GO:0000156,GO:0000160,GO:0000160,GO:0005515,GO:0005515,GO:0006355,GO:0006355,GO:0007165,
MLOC_23613	33.5246	3.00103	0.000599911	0.0035215	6.05765	0.298912	0.687603	0.793617	Calmodulin-binding protein-like
MLOC_44947	24.8228	2.68818	0.000599679	0.0035215	15.8218	1.68383	0.0118375	0.0353116	WRKY DNA-binding protein 71IPR003657 (DNA-binding WRKY)	GO:0003700,GO:0003700,GO:0006355,GO:0043565,GO:0043565,
MLOC_57545	4516.28	2.2766	0.000601849	0.00353173	1305.19	-0.084914	0.693787	0.79804	MLOC_57545	EC:2.7.2.11,GO:0004349,GO:0005737,GO:0006520,GO:0006561,GO:0008150,GO:0009058,GO:0016301,GO:0016491,
MLOC_22141	595.482	1.52375	0.000602187	0.00353257	402.255	0.753709	0.00514989	0.0175797	MLOC_22141	GO:0008152,GO:0016787
MLOC_74420	20.4671	3.4382	0.000603665	0.00354009	1.71468	0.124203	0.840224	NA	Peroxidase 52IPR010255 (Haem peroxidase)	GO:0004601,GO:0004601,GO:0005576,GO:0006979,GO:0006979,GO:0020037,GO:0020037,GO:0046872,GO:0055114,GO:0055114
MLOC_68471	108.599	1.93647	0.000604061	0.00354126	91.3631	1.45412	0.00978843	0.0301333	Non-specific lipid-transfer proteinIPR000528 (Plant lipid transfer protein/Par allergen), IPR016140 (Bifunctional inhibitor/plant lipid transfer protein/seed storage helical domain)	GO:0006869,GO:0006869,GO:0008289,GO:0008289
MLOC_23887	36.3736	2.37011	0.000605422	0.00354809	20.4276	1.19523	0.0696758	0.147648	Ring finger protein, putativeIPR013083 (Zinc finger, RING/FYVE/PHD-type)	GO:0008270,
MLOC_72645	968.431	1.26579	0.000606298	0.00355207	680.39	0.519915	0.0280725	0.0714874	Enoyl-CoA hydrataseIPR001753 (Crotonase, core)	GO:0003674,GO:0003824,GO:0003824,GO:0005777,GO:0006635,GO:0008150,GO:0008152,GO:0008152,GO:0016853,
MLOC_52202	9452.03	-1.2238	0.000610282	0.00357425	9845.58	-1.0106	0.000118996	0.000698326	maternal effect embryo arrest 59 LENGTH=173	GO:0009793,
MLOC_63598	1467.67	-1.302	0.000610502	0.00357439	1408.61	-1.48931	6.39506e-09	1.16787e-07	RING/U-box superfamily protein LENGTH=351IPR013083 (Zinc finger, RING/FYVE/PHD-type)	GO:0003674,GO:0005515,GO:0005515,GO:0008270,GO:0008270,GO:0043167
MLOC_62663	128.558	1.67269	0.000611699	0.00358023	73.8441	0.549643	0.198941	0.328624	Cell cycle regulated microtubule associated proteinIPR022021 (Cell cycle regulated microtubule associated protein)	GO:0005819,GO:0005874,GO:0007067,
MLOC_36945	205.156	2.03099	0.000612227	0.00358217	441.638	3.09386	1.31747e-11	3.86201e-10	Germin-like protein 3aIPR001929 (Germin), IPR011051 (Cupin, RmlC-type)	GO:0005576,GO:0030145,GO:0045735,GO:0045735
MLOC_35365	30.1046	3.17914	0.0006127	0.00358377	12.9152	1.7069	0.01665	0.0466272	Magnesium transporter MRS2-like protein	GO:0006810,GO:0006810,GO:0015095,GO:0022857
MLOC_5324	4762.86	-1.73089	0.000613555	0.00358761	5702.99	-0.836017	0.00331259	0.0120214	Chalcone--flavonone isomeraseIPR003466 (Chalcone isomerase, subgroup), IPR016087 (Chalcone isomerase)	GO:0009718,GO:0009744,GO:0010224,GO:0016872,GO:0042398,GO:0042398,GO:0045430,
MLOC_63805	10.464	3.80039	0.000614601	0.00359256	0.204029	0.199056	0.591796	NA	UDP-Glycosyltransferase superfamily protein LENGTH=464IPR002213 (UDP-glucuronosyl/UDP-glucosyltransferase)	GO:0008150,GO:0008152,GO:0008152,GO:0016757,GO:0016758,GO:0016758
MLOC_73380	21.3365	3.31257	0.000615296	0.00359546	31.2418	3.45592	1.22103e-07	1.6287e-06	UDP-Glycosyltransferase superfamily protein LENGTH=489IPR002213 (UDP-glucuronosyl/UDP-glucosyltransferase)	GO:0008150,GO:0008152,GO:0016757,GO:0016758,GO:0016758,
MLOC_70405	39.0345	2.4236	0.000617921	0.00360964	30.5882	1.8935	0.000872162	0.0038923	Calcium-dependent lipid-binding (CaLB domain) family protein LENGTH=289IPR008973 (C2 calcium/lipid-binding domain, CaLB)
MLOC_69458	2478.83	-1.26535	0.00061915	0.00361564	4030.02	0.366291	0.127443	0.23451	RNA-binding proteinIPR012677 (Nucleotide-binding, alpha-beta plait)	GO:0000166,GO:0003676,GO:0003676,GO:0019344
MLOC_23206	46.3252	2.66103	0.000619951	0.00361915	107.214	3.7218	9.47102e-13	3.42469e-11	MLOC_23206	GO:0005515,GO:0008270
MLOC_10080	51.663	2.49075	0.000622385	0.00363138	32.9637	1.54355	0.0167262	0.0468335	Receptor-like kinaseIPR000858 (S-locus glycoprotein), IPR001480 (Bulb-type lectin domain), IPR003609 (Apple-like), IPR011009 (Protein kinase-like domain)	GO:0004672,GO:0004674,GO:0005524,GO:0005524,GO:0005529,GO:0005529,GO:0006468,GO:0006468,GO:0048544,GO:0048544
MLOC_60749	577.965	-1.32473	0.000622447	0.00363138	706.226	-0.489913	0.0306987	0.0768463	DnaJ proteinIPR003095 (Heat shock protein DnaJ)	GO:0006457,GO:0006457,GO:0031072,GO:0031072,GO:0051082,GO:0051082
MLOC_57270	1348	1.36105	0.000623376	0.00363562	683.551	-0.210913	0.368119	0.515566	Adenine nucleotide alpha hydrolases-like proteinIPR014729 (Rossmann-like alpha/beta/alpha sandwich fold)	GO:0002238,GO:0003674,GO:0005886,GO:0006950,GO:0016036,GO:0016787,GO:0019375,GO:0042631
MLOC_36588	1301	-1.17522	0.00062501	0.00364397	1499.42	-0.580133	0.00643809	0.0211905	Mechanosensitive ion channel protein LENGTH=497IPR006685 (Mechanosensitive ion channel MscS)	GO:0005575,GO:0016020,GO:0016020,GO:0055085,GO:0055085,GO:0055085
MLOC_10540	220.595	-1.82496	0.000625721	0.00364694	219.851	-1.77393	2.37e-05	0.00017058	ATP-dependent RNA helicase, putativeIPR000571 (Zinc finger, CCCH-type), IPR001650 (Helicase, C-terminal), IPR014001 (Helicase, superfamily 1/2, ATP-binding domain)	GO:0003674,GO:0003676,GO:0003676,GO:0004386,GO:0004386,GO:0005524,GO:0005524,GO:0008026,GO:0008026,GO:0043167,GO:0046872,
MLOC_10485	39.2452	2.57185	0.000626288	0.00364827	10.1646	0.201023	0.778066	0.858903	Flavoprotein wrbAIPR005025 (NADPH-dependent FMN reductase), IPR010089 (Flavoprotein WrbA)	GO:0010181,GO:0016491,GO:0045892,
MLOC_54177	1058.65	1.25549	0.000626351	0.00364827	836.379	0.772837	0.00145998	0.00601112	Magnesium transporter protein 1IPR021149 (Oligosaccharyl transferase complex, subunit OST3/OST6)	GO:0005886,GO:0006487,GO:0008250,GO:0009507,GO:0016021,
MLOC_58500	1405.2	1.21055	0.000628683	0.00366067	897.338	0.210835	0.373121	0.520679	Basic-leucine zipper (bZIP) transcription factor family protein LENGTH=721IPR004827 (Basic-leucine zipper domain)	GO:0001071,GO:0003677,GO:0003700,GO:0003700,GO:0006355,GO:0006355,GO:0009058,GO:0034641,GO:0043565,GO:0043565,GO:0046983,GO:0046983
MLOC_30912	66.0517	-2.0555	0.000628901	0.00366076	75.1893	-1.17065	0.0146804	0.041981	NBS-LRR disease resistance protein homologueIPR000767 (Disease resistance protein)	GO:0005524,GO:0005524,GO:0006915,GO:0006915,GO:0043531,
MLOC_5816	87.5836	-2.21482	0.000629289	0.00366184	98.5596	-1.40891	0.00111167	0.0047768	unknown protein BEST Arabidopsis thaliana protein match is: unknown protein . LENGTH=147
MLOC_571	1283.16	-1.37058	0.000631289	0.00367229	1472.25	-0.753557	0.000175042	0.000978723	Pentatricopeptide repeat-containing protein, putativeIPR002885 (Pentatricopeptide repeat), IPR011990 (Tetratricopeptide-like helical)	GO:0003674,
MLOC_26103	559.812	1.69883	0.000632416	0.00367766	304.369	0.49934	0.0692214	0.146896	unknown protein BEST Arabidopsis thaliana protein match is: unknown protein . LENGTH=155
MLOC_67360	923.653	1.3456	0.000633027	0.00368003	950.292	1.41276	7.99619e-09	1.41741e-07	Acetylglutamate kinase-like proteinIPR001048 (Aspartate/glutamate/uridylate kinase), IPR001057 (Glutamate/acetylglutamate kinase), IPR004662 (Acetylglutamate kinase)	EC:2.7.2.11,EC:2.7.2.8,GO:0003991,GO:0004349,GO:0004349,GO:0005737,GO:0005737,GO:0006520,GO:0006526,GO:0006561,GO:0006561,GO:0008652,GO:0009058,GO:0016301
MLOC_55341	214.136	-2.16506	0.000633661	0.00368253	203.689	-2.57891	1.05343e-09	2.25579e-08	Retinoblastoma-related protein 1IPR013763 (Cyclin-like)	GO:0005634,GO:0005634,GO:0006351,GO:0006357,GO:0007049,GO:0051726,GO:0051726,
MLOC_14399	3193.58	1.13557	0.000634068	0.00368371	1756.68	-0.334595	0.10162	0.197759	26S proteasome non-ATPase regulatory subunitIPR016024 (Armadillo-type fold), IPR019538 (26S proteasome non-ATPase regulatory subunit 5)	GO:0003674,GO:0003674,GO:0006457,GO:0006461,GO:0006461,GO:0044183
MLOC_13519	10565.7	-1.67475	0.00063494	0.00368759	8814.64	-3.31717	7.85287e-18	6.55588e-16	Late embryogenesis abundant protein
MLOC_6787	187.749	1.57466	0.000636833	0.0036974	107.448	0.431551	0.247084	0.384584	17.4 kDa class I heat shock protein 3IPR008978 (HSP20-like chaperone)	GO:0005737,GO:0009408
MLOC_65173	11.3897	3.55904	0.000637486	0.0037	3.41891	0.995615	0.153927	NA	Plant protein of unknown function (DUF641) LENGTH=475IPR006943 (Domain of unknown function DUF641, plant)
MLOC_67265	2290.49	-1.18636	0.000645937	0.00374785	2188.54	-1.38364	1.86407e-09	3.81577e-08	5'-AMP-activated protein kinase beta-2 subunit protein LENGTH=261IPR000340 (Dual specificity phosphatase, catalytic domain), IPR014756 (Immunoglobulin E-set), IPR020422 (Dual specificity phosphatase, subgroup, catalytic domain)	GO:0000023,GO:0005975,GO:0005983,GO:0006470,GO:0006470,GO:0008138,GO:0008138,GO:0009056,GO:0009569,GO:0009570,GO:0019203,GO:0019252,GO:0043085,
MLOC_259	80.2082	-1.95612	0.000649992	0.00376979	126.104	-0.076574	0.826018	0.891401	unknown protein FUNCTIONS IN: molecular_function unknown INVOLVED IN: biological_process unknown LOCATED IN: chloroplast EXPRESSED IN: 22 plant structures EXPRESSED DURING: 13 growth stages Has 30201 Blast hits to 17322 proteins in 780 species: Archae - 12 Bacteria - 1396 Metazoa - 17338 Fungi - 3422 Plants - 5037 Viruses - 0 Other Eukaryotes - 2996 (source: NCBI BLink). LENGTH=300	GO:0009941,
MLOC_79707	308.763	-1.43454	0.000650137	0.00376979	372.082	-0.611352	0.0145864	0.041798	unknown protein INVOLVED IN: biological_process unknown EXPRESSED IN: 22 plant structures EXPRESSED DURING: 13 growth stages BEST Arabidopsis thaliana protein match is: unknown protein . LENGTH=1125
MLOC_56003	1914.98	1.32102	0.000651459	0.00377625	1012.71	-0.146666	0.581591	0.709278	Actin-1IPR004000 (Actin-like)	GO:0005524,GO:0005737,GO:0005856,
MLOC_37611	2289.34	-1.19207	0.000652046	0.00377752	3529.07	0.272393	0.233254	0.368763	GTPase obgIPR006073 (GTP binding domain), IPR010674 (Nucleolar GTP-binding protein 1, Rossman-fold domain), IPR011619 (Ferrous iron transport protein B, N-terminal)	GO:0005525,GO:0005525,GO:0005575,GO:0006810,GO:0015093,GO:0015093,GO:0015684,GO:0016021,GO:0016021,GO:0022857,GO:0043167,
MLOC_66074	80552.8	-1.13272	0.000652096	0.00377752	97101.8	-0.392659	0.102634	0.199245	Photosystem I reaction center subunit IIIIPR003666 (Photosystem I PsaF, reaction centre subunit III)	GO:0009522,GO:0009535,GO:0009538,GO:0009538,GO:0009579,GO:0009941,GO:0010287,GO:0015979,GO:0015979,GO:0015979,GO:0016021,GO:0019344,GO:0043234,
MLOC_14923	242.564	-2.51712	0.000653479	0.00378431	329.433	-0.804028	0.0111935	0.0336455	Xyloglucan endotransglucosylase/hydrolase protein 32IPR008985 (Concanavalin A-like lectin/glucanase), IPR016455 (Xyloglucan endotransglucosylase/hydrolase)	GO:0004553,GO:0004553,GO:0005618,GO:0005618,GO:0005975,GO:0005975,GO:0005975,GO:0006073,GO:0006073,GO:0016762,GO:0016762,GO:0016798,GO:0048046,GO:0048046,GO:0071555,
MLOC_54555	190.234	2.09087	0.00065394	0.00378577	157.584	1.77672	1.42797e-05	0.000109801	Unknown protein
MLOC_67216	258.501	-1.83826	0.000655737	0.00379496	275.483	-1.42586	1.74815e-05	0.000131748	MATE efflux family protein, expressedIPR002528 (Multi antimicrobial extrusion protein)	GO:0005575,GO:0006855,GO:0006855,GO:0015238,GO:0015238,GO:0015297,GO:0015297,GO:0016020,GO:0016020,GO:0016021,GO:0022857,GO:0055085,GO:0055085,
MLOC_13850	604.274	1.3125	0.000656261	0.00379677	299.329	-0.367522	0.228189	0.36313	Ubiquitin carboxyl-terminal hydrolaseIPR001394 (Peptidase C19, ubiquitin carboxyl-terminal hydrolase 2)	GO:0016021,GO:0016021,GO:0055085,GO:0055085
MLOC_75601	117.352	2.06424	0.000656888	0.00379919	59.2082	0.801166	0.109659	0.209115	Ethylene-responsive transcription factor 1IPR016177 (DNA-binding, integrase-type)	GO:0001071,GO:0003677,GO:0003700,GO:0003700,GO:0005634,GO:0006351,GO:0006355,GO:0006355,GO:0009058,GO:0034641
MLOC_63589	3540.98	1.20936	0.000663008	0.00383335	2260.7	0.208592	0.288858	0.431285	Ras-related protein Rab-6AIPR001806 (Small GTPase superfamily), IPR005225 (Small GTP-binding protein domain)	EC:3.6.1,EC:3.6.1.15,GO:0000139,GO:0003924,GO:0005525,GO:0005525,GO:0005575,GO:0005622,GO:0005768,GO:0005774,GO:0005802,GO:0005829,GO:0005886,GO:0006810,GO:0006891,GO:0006913,GO:0006913,GO:0007165,GO:0007264,GO:0007264,GO:0009506,GO:0015031,GO:0015031,GO:0032940,GO:0043167,
MLOC_72263	12.1522	3.57524	0.000664127	0.0038386	2.43402	0.79842	0.239394	NA	Late-embryogenesis-abundant proteinIPR004864 (Late embryogenesis abundant protein, LEA-14), IPR013783 (Immunoglobulin-like fold)	GO:0009269,GO:0009269
MLOC_34470	1453.84	1.69871	0.000664724	0.00384082	776.934	0.462553	0.0893039	0.17938	CBL-interacting protein kinase 05IPR004041 (NAF domain), IPR011009 (Protein kinase-like domain)	GO:0004672,GO:0004674,GO:0004674,GO:0005524,GO:0005524,GO:0006468,GO:0007165,GO:0007165,GO:0007165,
MLOC_72001	443.053	1.29811	0.000670427	0.00387253	304.87	0.499528	0.118827	0.222176	S-receptor kinase-like protein 1IPR002902 (Gnk2-homologous domain), IPR011009 (Protein kinase-like domain)	EC:2.7.11,GO:0004672,GO:0004672,GO:0004674,GO:0005524,GO:0006464,GO:0006468,GO:0006468,GO:0016301,GO:0016772,GO:0043167,
MLOC_17982	163.52	1.66252	0.000670801	0.00387345	89.9591	0.450774	0.264838	0.404673	RING/U-box superfamily protein LENGTH=204IPR013083 (Zinc finger, RING/FYVE/PHD-type)	GO:0003674,GO:0005515,GO:0008270,GO:0008270,GO:0043167,
MLOC_66481	1030.21	-1.30311	0.00067219	0.00388023	1518.6	0.0879458	0.726767	0.822214	NUMOD3 motif family protein, expressed	GO:0003677,
MLOC_67926	2205.83	-1.12983	0.00067309	0.00388419	3378.32	0.295361	0.146088	0.260204	Branched-chain-amino-acid aminotransferaseIPR001544 (Aminotransferase, class IV)	EC:2.6.1.42,GO:0003674,GO:0003824,GO:0004084,GO:0004084,GO:0006520,GO:0008152,GO:0009081,GO:0009081,GO:0052654,GO:0052655,GO:0052656
MLOC_53928	593.546	1.29863	0.000676012	0.0038998	363.664	0.223727	0.474059	0.615693	PHD finger protein	GO:0008270,
MLOC_6132	881.478	-1.1728	0.000678958	0.00391555	1551.32	0.610829	0.0029643	0.0109617	OTU domain-containing protein 6B, putativeIPR003323 (Ovarian tumour, otubain)	GO:0009507,
MLOC_68189	11417	-1.24411	0.000679191	0.00391564	12703	-0.759569	0.000999722	0.00435301	Myb family transcription factor-likeIPR006447 (Myb DNA-binding domain, plants), IPR009057 (Homeodomain-like)	GO:0003677,GO:0003677,GO:0003682,
MLOC_55820	10.5301	-3.57126	0.000680418	0.00392147	15.1288	-0.767986	0.261651	0.401123	PectinesteraseIPR006501 (Pectinesterase inhibitor), IPR011050 (Pectin lyase fold/virulence factor)	GO:0004857,GO:0004857,GO:0005576,GO:0005618,GO:0005618,GO:0030599,GO:0030599,GO:0042545,GO:0042545,GO:0045330,GO:0045490,
MLOC_67100	1669.36	-1.40258	0.000684163	0.00394179	1629.58	-1.50203	2.42896e-07	2.95918e-06	WD-repeat protein, putativeIPR015943 (WD40/YVTN repeat-like-containing domain)	GO:0003674,
MLOC_3078	1812.43	1.19807	0.000685129	0.0039461	2484.3	1.80798	3.81172e-16	2.49289e-14	DAG proteinIPR015500 (Peptidase S8, subtilisin-related)
MLOC_10955	72731.3	1.51132	0.000696011	0.0040075	44864.6	0.539696	0.0286919	0.0727782	Abscisic stress ripeningIPR003496 (ABA/WDS induced protein)	GO:0006950,GO:0006950
MLOC_52435	934.357	1.39609	0.000696583	0.00400951	441.958	-0.367277	0.16655	0.287545	Gamma-glutamyltranspeptidase 1IPR000101 (Gamma-glutamyltranspeptidase)	GO:0003840,GO:0003840,GO:0006749,
MLOC_71019	1097.94	-1.74687	0.000697109	0.00401126	1254.23	-1.05905	0.000141308	0.00081062	Protein phosphatase 2CIPR001932 (Protein phosphatase 2C-like)	GO:0003824,GO:0003824
MLOC_66878	3626.49	1.25161	0.000698216	0.00401635	2241.49	0.183543	0.394175	0.541623	Transmembrane 9 superfamily protein memberIPR004240 (Nonaspanin (TM9SF))	GO:0016021,GO:0016021
MLOC_70799	1296.01	-1.27386	0.00070114	0.00403189	1892.2	0.0819297	0.699037	0.801707	Protein of unknown function (DUF668) LENGTH=474IPR007700 (Protein of unknown function DUF668), IPR021864 (Protein of unknown function DUF3475)
MLOC_53258	100387	-1.14102	0.000702948	0.004041	110724	-0.711717	0.00321542	0.0117275	Photosystem I reaction center subunit XIIPR003757 (Photosystem I PsaL, reaction centre subunit XI), IPR022980 (Photosystem I, reaction centre subunit XI)	GO:0006364,GO:0009522,GO:0009535,GO:0009538,GO:0009538,GO:0009657,GO:0009941,GO:0010207,GO:0010287,GO:0015979,GO:0016021,GO:0030003,GO:0070838,
MLOC_54430	7247.08	1.13499	0.000704035	0.00404596	4838.53	0.225859	0.22996	0.365018	Clathrin light chain protein LENGTH=338IPR000996 (Clathrin light chain)	GO:0005198,GO:0005198,GO:0005198,GO:0005737,GO:0005794,GO:0005829,GO:0005886,GO:0006499,GO:0006810,GO:0006886,GO:0006886,GO:0006888,GO:0007030,GO:0007033,GO:0016023,GO:0016192,GO:0016192,GO:0030130,GO:0030130,GO:0030132,GO:0030132,GO:0043090,GO:0043234,
MLOC_80436	106.694	-1.73208	0.000707561	0.00406493	200.613	0.483716	0.130211	0.238466	Unknown protein
MLOC_51259	714.494	-1.31494	0.000708497	0.00406902	773.572	-0.935814	4.21848e-05	0.000282521	Katanin p80 WD40 repeat-containing subunit B1 homolog 1IPR015943 (WD40/YVTN repeat-like-containing domain), IPR020472 (G-protein beta WD-40 repeat)	GO:0005737,GO:0005815,GO:0005874,GO:0008092,GO:0008150,GO:0008352,GO:0043234,GO:0051013
MLOC_71107	373.09	-1.58805	0.000710595	0.00407977	1029.23	1.34206	1.05509e-05	8.4314e-05	FAD dependent oxidoreductaseIPR001327 (Pyridine nucleotide-disulphide oxidoreductase, NAD-binding domain), IPR023753 (Pyridine nucleotide-disulphide oxidoreductase, FAD/NAD(P)-binding domain)	GO:0009507,GO:0015979,GO:0016491,GO:0016491,GO:0050660,GO:0050660,GO:0055114,
MLOC_34746	1036.06	1.22636	0.000712824	0.00409127	721.054	0.448222	0.0582334	0.128215	Proteasome subunit beta typeIPR001353 (Proteasome, subunit alpha/beta)	GO:0004175,GO:0004298,GO:0004298,GO:0005634,GO:0005737,GO:0005839,GO:0005839,GO:0051603,GO:0051603,
MLOC_37997	18240.8	1.12325	0.000714707	0.00410077	10555.9	-0.193783	0.356943	0.503488	YTH domain family proteinIPR007275 (YTH domain)	GO:0005634,GO:0005829
MLOC_11854	12.0203	3.77653	0.000714945	0.00410083	3.90024	0.914524	0.15442	NA	HXXXD-type acyl-transferase family protein LENGTH=464IPR003480 (Transferase), IPR023213 (Chloramphenicol acetyltransferase-like domain)	GO:0016746,GO:0016747,GO:0016747,
MLOC_5021	328.227	-1.78962	0.000716831	0.00411035	321.558	-1.88057	3.36204e-07	3.95498e-06	Respiratory burst oxidase-like protein B2IPR000778 (Cytochrome b245, heavy chain), IPR011992 (EF-hand-like domain), IPR017938 (Riboflavin synthase-like beta-barrel)	GO:0004601,GO:0004601,GO:0005506,GO:0005506,GO:0005509,GO:0005509,GO:0009055,GO:0009055,GO:0016020,GO:0016021,GO:0016021,GO:0016174,GO:0016491,GO:0050660,GO:0050660,GO:0050664,GO:0055114,GO:0055114
MLOC_18776	8693.19	-2.05271	0.000719925	0.00412678	10628.6	-0.997613	5.43459e-07	6.0811e-06	Elongation factor 4IPR005225 (Small GTP-binding protein domain), IPR006297 (Elongation factor 4)	EC:3.6.1,EC:3.6.1.15,GO:0003924,GO:0003924,GO:0005525,GO:0005525,GO:0005743,GO:0005759,GO:0006098,GO:0006364,GO:0006412,GO:0009507,GO:0009637,GO:0009902,GO:0010027,GO:0010114,GO:0010218,GO:0015979,GO:0015995,GO:0019288,GO:0043022,GO:0043167,GO:0045727,
MLOC_39656	1580.18	1.50301	0.000721091	0.00413215	1419.08	1.32887	3.05671e-08	4.74103e-07	Heavy metal transport/detoxification superfamily protein LENGTH=358IPR006121 (Heavy metal-associated domain, HMA)	GO:0006810,GO:0030001,GO:0030001,GO:0043167,GO:0046872,GO:0046872
MLOC_69197	762.427	1.54901	0.000722349	0.00413805	402.89	0.206507	0.424745	0.570993	B-cell receptor-associated protein 31-like containing proteinIPR008417 (B-cell receptor-associated 31-like)	GO:0005783,GO:0005783,GO:0006886,GO:0006886,GO:0016021,GO:0016021
MLOC_34836	2918.75	1.22244	0.000724753	0.0041505	3554.54	1.55443	8.44317e-06	6.93365e-05	Kinase, putativeIPR011009 (Protein kinase-like domain), IPR021720 (Malectin)	EC:2.7.11,GO:0004672,GO:0004674,GO:0005524,GO:0006464,GO:0006468,GO:0006468,GO:0016301,GO:0043167,
MLOC_44623	490.741	1.69008	0.000726522	0.00415932	225.842	0.0639213	0.832686	0.89545	MLOC_44623	GO:0000139,GO:0005351,GO:0005575,GO:0005794,GO:0006810,GO:0016021,GO:0022857,
MLOC_5241	21.895	2.88349	0.00072734	0.00416147	10.1903	1.38292	0.0533448	0.119603	MLOC_5241	GO:0003674,GO:0008150,GO:0016787,
MLOC_55926	291.95	-1.49622	0.00072736	0.00416147	365.436	-0.527744	0.057647	0.127249	ZF-HD homeobox proteinIPR006456 (ZF-HD homeobox protein, Cys/His-rich dimerisation domain), IPR009057 (Homeodomain-like)	GO:0003677,
MLOC_13033	24.2501	-2.6087	0.000728098	0.00416306	44.688	0.0976151	0.840927	0.90063	Histone-lysine N-methyltransferase MEDEAIPR001214 (SET domain)	GO:0003682,GO:0003700,GO:0003727,GO:0005515,GO:0005515,GO:0006306,GO:0006349,GO:0006351,GO:0009294,GO:0009908,GO:0009965,GO:0010048,GO:0010228,GO:0018024,GO:0030154,GO:0031047,GO:0031519,GO:0045857,GO:0051567,
MLOC_6134	2227.31	1.3135	0.000727942	0.00416306	1290.14	0.0973636	0.642739	0.759003	Kelch repeat-containing proteinIPR015916 (Galactose oxidase, beta-propeller)	GO:0005515,GO:0005515
MLOC_67144	513.232	1.2662	0.000728347	0.00416317	329.696	0.295595	0.272504	0.413236	LipaseIPR002921 (Lipase, class 3)	GO:0004806,GO:0004806,GO:0006629,GO:0006629,GO:0016787,
MLOC_61466	3698.85	1.22208	0.000732621	0.00418628	2760.78	0.612763	0.00221339	0.00858625	MLO-like protein 1IPR004326 (Mlo-related protein)	GO:0006952,GO:0008219,GO:0008219,GO:0009607,GO:0016021,GO:0016021
MLOC_13146	44673.4	-1.24793	0.000733537	0.00419018	50838.2	-0.688004	0.000224943	0.00121456	Actin-7IPR004000 (Actin-like)	GO:0005524,GO:0005737,GO:0005856,
MLOC_22427	857.463	1.28557	0.000735	0.00419721	654.556	0.736758	0.00165099	0.00669264	Kinase family proteinIPR011009 (Protein kinase-like domain)	EC:2.7.11,GO:0004672,GO:0004674,GO:0004674,GO:0005524,GO:0005524,GO:0006464,GO:0006464,GO:0006468,GO:0016301,GO:0043167,
MLOC_4404	1280.66	-1.50875	0.000735808	0.0042005	1662.27	-0.413323	0.0470504	0.108072	ABC1 protein kinaseIPR011009 (Protein kinase-like domain)	GO:0004672,GO:0005524,GO:0006464,GO:0016301,GO:0016772,GO:0043167
MLOC_51326	7705.89	-1.10018	0.000736596	0.00420367	9285.53	-0.373269	0.0592491	0.129936	MLOC_51326	GO:0008171,
MLOC_14844	837.823	1.87926	0.000738746	0.00421461	411.041	0.537388	0.0589324	0.129377	Myb family transcription factor-related proteinIPR006447 (Myb DNA-binding domain, plants), IPR009057 (Homeodomain-like)	GO:0003677,GO:0003682
EPlHVUG00000010028	1368.79	-1.15889	0.000740876	0.00422472	1216.97	-1.75817	4.54303e-15	2.47152e-13	EPlHVUG00000010028	GO:0005524,GO:0009535,GO:0015986,GO:0016021,GO:0045263,GO:0046933
MLOC_5746	14898.8	-1.11949	0.000740987	0.00422472	14291.5	-1.29386	5.87627e-11	1.55181e-09	Cytochrome c biogenesis protein, transmembrane regionIPR003834 (Cytochrome c assembly protein, transmembrane domain)	GO:0005575,GO:0006461,GO:0008150,GO:0016020,GO:0016020,GO:0017004,GO:0017004,GO:0055114,GO:0055114,
MLOC_57517	1512.48	-1.2113	0.000743896	0.00423997	1896.16	-0.327751	0.130203	0.238466	COP1-interacting protein 4.1
MLOC_37606	536.905	1.27781	0.000745563	0.00424813	457.07	0.956578	0.000248636	0.00132013	Thioesterase family protein	GO:0005777,
MLOC_59724	116.142	1.79496	0.000748766	0.00426504	54.7285	0.285772	0.564377	0.695494	Protein of unknown function (DUF1645) LENGTH=272IPR012442 (Protein of unknown function DUF1645)
MLOC_12952	8.303	-3.74164	0.000749727	0.00426917	16.1825	-0.0468484	0.942438	0.965733	Carbonic anhydraseIPR001148 (Alpha carbonic anhydrase), IPR023561 (Carbonic anhydrase, alpha-class)	GO:0004089,GO:0005783,GO:0006730,GO:0008270,GO:0009570,
MLOC_55853	14.3225	-3.37051	0.000750703	0.00427338	26.6562	-0.0660905	0.912257	0.946586	BURP domain-containing protein LENGTH=622IPR004873 (BURP domain)
MLOC_55556	30.2808	2.91431	0.000751887	0.00427877	15.5795	1.58369	0.0251405	0.0653718	Nucleotide-diphospho-sugar transferase family protein LENGTH=386IPR005069 (Nucleotide-diphospho-sugar transferase)
MLOC_43641	14991	-1.12525	0.000755191	0.00429622	14681	-1.20355	1.55414e-10	3.79957e-09	Polyketide cyclase/dehydrase and lipid transport-like proteinIPR023393 (START-like domain)	GO:0008289,
MLOC_72047	5012.41	-1.11744	0.000757253	0.00430659	6342	-0.231021	0.322185	0.466526	NAD dependent epimerase/dehydratase, putativeIPR008030 (NmrA-like), IPR016040 (NAD(P)-binding domain)	GO:0009535,GO:0009570,GO:0009706,GO:0010103,GO:0015031,GO:0016556,GO:0019684,
MLOC_54094	2688.01	1.74697	0.000758095	0.00431003	1145.67	-0.0430572	0.859146	0.91193	Hexokinase-2IPR001312 (Hexokinase)	GO:0004396,GO:0004396,GO:0005524,GO:0005524,GO:0005975,GO:0006096,GO:0006096,GO:0016301,GO:0016773,GO:0016773
MLOC_24517	10.3735	-3.54572	0.00076202	0.00433098	11.4323	-1.77089	0.0137811	0.0399453	Unknown protein
MLOC_64991	5176.95	-1.24375	0.000766087	0.00435272	5400.52	-1.03669	1.44486e-07	1.88445e-06	ATP-dependent protease La (LON) domain-containing proteinIPR003111 (Peptidase S16, lon N-terminal), IPR015947 (PUA-like domain)	EC:3.6.1,EC:3.6.1.15,EC:3.6.1.3,GO:0004176,GO:0004176,GO:0006508,GO:0008150,GO:0008233,GO:0009507,GO:0016887
MLOC_15987	364.721	-1.35651	0.000767707	0.00436056	403.937	-0.874422	0.000483179	0.00234358	MLOC_15987	GO:0005215,GO:0016020,GO:0055085,
MLOC_82019	2511.35	1.46058	0.000768155	0.00436173	1631.95	0.565444	0.134604	0.244632	Jasmonate induced protein
MLOC_73706	6694.03	1.38098	0.000772529	0.00438519	5201.63	0.887798	0.000611411	0.00286904	basic helix-loop-helix (bHLH) DNA-binding superfamily protein LENGTH=181IPR011598 (Helix-loop-helix DNA-binding)	GO:0003674,GO:0003677
MLOC_21982	514.22	1.86748	0.00077765	0.00441287	270.305	0.65327	0.097895	0.192371	Dof zinc finger protein 6IPR003851 (Zinc finger, Dof-type)	GO:0003677,GO:0003677,GO:0003700,GO:0005634,GO:0006351,GO:0006355,GO:0008270,GO:0009058,GO:0034641,GO:0046872
MLOC_9315	1394.86	-1.53034	0.000778945	0.00441883	1460.04	-1.29136	3.80097e-09	7.34881e-08	Transposon protein, putative, Mutator sub-class, expressed	GO:0008270,
MLOC_10956	847.196	-1.676	0.000781495	0.00443191	1181.04	-0.286919	0.167218	0.288481	UDP-glycosyltransferase-like proteinIPR002213 (UDP-glucuronosyl/UDP-glucosyltransferase)	GO:0008150,GO:0008152,GO:0008152,GO:0016757,GO:0016758,GO:0016758
MLOC_14198	479.492	-1.39913	0.00078236	0.00443542	640.595	-0.250068	0.262263	0.401883	Protein of unknown function (DUF565) LENGTH=158IPR007572 (Uncharacterised protein family Ycf20)	GO:0009507,GO:0010196
MLOC_7195	164.172	1.4609	0.000782626	0.00443554	81.3758	-0.0966025	0.819876	0.887532	F-box domain containing protein-likeIPR005174 (Protein of unknown function DUF295)
MLOC_74405	18.7584	-2.83995	0.000784455	0.0044445	25.2784	-0.83767	0.153642	0.27031	Protein of unknown function (DUF630 and DUF632) LENGTH=657IPR006867 (Domain of unknown function DUF632), IPR006868 (Domain of unknown function DUF630)
MLOC_53891	15.3493	-3.43803	0.000788487	0.00446595	21.9968	-0.706958	0.307785	0.451631	Unknown protein
MLOC_51160	1597.24	-1.48478	0.000788893	0.00446685	2720.86	0.365953	0.16239	0.282169	fucosyltransferase 1 LENGTH=558IPR004938 (Xyloglucan fucosyltransferase)	GO:0008107,GO:0008107,GO:0016020,GO:0016020,GO:0042546,GO:0042546
MLOC_22624	817.415	-1.17731	0.00079024	0.00447307	1249.78	0.262304	0.209256	0.340959	rRNA methylaseIPR010719 (Putative rRNA methylase)	GO:0008168,GO:0009507
MLOC_15361	1723.97	-1.13821	0.000790853	0.00447515	2382.82	0.0135802	0.947502	0.968219	Peptide chain release factor 2IPR004374 (Peptide chain release factor 2)	GO:0003747,GO:0005737,GO:0005737,GO:0006364,GO:0006412,GO:0006415,GO:0006415,GO:0008135,GO:0009570,GO:0009902,GO:0009965,GO:0010027,GO:0010207,GO:0016149,GO:0016149,GO:0030154,GO:0035304,GO:0042793,GO:0045893,
MLOC_70730	2450.64	1.26565	0.000794394	0.00449377	2026.09	0.866554	0.00887605	0.0277526	Caffeoyl-CoA O-methyltransferase 1IPR002935 (O-methyltransferase, family 3)	EC:2.1.1,GO:0008168,GO:0008171,GO:0008171
MLOC_13948	1582.21	-1.88593	0.000796296	0.00450312	2422.57	-0.117757	0.599948	0.723709	ATPase, putativeIPR003959 (ATPase, AAA-type, core)	GO:0000166,GO:0005524,GO:0005524,GO:0017111
MLOC_12134	8963.08	1.20969	0.000800205	0.00452381	5545.89	0.128024	0.554553	0.687113	Short-chain dehydrogenase/reductase family proteinIPR002198 (Short-chain dehydrogenase/reductase SDR)	GO:0008152,GO:0008152,GO:0016491,GO:0016491
MLOC_59982	2365.4	-1.38684	0.000800647	0.0045249	2455.16	-1.18223	1.09231e-06	1.12754e-05	Receptor-like kinaseIPR001611 (Leucine-rich repeat), IPR011009 (Protein kinase-like domain), IPR013210 (Leucine-rich repeat-containing N-terminal, type 2), IPR013320 (Concanavalin A-like lectin/glucanase, subgroup)	EC:2.7.11,GO:0003674,GO:0004672,GO:0004674,GO:0005515,GO:0005515,GO:0005524,GO:0005524,GO:0006464,GO:0006468,GO:0006468,GO:0016021,GO:0016301,GO:0043167
MLOC_20933	694.967	-1.30349	0.000800904	0.00452493	752.403	-0.922645	6.19071e-05	0.00039365	Acid beta-fructofuranosidase, putativeIPR008985 (Concanavalin A-like lectin/glucanase), IPR013148 (Glycosyl hydrolases family 32, N-terminal), IPR023296 (Glycosyl hydrolase family 43, five-bladed beta-propellor domain)	GO:0004553,GO:0005975,GO:0005975,GO:0016798
MLOC_30854	442.726	1.70087	0.000804647	0.00454466	232.464	0.421802	0.13925	0.250984	MLOC_30854	GO:0003677,
MLOC_79577	330.338	-1.64134	0.000805493	0.00454802	483.812	-0.113469	0.664311	0.77508	O-fucosyltransferase family protein LENGTH=564IPR019378 (GDP-fucose protein O-fucosyltransferase)
MLOC_13538	23.5019	2.74707	0.000805908	0.00454894	6.16618	0.449345	0.545142	0.679184	Family of unknown function (DUF716) LENGTH=300IPR006904 (Protein of unknown function DUF716, TMEM45)
MLOC_9792	14938.8	1.4076	0.000806363	0.00455008	9060.6	0.351665	0.215185	0.348056	unknown protein LOCATED IN: chloroplast stroma, chloroplast EXPRESSED IN: 16 plant structures EXPRESSED DURING: 10 growth stages BEST Arabidopsis thaliana protein match is: unknown protein . LENGTH=578	GO:0009570,
MLOC_63201	81.3175	1.84204	0.000807499	0.00455507	67.5788	1.44519	0.00172033	0.00693028	SAUR-like auxin-responsive protein family LENGTH=121IPR003676 (Auxin responsive SAUR protein)
MLOC_61927	46.362	2.19342	0.000810387	0.00456851	32.7524	1.39796	0.0226275	0.0598832	Calcium-transporting ATPase 1IPR001757 (ATPase, P-type, K/Mg/Cd/Cu/Zn/Na/Ca/Na/H-transporter), IPR023214 (HAD-like domain), IPR023298 (ATPase, P-type, transmembrane domain), IPR023299 (ATPase, P-type, cytoplasmic domain N), IPR023300 (ATPase, P-type, cytoplasmic transduction domain A)	EC:3.6.1,EC:3.6.1.15,EC:3.6.1.3,EC:3.6.3.8,GO:0000166,GO:0003824,GO:0005388,GO:0005524,GO:0005575,GO:0006754,GO:0006754,GO:0006812,GO:0006812,GO:0008152,GO:0015662,GO:0016020,GO:0016021,GO:0016887,GO:0022857,GO:0043167,GO:0046872,GO:0046872,GO:0055085,
MLOC_62638	46495.3	-1.15874	0.000810211	0.00456851	48676.2	-0.940972	1.61887e-07	2.07408e-06	Polyketide cyclase/dehydrase and lipid transport-like proteinIPR023393 (START-like domain)	GO:0008289,
MLOC_11464	1300.63	1.55196	0.000810676	0.00456871	985.898	1.04852	4.00898e-06	3.56362e-05	Protein of unknown function, DUF538 LENGTH=175IPR007493 (Protein of unknown function DUF538)
MLOC_67565	240.278	-1.45903	0.000812551	0.00457643	300.269	-0.502147	0.103096	0.199903	Sentrin-specific proteaseIPR003653 (Peptidase C48, SUMO/Sentrin/Ubl1)	EC:3.4,GO:0006508,GO:0006508,GO:0008150,GO:0008233,GO:0008234,GO:0008234,
MLOC_9861	120.613	-2.32426	0.000812406	0.00457643	182.874	-0.340291	0.28097	0.422213	Glycogen debranching enzymeIPR015902 (Alpha amylase), IPR017853 (Glycoside hydrolase, superfamily)	GO:0000023,GO:0003674,GO:0003824,GO:0004133,GO:0005975,GO:0005975,GO:0005980,GO:0005983,GO:0006098,GO:0009570,GO:0009664,GO:0010303,GO:0015996,GO:0016556,GO:0019252,GO:0019288,GO:0019761,GO:0043169,GO:0043169,GO:0051060
MLOC_66134	279.943	1.50666	0.000813044	0.00457777	324.933	1.77033	3.04713e-08	4.73023e-07	WRKY transcription factor 32IPR003657 (DNA-binding WRKY)	GO:0001071,GO:0003677,GO:0003700,GO:0003700,GO:0006355,GO:0006355,GO:0009058,GO:0034641,GO:0043565,GO:0043565
MLOC_36925	4422.26	-2.32814	0.000814293	0.00458338	5023.36	-1.53353	1.9492e-07	2.44711e-06	Protein of unknown function (DUF1162) LENGTH=3072
MLOC_12135	107.427	1.88685	0.000817927	0.00460103	49.4624	0.368732	0.460664	0.604212	Mechanosensitive ion channel family protein LENGTH=849	GO:0016020,GO:0016020,GO:0055085,GO:0055085
MLOC_75964	271.348	-1.30579	0.000817939	0.00460103	366.373	-0.158972	0.52373	0.659522	Unknown protein
MLOC_10271	2761.96	-1.20344	0.000819577	0.00460881	2909.25	-0.956488	2.75425e-06	2.56271e-05	Lipid A export ATP-binding/permease protein msbA, putativeIPR003439 (ABC transporter-like), IPR011527 (ABC transporter, transmembrane domain, type 1)	GO:0005524,GO:0005524,GO:0009941,GO:0016021,GO:0016887,GO:0016887,GO:0042626,
EPlHVUG00000010070	160.362	-2.01284	0.000821678	0.00461919	167.31	-1.71296	7.65773e-07	8.21358e-06	EPlHVUG00000010070	GO:0005506,GO:0006810,GO:0008137,GO:0009535,GO:0019684,GO:0048038,GO:0051539,
MLOC_11371	351.133	-1.7028	0.000826084	0.00464252	421.177	-0.818288	0.00279669	0.0104614	Golgi-body localisation protein domain RNA pol II promoter Fmp27 protein domain LENGTH=2655IPR019443 (FMP27, C-terminal)
MLOC_37687	501.099	-1.84078	0.000827222	0.00464746	473.945	-2.18819	9.78206e-08	1.33443e-06	Mitochondrial carrier protein, putativeIPR002067 (Mitochondrial carrier protein), IPR023395 (Mitochondrial carrier domain)	GO:0005488,GO:0005743,GO:0005743,GO:0006810,GO:0016021,GO:0055085,GO:0055085,GO:0055085
MLOC_1557	53.2325	2.23463	0.000830269	0.00466313	27.4583	0.994024	0.102031	0.198367	DNAJ heat shock N-terminal domain-containing proteinIPR001623 (Heat shock protein DnaJ, N-terminal)	GO:0016491,GO:0016706,GO:0016706,GO:0046872,GO:0055114,GO:0055114
MLOC_21322	2285.94	1.37251	0.000831096	0.00466633	1295.83	0.127605	0.534334	0.669432	Vacuolar protein sorting 26IPR005377 (Vacuolar protein sorting-associated protein 26)	GO:0007034,GO:0007034,GO:0030904,GO:0030904
MLOC_3853	14.5903	3.33172	0.000837433	0.00470045	11.1244	2.19695	0.002747	0.0102968	WRKY transcription factor 18IPR003657 (DNA-binding WRKY)	GO:0001071,GO:0003677,GO:0003700,GO:0003700,GO:0006355,GO:0006355,GO:0009058,GO:0034641,GO:0043565,GO:0043565
MLOC_65478	775.253	1.16534	0.000840764	0.00471768	553.686	0.430746	0.0841452	0.17122	Mitochondrial carrier proteinIPR018108 (Mitochondrial substrate/solute carrier), IPR023395 (Mitochondrial carrier domain)	GO:0006810,GO:0016021
MLOC_15064	355.613	-1.6845	0.000842515	0.00472603	583.858	0.179534	0.447392	0.591862	Pentatricopeptide repeat-containing proteinIPR002885 (Pentatricopeptide repeat), IPR011990 (Tetratricopeptide-like helical)	GO:0003674,
MLOC_65389	1193.84	1.14226	0.000845641	0.0047421	889.438	0.50868	0.0227605	0.0601766	Recombination activating protein 1IPR013083 (Zinc finger, RING/FYVE/PHD-type)	GO:0005515,GO:0008270,GO:0008270,
MLOC_13881	14.2429	3.7452	0.000850017	0.00476443	0	NA	NA	NA	unknown protein FUNCTIONS IN: molecular_function unknown INVOLVED IN: biological_process unknown LOCATED IN: mitochondrion EXPRESSED IN: petal, leaf whorl, flower EXPRESSED DURING: 4 anthesis, petal differentiation and expansion stage Has 1807 Blast hits to 1807 proteins in 277 species: Archae - 0 Bacteria - 0 Metazoa - 736 Fungi - 347 Plants - 385 Viruses - 0 Other Eukaryotes - 339 (source: NCBI…
MLOC_75478	9.94038	-3.72774	0.000850151	0.00476443	10.2342	-2.01149	0.006812	0.0221794	UDP-Glycosyltransferase superfamily protein LENGTH=489IPR002213 (UDP-glucuronosyl/UDP-glucosyltransferase)	GO:0008152,GO:0016758,GO:0016758,
MLOC_13390	60.8892	1.87393	0.000854462	0.00478711	33.4057	0.682522	0.226245	0.360861	Condensin complex subunit 1IPR002553 (Clathrin/coatomer adaptor, adaptin-like, N-terminal), IPR007673 (Condensin complex, subunit 1), IPR016024 (Armadillo-type fold)	GO:0005634,GO:0006886,GO:0006886,GO:0007076,GO:0016192,GO:0016192,GO:0030117,GO:0030117,GO:0051301,
MLOC_76972	457.551	1.22971	0.000857592	0.00480315	256.423	-0.116784	0.699492	0.801923	Short-chain dehydrogenase/reductase family proteinIPR002198 (Short-chain dehydrogenase/reductase SDR)	GO:0008152,GO:0016491,GO:0016491,
MLOC_25696	64.4756	-1.85434	0.000857904	0.00480341	83.1565	-0.62175	0.121583	0.226092	RNA-binding proteinIPR012677 (Nucleotide-binding, alpha-beta plait)	GO:0000166,GO:0003674,GO:0003676,GO:0003676
MLOC_60806	421.256	1.33893	0.000861162	0.00482016	201.616	-0.411419	0.210281	0.342014	ABC transporter ATP-binding proteinIPR005293 (Antigen peptide transporter 2), IPR011527 (ABC transporter, transmembrane domain, type 1), IPR011917 (ABC transporter, lipid A export, MsbA), IPR011918 (ABC transporter, ATP-binding/permease protein), IPR014216 (ABC transporter, CydDC cysteine exporter (CydDC-E) family, permease/ATP-binding protein CydD), IPR014223 (ABC transporter, CydDC cysteine exp…	GO:0005524,GO:0005524,GO:0006810,GO:0016021,GO:0016021,GO:0016887,GO:0016887,GO:0042626,GO:0042626,GO:0055085,GO:0055085,
MLOC_64216	2288.57	-1.31117	0.000861521	0.00482068	2953.05	-0.30554	0.109461	0.20889	Serine carboxypeptidase, putativeIPR001563 (Peptidase S10, serine carboxypeptidase)	EC:3.4.16,EC:3.4.21,GO:0004185,GO:0004185,GO:0006508,GO:0006508,GO:0008150,GO:0008233
MLOC_71416	272.589	2.08369	0.000865853	0.00484341	336.608	2.32188	1.2516e-06	1.26812e-05	Wali5 protein	GO:0004867,GO:0004867,GO:0005576,GO:0005576
MLOC_12353	22.8703	3.0582	0.000866231	0.00484403	4.17192	0.397202	0.589851	NA	unknown protein FUNCTIONS IN: molecular_function unknown INVOLVED IN: biological_process unknown LOCATED IN: chloroplast EXPRESSED IN: 16 plant structures EXPRESSED DURING: 8 growth stages Has 1142 Blast hits to 1055 proteins in 252 species: Archae - 22 Bacteria - 318 Metazoa - 248 Fungi - 96 Plants - 59 Viruses - 3 Other Eukaryotes - 396 (source: NCBI BLink). LENGTH=343
MLOC_79983	602.185	1.27259	0.000869856	0.0048628	320.194	-0.210853	0.440997	0.586227	Nodulin MtN21 /EamA-like transporter family proteinIPR000620 (Drug/metabolite transporter)	GO:0005575,GO:0016020,GO:0016020,GO:0022857,GO:0022857,
MLOC_53905	2194.38	-1.17404	0.000872183	0.00487429	4890.01	1.11968	3.59463e-07	4.20131e-06	Ribosome maturation factor rimMIPR002618 (UTP--glucose-1-phosphate uridylyltransferase), IPR009000 (Translation elongation/initiation factor/Ribosomal, beta-barrel), IPR011961 (16S rRNA processing protein RimM)	GO:0000023,GO:0003674,GO:0005840,GO:0006364,GO:0006364,GO:0009507,GO:0010267,GO:0016779,GO:0019252,GO:0034641,GO:0035196,GO:0042254,GO:0043022,GO:0043085,GO:0051607,GO:0070569
MLOC_11225	3457.48	1.23943	0.000873027	0.00487751	1788.09	-0.353947	0.109016	0.208217	1-phosphatidylinositol-4,5-bisphosphate phosphodiesteraseIPR001192 (Phosphoinositide phospholipase C), IPR008973 (C2 calcium/lipid-binding domain, CaLB)	GO:0004435,GO:0004435,GO:0004629,GO:0004871,GO:0005515,GO:0006629,GO:0007165,GO:0016042,GO:0035556,GO:0035556
MLOC_64435	1296.91	-1.79173	0.000874215	0.00488263	1388.67	-1.36862	3.69116e-05	0.000251482	Resistance protein, putativeIPR000767 (Disease resistance protein)	GO:0005524,GO:0005524,GO:0006915,GO:0006915,GO:0043167,GO:0043531
MLOC_498	981.19	1.77099	0.000881811	0.00492354	388.629	-0.205352	0.426285	0.572552	heat shock transcription factor A2 LENGTH=345IPR011991 (Winged helix-turn-helix transcription repressor DNA-binding)	GO:0001071,GO:0003700,GO:0003700,GO:0005634,GO:0005634,GO:0005634,GO:0006355,GO:0006355,GO:0006950,GO:0009408,GO:0043565,GO:0043565
MLOC_56102	10597.6	-1.0814	0.000882958	0.00492842	10259.5	-1.20873	1.41377e-10	3.48462e-09	Pentapeptide repeat-containing proteinIPR001646 (Pentapeptide repeat)	GO:0009535,GO:0009543
MLOC_3226	10.3601	-3.51706	0.00088443	0.00493494	25.842	0.481808	0.444089	0.589015	Leucine-rich repeat receptor-like protein kinase family protein LENGTH=1045IPR001611 (Leucine-rich repeat)	GO:0003674,GO:0005515
MLOC_73497	18.6591	2.84651	0.000884672	0.00493494	180.166	5.47514	4.75258e-23	7.23511e-21	Endonuclease 2IPR003154 (S1/P1 nuclease), IPR008947 (Phospholipase C/P1 nuclease domain)	EC:3.1,GO:0003674,GO:0003676,GO:0003676,GO:0004518,GO:0004519,GO:0004519,GO:0006259,GO:0006308,GO:0006308,GO:0034655,GO:0046872
MLOC_17904	1065.73	1.49896	0.000885168	0.00493618	635.234	0.440093	0.054197	0.121134	LITAF-domain-containing proteinIPR006629 (LPS-induced tumor necrosis factor alpha factor)	GO:0005886,GO:0006612,GO:0009646,GO:0009863,GO:0009867,GO:0030968,GO:0034051,
MLOC_4477	48.0174	-2.4112	0.000887023	0.004945	48.2836	-2.16508	0.00014901	0.000850491	unknown protein Has 34 Blast hits to 34 proteins in 13 species: Archae - 0 Bacteria - 0 Metazoa - 0 Fungi - 0 Plants - 27 Viruses - 0 Other Eukaryotes - 7 (source: NCBI BLink). LENGTH=220	GO:0005768,GO:0005802
MLOC_14218	40.8392	-2.27507	0.000891882	0.00497055	412.152	3.25758	4.64608e-22	6.2347e-20	Bifunctional inhibitor/lipid-transfer protein/seed storage 2S albumin superfamily protein LENGTH=102IPR016140 (Bifunctional inhibitor/plant lipid transfer protein/seed storage helical domain)
MLOC_34316	459.62	-2.27221	0.000893908	0.00498031	446.4	-2.55718	1.23134e-09	2.60291e-08	RING finger proteinIPR013083 (Zinc finger, RING/FYVE/PHD-type)	GO:0003674,GO:0008270,GO:0043167,
MLOC_72558	238.995	1.93024	0.000895405	0.00498711	137.548	0.89921	0.0602345	0.131538	MLOC_72558
MLOC_18621	40.7525	2.28224	0.000896976	0.00499278	24.9256	1.20252	0.0677821	0.144583	C4-dicarboxylate transporter/malic acid transport proteinIPR004695 (C4-dicarboxylate transporter/malic acid transport protein)	GO:0005575,GO:0016021,GO:0016021,GO:0022857,GO:0022857,GO:0042592,GO:0055085,GO:0055085
MLOC_74472	2726.73	-1.4111	0.000896905	0.00499278	3085.5	-0.838354	0.0017179	0.00692406	plastid transcriptionally active 5 LENGTH=387IPR001305 (Heat shock protein DnaJ, cysteine-rich domain), IPR002477 (Peptidoglycan binding-like)	GO:0008152,GO:0009508,GO:0009535,GO:0009941
MLOC_15681	8.98982	3.69254	0.000900084	0.00500854	0.612087	0.25637	0.532269	NA	NAC domain-containing protein 78IPR003441 (No apical meristem (NAM) protein)	GO:0003677,GO:0003700,GO:0010089,GO:0043067,GO:0048367,
MLOC_12062	157.709	1.4356	0.000904816	0.00503041	97.2552	0.415495	0.287507	0.429738	Protein kinase superfamily protein LENGTH=355IPR011009 (Protein kinase-like domain)	GO:0004672,GO:0004674,GO:0005524,GO:0005524,GO:0005886,GO:0006468,GO:0006468,GO:0016021
MLOC_13612	9.04387	3.6904	0.000904661	0.00503041	5.23424	1.83399	0.0125996	NA	Bidirectional sugar transporter N3IPR004316 (RAG1-activating protein-1-related)	GO:0005575,GO:0008643,GO:0016021,GO:0016021
MLOC_69824	953.118	-1.78457	0.00090485	0.00503041	1322.7	-0.366351	0.0793387	0.163237	Bile acid sodium symporterIPR002657 (Bile acid:sodium symporter)	GO:0006810,GO:0006814,GO:0008508,GO:0009941,GO:0016020,GO:0016021
MLOC_69262	1689.24	1.46154	0.000905601	0.00503304	1031.12	0.440659	0.147111	0.261666	12-oxophytodienoate reductase 3IPR013785 (Aldolase-type TIM barrel)	GO:0005777,GO:0006569,GO:0008150,GO:0009414,GO:0009611,GO:0009684,GO:0009695,GO:0009723,GO:0009733,GO:0009738,GO:0009867,GO:0010181,GO:0010181,GO:0016491,GO:0016491,GO:0016629,GO:0031408,GO:0042538,GO:0043167,GO:0055114,GO:0055114,
MLOC_58704	1867.87	-1.20807	0.000910053	0.00505622	2513.69	-0.109451	0.630311	0.749063	tRNA-pseudouridine synthase, putativeIPR002501 (Pseudouridine synthase II)	GO:0001522,GO:0003723,GO:0006396,GO:0006396,GO:0009982,GO:0019288
MLOC_75155	58.9844	-2.14369	0.000915256	0.00508357	61.6034	-1.75369	0.000313916	0.00161514	unknown protein BEST Arabidopsis thaliana protein match is: unknown protein . LENGTH=649
MLOC_38109	292.141	1.74511	0.000917361	0.00509369	221.169	1.24289	0.000605169	0.00284686	Calcium-transporting ATPase 1IPR001757 (ATPase, P-type, K/Mg/Cd/Cu/Zn/Na/Ca/Na/H-transporter), IPR023214 (HAD-like domain), IPR023298 (ATPase, P-type, transmembrane domain), IPR023299 (ATPase, P-type, cytoplasmic domain N)	EC:3.6.1,EC:3.6.1.15,EC:3.6.1.3,EC:3.6.3.8,GO:0000166,GO:0000166,GO:0003824,GO:0005388,GO:0005524,GO:0005575,GO:0006754,GO:0006754,GO:0006812,GO:0006812,GO:0008152,GO:0015662,GO:0016020,GO:0016021,GO:0016887,GO:0019829,GO:0022857,GO:0043167,GO:0046872,GO:0046872,GO:0055085,
MLOC_78596	177.492	1.5862	0.000918087	0.00509517	81.2195	-0.122509	0.763814	0.848769	RING/U-box superfamily protein LENGTH=356IPR013083 (Zinc finger, RING/FYVE/PHD-type)	GO:0003674,GO:0008270,GO:0043167,
MLOC_78723	281.88	1.37616	0.000918191	0.00509517	164.75	0.212374	0.545935	0.679923	MLOC_78723	GO:0003677,
MLOC_55872	1601.76	1.13176	0.000919832	0.00510271	954.122	-0.0942112	0.669054	0.778908	ATP-binding cassette transporterIPR003439 (ABC transporter-like)	EC:3.6.1,EC:3.6.1.15,EC:3.6.1.3,GO:0003674,GO:0005524,GO:0005524,GO:0005575,GO:0006810,GO:0016887,GO:0016887,GO:0016887,GO:0043167
MLOC_19141	8985.39	1.30342	0.0009215	0.00510883	10351	1.58292	8.35102e-10	1.82493e-08	Eukaryotic aspartyl protease family protein, expressedIPR001461 (Peptidase A1), IPR021109 (Peptidase aspartic)	GO:0006869,GO:0008289
MLOC_39419	56.0218	2.12497	0.000921266	0.00510883	27.9832	0.808115	0.164736	0.285366	cDNA clone:J013094O21, full insert sequence
MLOC_41312	318.41	1.50359	0.000921907	0.00510951	160.997	0.0239843	0.94574	0.968132	F-box/RNI-like superfamily protein LENGTH=540	GO:0005515,GO:0005515
MLOC_56201	2037.69	-1.38399	0.00092657	0.00513378	6172.21	1.59855	2.44777e-08	3.87621e-07	Nucleic acid-binding, OB-fold-like protein LENGTH=697IPR016027 (Nucleic acid-binding, OB-fold-like)	GO:0003674,GO:0003723,GO:0005829,GO:0009508,GO:0009570,GO:0042793,GO:0045893,
MLOC_7505	324.904	1.36792	0.000927805	0.00513905	247.242	0.817903	0.00663308	0.0216943	DNA polymerase III subunit gamma/tauIPR012763 (DNA polymerase III, subunit gamma/ tau)	EC:2.7.7.7,GO:0003677,GO:0003887,GO:0003887,GO:0005524,GO:0005622,GO:0006259,GO:0006260,GO:0009058,GO:0009360,GO:0016779,GO:0043167,GO:0043234,
MLOC_66314	73.4306	1.79484	0.000928345	0.00514046	62.4375	1.45681	0.00105016	0.0045416	Heavy-metal-associated domain-containing proteinIPR006121 (Heavy metal-associated domain, HMA)	GO:0030001,GO:0030001,GO:0046872,GO:0046872
MLOC_63819	536.263	-1.20817	0.000930995	0.00515356	966.504	0.638192	0.0122506	0.0362989	UPF0176 proteinIPR020936 (Uncharacterised protein family UPF0176)
MLOC_48629	570.798	1.37543	0.00093187	0.00515682	359.284	0.394116	0.218971	0.352549	Dof zinc finger protein 16IPR003851 (Zinc finger, Dof-type)	GO:0003677,GO:0003677,GO:0006355,GO:0006355,GO:0008270,
MLOC_4504	3591.71	1.31818	0.000932683	0.00515974	2060.98	0.0814207	0.696944	0.799913	Sodium/hydrogen exchangerIPR006153 (Cation/H+ exchanger), IPR018422 (Cation/H+ exchanger, CPA1 family)	GO:0006812,GO:0006814,GO:0006814,GO:0006885,GO:0006885,GO:0015299,GO:0015299,GO:0015385,GO:0015385,GO:0016021,GO:0016021,GO:0055085,GO:0055085,
MLOC_71550	17.6458	3.21287	0.000938998	0.00519309	44.3059	3.96594	7.22756e-10	1.60263e-08	Protein of unknown function, DUF538 LENGTH=143IPR007493 (Protein of unknown function DUF538)
MLOC_45353	2999.46	1.36727	0.000939448	0.00519398	1989.03	0.519997	0.0196278	0.0533179	MLOC_45353
MLOC_67213	1647.6	-1.15222	0.000940531	0.00519585	3283.57	0.876054	0.00383602	0.013661	Proline dehydrogenaseIPR015659 (Proline oxidase)	GO:0004657,GO:0004657,GO:0006537,GO:0006537,GO:0006562,GO:0006562,GO:0055114,GO:0055114
MLOC_68295	78.5368	2.00874	0.000940649	0.00519585	42.9505	0.876614	0.0898375	0.180192	Glutathione-S-transferase 2IPR010987 (Glutathione S-transferase, C-terminal-like), IPR012336 (Thioredoxin-like fold)	GO:0003674,GO:0005515,GO:0005515,
MLOC_71611	1985.69	1.67893	0.000940545	0.00519585	1635.4	1.34704	5.64699e-06	4.85298e-05	BHLH transcription factorIPR011598 (Helix-loop-helix DNA-binding)	GO:0006355,GO:0006355
MLOC_7826	53022.6	-1.12433	0.000942361	0.00520372	53294.4	-1.08347	2.3723e-09	4.78048e-08	PGR5-LIKE A LENGTH=324
MLOC_57452	6064.05	-1.14715	0.000942696	0.00520398	6627.55	-0.75725	4.34729e-05	0.000289969	GTP cyclohydrolase I 1IPR001474 (GTP cyclohydrolase I)	EC:3.5.4,EC:3.5.4.16,GO:0003934,GO:0005737,GO:0006520,GO:0009058,GO:0016810,GO:0034641,GO:0046654,GO:0051186
MLOC_36883	1982.2	-1.2908	0.000945064	0.00521546	2066.66	-1.08131	2.61177e-07	3.14803e-06	MLOC_36883	GO:0008150,GO:0008233,GO:0008236,GO:0016556,GO:0031977,
MLOC_52073	3010.33	1.10487	0.000948513	0.00523289	1947.51	0.101397	0.618131	0.739062	Coatomer subunit epsilonIPR006822 (Coatomer, epsilon subunit)	GO:0003674,GO:0005198,GO:0005198,GO:0005198,GO:0006890,GO:0006890,GO:0016192,GO:0030126,GO:0030126,
MLOC_55909	464.718	-1.24736	0.000949429	0.00523475	585.875	-0.333162	0.147913	0.262647	Zinc finger proteinIPR013087 (Zinc finger, C2H2-type/integrase, DNA-binding)	GO:0003674,GO:0003676,GO:0043167,GO:0046872
MLOC_81006	48.863	2.11137	0.000949402	0.00523475	134.599	3.63902	1.5952e-20	1.86443e-18	CBL-interacting protein kinase 07IPR004041 (NAF domain), IPR011009 (Protein kinase-like domain)	EC:2.7.11,GO:0004672,GO:0004674,GO:0005524,GO:0005524,GO:0006464,GO:0006468,GO:0006468,GO:0007165,GO:0007165,GO:0007165,GO:0016301,GO:0043167,
MLOC_13827	30.8236	-2.62603	0.000953037	0.00525304	38.518	-1.12493	0.0344612	0.0841339	Rapid alkalinization factor 1IPR008801 (Rapid ALkalinization Factor)
MLOC_57971	227.259	1.89642	0.00095558	0.00526545	102.901	0.366016	0.380515	0.528231	SBP (S-ribonuclease binding protein) family protein LENGTH=335IPR001841 (Zinc finger, RING-type)	GO:0005515,GO:0005515,GO:0008270,GO:0008270
MLOC_35155	15.2801	3.18493	0.00095631	0.00526787	3.36756	0.683655	0.347821	NA	Histone H2AIPR009072 (Histone-fold)	GO:0000786,GO:0000786,GO:0003677,GO:0003677,GO:0005634,GO:0005634,GO:0006334,GO:0006334
MLOC_35512	34.3416	2.27033	0.00096294	0.00530277	22.7162	1.41248	0.0206443	0.0555841	ChitinaseIPR016283 (Glycoside hydrolase, family 19), IPR023346 (Lysozyme-like domain)	EC:3.2.1.14,GO:0004568,GO:0004568,GO:0005975,GO:0005975,GO:0006032,GO:0006032,GO:0008061,GO:0008061,GO:0009056,GO:0016798,GO:0016998,GO:0016998,GO:0071554
MLOC_6981	1091.04	1.1319	0.000964582	0.0053102	1208.35	1.35083	7.50156e-11	1.95819e-09	Short-chain dehydrogenase/reductase protein-likeIPR002198 (Short-chain dehydrogenase/reductase SDR)	GO:0008150,GO:0008152,GO:0016491,GO:0016491
MLOC_22984	31.857	2.65788	0.000964986	0.00531081	6.62841	-0.0255613	0.972569	0.983499	Heavy metal transport/detoxification superfamily protein LENGTH=332IPR006121 (Heavy metal-associated domain, HMA)	GO:0030001,GO:0030001,GO:0046872,GO:0046872
MLOC_61974	9430.7	-1.11873	0.000966503	0.00531753	9786.03	-0.939638	1.03162e-06	1.07161e-05	Glucose-6-phosphate isomeraseIPR001672 (Phosphoglucose isomerase (PGI)), IPR023096 (Phosphoglucose isomerase, C-terminal)	EC:5.3.1.9,GO:0004347,GO:0004347,GO:0005829,GO:0005975,GO:0006091,GO:0006094,GO:0006094,GO:0006096,GO:0006096,GO:0009056,GO:0009058,GO:0009744,GO:0009813,GO:0009817,GO:0010224,GO:0016853,GO:0044281
MLOC_10811	2195.63	1.10858	0.000967523	0.00532152	1678.48	0.531037	0.00820244	0.025951	Calcium-dependent protein kinaseIPR008080 (Parvalbumin), IPR011009 (Protein kinase-like domain)	EC:2.7.11,GO:0004672,GO:0004674,GO:0004674,GO:0005509,GO:0005509,GO:0005524,GO:0005524,GO:0006464,GO:0006468,GO:0016301,GO:0043167
MLOC_67164	4395.87	1.2476	0.000974679	0.00535925	2110.5	-0.592312	0.0025575	0.00968877	ParB domain protein nucleaseIPR016692 (Sulfiredoxin)	EC:1.8.98.2,GO:0003677,GO:0003677,GO:0005524,GO:0008150,GO:0008150,GO:0016491,GO:0032542
MLOC_29862	849.68	-1.20947	0.000976347	0.00536679	1307.25	0.258079	0.244801	0.381884	Pentatricopeptide repeat-containing proteinIPR002625 (Smr protein/MutS2 C-terminal), IPR002885 (Pentatricopeptide repeat), IPR011990 (Tetratricopeptide-like helical)	GO:0000166,GO:0003674,GO:0003723,GO:0009570,GO:0009658,GO:0031425,GO:0045036,GO:0045727
MLOC_53374	3274.66	-1.32961	0.000976692	0.00536705	4879.55	0.101684	0.693999	0.798151	GrpE protein homologIPR000740 (GrpE nucleotide exchange factor)	EC:2.1.1,GO:0000774,GO:0000774,GO:0005507,GO:0005759,GO:0006457,GO:0006457,GO:0006629,GO:0006629,GO:0008168,GO:0009570,GO:0009579,GO:0042803,GO:0042803,GO:0051087,GO:0051087
MLOC_15203	5247.44	-1.19082	0.000979522	0.00537956	6578.52	-0.31426	0.202877	0.333007	Laccase 1IPR017761 (Laccase)	GO:0005507,GO:0005507,GO:0016491,GO:0016491,GO:0046274,GO:0048046,GO:0052716,GO:0055114,GO:0055114,
MLOC_39970	14185.8	-1.43495	0.000979861	0.00537956	15384	-1.04434	2.27461e-08	3.63376e-07	acclimation of photosynthesis to environment LENGTH=286IPR021275 (Protein of unknown function DUF2854)	GO:0000502,
MLOC_62968	6758.31	-1.1892	0.00097977	0.00537956	7922.03	-0.535728	0.0216224	0.0577066	Oxygen evolving enhancer protein 3 containing proteinIPR008797 (Photosystem II PsbQ, oxygen evolving complex), IPR023222 (PsbQ-like domain)	GO:0000023,GO:0005509,GO:0005509,GO:0005575,GO:0009344,GO:0009523,GO:0009535,GO:0009579,GO:0009654,GO:0009654,GO:0009767,GO:0015979,GO:0015979,GO:0019252,GO:0019898,GO:0019898,GO:0043085,GO:0043167,GO:0043234,GO:0045156
MLOC_2968	66.7729	1.90084	0.000985062	0.00540423	65.8417	1.80276	9.09868e-05	0.0005522	Cytochrome P450IPR001128 (Cytochrome P450)	GO:0003674,GO:0004497,GO:0005506,GO:0005506,GO:0008150,GO:0009055,GO:0009055,GO:0016491,GO:0016705,GO:0016705,GO:0020037,GO:0020037,GO:0043167,GO:0055114,GO:0055114,
MLOC_52517	105.071	1.93098	0.000985127	0.00540423	44.5306	0.242435	0.641826	0.758518	MLOC_52517	GO:0005506,GO:0006633,GO:0016491,
MLOC_54590	22.1028	2.6355	0.000985252	0.00540423	9.60141	1.02235	0.155522	0.273113	Ubiquitin-protein ligase, putativeIPR011016 (Zinc finger, RING-CH-type), IPR013083 (Zinc finger, RING/FYVE/PHD-type), IPR022143 (Protein of unknown function DUF3675)	GO:0008270,GO:0008270,GO:0043167,
MLOC_36876	708.572	-1.27216	0.000986907	0.00541166	766.301	-0.896865	0.000239557	0.00127905	DCD (Development and Cell Death) domain proteinIPR013989 (Development/cell death domain)	GO:0032542,
MLOC_79642	998.974	1.33167	0.000987937	0.00541567	829.412	0.975547	2.67534e-05	0.000188953	UDP-Glycosyltransferase superfamily protein LENGTH=490IPR002213 (UDP-glucuronosyl/UDP-glucosyltransferase)	GO:0008150,GO:0008152,GO:0016757,GO:0016758,GO:0016758,
MLOC_70505	1051.02	1.15842	0.000992418	0.00543858	700.092	0.249072	0.281062	0.422213	Protein kinaseIPR011009 (Protein kinase-like domain)	EC:2.7.11,GO:0004672,GO:0004672,GO:0004674,GO:0005524,GO:0005524,GO:0006464,GO:0006468,GO:0006468,GO:0006897,GO:0016020,GO:0016301,GO:0043167,
MLOC_73972	1710.82	1.17433	0.000997082	0.00546249	1519.25	0.942849	2.60139e-05	0.000184594	C2 domain-containing proteinIPR008973 (C2 calcium/lipid-binding domain, CaLB)	GO:0005515,GO:0005515
MLOC_70174	143.251	1.45279	0.000998578	0.00546902	99.9045	0.714993	0.051851	0.116945	unknown protein Has 27 Blast hits to 27 proteins in 8 species: Archae - 0 Bacteria - 0 Metazoa - 0 Fungi - 0 Plants - 27 Viruses - 0 Other Eukaryotes - 0 (source: NCBI BLink). LENGTH=548
MLOC_79909	810.873	-1.83846	0.00100105	0.00548087	1344.12	0.12763	0.565813	0.696729	Histidine--tRNA ligaseIPR004516 (Histidyl-tRNA synthetase, class IIa)	EC:6.1.1,GO:0004812,GO:0004812,GO:0005524,GO:0005737,GO:0005737,GO:0006399,GO:0006412,GO:0006418,GO:0006520,GO:0016874,
MLOC_11605	757.108	-1.65271	0.00100278	0.00548871	1075.15	-0.216529	0.415091	0.562017	Disease resistance proteinIPR000767 (Disease resistance protein)	GO:0005524,GO:0005524,GO:0006915,GO:0006915,GO:0006952,GO:0006952,GO:0043167,GO:0043531
MLOC_14045	33.4102	-2.28606	0.00100323	0.00548951	34.8825	-1.73766	0.00200426	0.00789993	Lysosomal pro-X carboxypeptidase, putativeIPR008758 (Peptidase S28)	GO:0006508,GO:0008150,GO:0008233,GO:0008236,GO:0008236,
MLOC_70859	34.6495	-2.58902	0.00100586	0.00550225	52.0828	-0.442749	0.346936	0.493216	Retrotransposon protein, putative, unclassified	GO:0003964,
MLOC_69612	4286.34	1.83052	0.00100745	0.00550925	1739.64	-0.0183033	0.932419	0.9599	MLOC_69612
MLOC_67623	94.0487	-1.92156	0.00100837	0.0055126	117.156	-0.787624	0.0769544	0.15963	unknown protein Has 56 Blast hits to 56 proteins in 18 species: Archae - 0 Bacteria - 0 Metazoa - 0 Fungi - 2 Plants - 46 Viruses - 0 Other Eukaryotes - 8 (source: NCBI BLink). LENGTH=358
MLOC_66849	44.9036	2.16143	0.00100892	0.00551397	38.2748	1.75556	0.00144681	0.00596504	Dynamin-likeIPR001401 (Dynamin, GTPase domain), IPR022812 (Dynamin)	GO:0000280,GO:0000911,GO:0003924,GO:0003924,GO:0005525,GO:0005525,GO:0005874,GO:0006270,GO:0006275,GO:0006306,GO:0006346,GO:0007000,GO:0008283,GO:0009504,GO:0009524,GO:0009909,GO:0010389,GO:0031048,GO:0051567,
MLOC_11263	551.202	-1.2403	0.00101119	0.00552468	625.949	-0.682334	0.00468552	0.016199	Unknown protein
MLOC_61727	969.562	1.6448	0.00101301	0.00553296	737.529	1.16692	1.0758e-05	8.57045e-05	Chaperone DnaKIPR001023 (Heat shock protein Hsp70)	GO:0005524,GO:0006457,GO:0043167,GO:0051082
MLOC_38147	214.74	-1.53267	0.00101541	0.00554443	492.933	0.996049	0.00200405	0.00789993	Pentatricopeptide repeat-containing protein, putativeIPR002885 (Pentatricopeptide repeat)
MLOC_69271	9173.34	-1.07392	0.00101655	0.00554897	10405.9	-0.559307	0.00362309	0.0129946	Protein of unknown function (DUF3411) LENGTH=386IPR021825 (Protein of unknown function DUF3411)	GO:0005739,GO:0009706
MLOC_44802	2166.34	1.16487	0.00101694	0.0055494	1113.53	-0.504531	0.0294911	0.0744511	Ubiquitin carboxyl-terminal hydrolaseIPR001394 (Peptidase C19, ubiquitin carboxyl-terminal hydrolase 2)	GO:0004221,GO:0004221,GO:0006511,GO:0006511,GO:0036459,
MLOC_55206	11.5789	-3.46788	0.00101797	0.00555166	11.9501	-2.24289	0.00201431	0.00792771	cDNA, clone: J090081L24, full insert sequence
MLOC_59914	1269.28	-1.69858	0.00101787	0.00555166	1183.65	-2.13124	2.01336e-11	5.72592e-10	serine acetyltransferase 21 LENGTH=314IPR005881 (Serine O-acetyltransferase)	GO:0005737,GO:0005737,GO:0006535,GO:0006535,GO:0009001,GO:0009001
MLOC_37549	14192.3	-1.33164	0.00101832	0.00555189	18083.3	-0.355914	0.0935526	0.185752	4-alpha-glucanotransferaseIPR003385 (Glycoside hydrolase, family 77), IPR013783 (Immunoglobulin-like fold), IPR013784 (Carbohydrate-binding-like fold), IPR017853 (Glycoside hydrolase, superfamily)	EC:2.4.1.25,GO:0000025,GO:0003674,GO:0003824,GO:0004134,GO:0004134,GO:0005829,GO:0005975,GO:0005975,GO:0005983,GO:0007623,GO:0009664,GO:0010297,GO:0016757,GO:0019252,GO:0043085,GO:2001070,
MLOC_16853	462.792	-1.61808	0.00102775	0.00560161	425.725	-2.12081	1.12652e-08	1.93782e-07	S-receptor kinase-likeIPR000858 (S-locus glycoprotein), IPR003014 (PAN-1 domain), IPR011009 (Protein kinase-like domain), IPR013320 (Concanavalin A-like lectin/glucanase, subgroup)	EC:2.7.11,GO:0004672,GO:0004674,GO:0004674,GO:0005515,GO:0005524,GO:0005524,GO:0006464,GO:0006468,GO:0008150,GO:0016301,GO:0043167,GO:0048544,GO:0048544
MLOC_64134	7.98984	-3.65976	0.00102853	0.00560419	9.9079	-1.00006	0.17876	0.30345	unknown protein Has 30201 Blast hits to 17322 proteins in 780 species: Archae - 12 Bacteria - 1396 Metazoa - 17338 Fungi - 3422 Plants - 5037 Viruses - 0 Other Eukaryotes - 2996 (source: NCBI BLink). LENGTH=170
MLOC_22542	292.961	1.99434	0.00102946	0.00560757	112.459	0.131939	0.742172	0.83344	Unknown protein
MLOC_60591	36630	-1.5316	0.00103021	0.00560825	48596.8	-0.361924	0.118338	0.221537	Tetratricopeptide repeat-containing proteinIPR023231 (GSKIP/TIF31 domain)	GO:0005829,
MLOC_79954	1366.96	-1.41013	0.00103006	0.00560825	1743.02	-0.410573	0.0708989	0.149715	Peptide deformylaseIPR000181 (Formylmethionine deformylase), IPR023635 (Peptide deformylase)	EC:3.5.1.88,GO:0005506,GO:0005506,GO:0005739,GO:0006412,GO:0009505,GO:0009570,GO:0016810,GO:0042586,GO:0042586,GO:0043167,GO:0043686
MLOC_66574	278.605	-1.39427	0.00103052	0.00560828	353.965	-0.400124	0.183697	0.309482	UDP-glycosyltransferase-like proteinIPR002213 (UDP-glucuronosyl/UDP-glucosyltransferase)	GO:0008150,GO:0008152,GO:0008152,GO:0016757,GO:0016758,GO:0016758
MLOC_62504	390.704	-1.50179	0.00103192	0.00561417	460.493	-0.739129	0.0266469	0.0684536	HhH-GPD family proteinIPR011257 (DNA glycosylase), IPR023170 (Helix-turn-helix, base-excision DNA repair, C-terminal)	GO:0003674,GO:0003824,GO:0004519,GO:0006259,GO:0006281,GO:0006284,GO:0006950,GO:0051539,GO:0051539,
MLOC_22928	14.7231	3.32908	0.00103562	0.00563263	13.1678	2.55238	0.000399886	0.00198911	Glucan endo-1,3-beta-glucosidase 7, putative, expressedIPR000490 (Glycoside hydrolase, family 17), IPR012946 (X8), IPR017853 (Glycoside hydrolase, superfamily)	GO:0004553,GO:0004553,GO:0005975,GO:0005975
MLOC_42279	592.75	-1.28436	0.00103653	0.00563327	924.174	0.247952	0.311545	0.455966	Macrophage migration inhibitory factorIPR001398 (Macrophage migration inhibitory factor), IPR014347 (Tautomerase)
MLOC_73243	20777.7	-1.07327	0.00103667	0.00563327	21706.4	-0.870208	3.33935e-06	3.0354e-05	Protein of unknown function (DUF3506) LENGTH=651IPR017690 (Outer membrane insertion C-terminal signal, omp85 target), IPR021894 (Protein of unknown function DUF3506)	GO:0010343,GO:0042651
MLOC_7419	1781.29	1.22573	0.00103654	0.00563327	1190.59	0.349288	0.11438	0.215845	Chaperone protein dnaj, putativeIPR003095 (Heat shock protein DnaJ)	GO:0005783,GO:0030968,GO:0031072,GO:0031072
MLOC_63156	4415.11	-1.2287	0.00103852	0.00564159	4536.4	-1.07924	1.0061e-06	1.0469e-05	unknown protein FUNCTIONS IN: molecular_function unknown INVOLVED IN: biological_process unknown LOCATED IN: chloroplast thylakoid membrane EXPRESSED IN: 23 plant structures EXPRESSED DURING: 13 growth stages Has 30201 Blast hits to 17322 proteins in 780 species: Archae - 12 Bacteria - 1396 Metazoa - 17338 Fungi - 3422 Plants - 5037 Viruses - 0 Other Eukaryotes - 2996 (source: NCBI BLink). LENGTH…	GO:0009535,
MLOC_62377	485.971	-1.69084	0.00103916	0.00564336	865.197	0.378628	0.201807	0.331785	Inositol-1, 4, 5-trisphosphate 5-Phosphatase-like protein, putativeIPR005135 (Endonuclease/exonuclease/phosphatase)	GO:0006629,GO:0046856
MLOC_60367	9.01875	-3.66724	0.00103978	0.00564506	13.8187	-0.57681	0.415423	0.562341	Bromodomain-containing protein, putativeIPR001487 (Bromodomain)	GO:0003674,GO:0005515,GO:0005515,
MLOC_60206	147.459	1.88981	0.00104101	0.00565003	86.2292	0.877214	0.0514887	0.116219	Serine/threonine protein phosphatase, putative	GO:0003674,GO:0005829,GO:0016787,
MLOC_62600	193.862	2.67332	0.00104333	0.00566091	72.6983	1.17114	0.0382252	0.0913933	Carbonic anhydraseIPR001148 (Alpha carbonic anhydrase), IPR023561 (Carbonic anhydrase, alpha-class)	EC:4.2.1.1,GO:0004089,GO:0004089,GO:0006730,GO:0006730,GO:0008270,GO:0008270,GO:0016829,GO:0043167,GO:0044281
MLOC_11769	592.29	-1.16676	0.00104408	0.00566331	699.163	-0.492514	0.0255428	0.0661803	Methionyl-tRNA formyltransferaseIPR011034 (Formyl transferase, C-terminal-like), IPR015518 (Methionine tRNA Formyltransferase-like)	GO:0003674,GO:0004479,GO:0009058,GO:0009058,GO:0016742,GO:0016742
MLOC_54206	1819.37	1.24015	0.00104757	0.00568053	1047.37	-0.0260387	0.914866	0.948424	Protein kinase superfamily protein LENGTH=350IPR011009 (Protein kinase-like domain)	GO:0004672,GO:0004672,GO:0005524,GO:0005524,GO:0006468,GO:0006468
MLOC_69338	22.0304	2.73246	0.001053	0.00570824	34.7986	2.87031	9.36473e-06	7.57934e-05	MLOC_69338	GO:0004601,GO:0006979,GO:0020037,GO:0046872
MLOC_15954	386.927	1.30082	0.00105687	0.00572722	220.689	0.0340399	0.914512	0.948257	Plectin-related protein
MLOC_68083	34.2876	2.38289	0.00105713	0.00572722	15.2507	0.883228	0.181685	0.307005	IQ domain-containing proteinIPR000048 (IQ motif, EF-hand binding site)	GO:0003674,GO:0005515,GO:0005515,
MLOC_79153	1682.32	1.12459	0.00106035	0.00574291	1327.38	0.615667	0.0238808	0.0626811	Inorganic pyrophosphatase-like proteinIPR008162 (Inorganic pyrophosphatase)	EC:3.6.1,EC:3.6.1.1,GO:0000287,GO:0000287,GO:0003674,GO:0004427,GO:0004427,GO:0005737,GO:0005737,GO:0006796,GO:0006796,GO:0008150,GO:0043167,
MLOC_4518	12263.3	1.58322	0.00106101	0.00574479	10376.9	1.31182	3.3959e-08	5.16976e-07	Haloacid dehalogenase-like hydrolase family protein, putative, expressedIPR005834 (Haloacid dehalogenase-like hydrolase), IPR006402 (HAD-superfamily hydrolase, subfamily IA, variant 3), IPR023214 (HAD-like domain)	GO:0003674,GO:0003824,GO:0008150,GO:0008152,GO:0008152,GO:0016787
MLOC_1248	1048.04	-1.50185	0.00106851	0.00578366	895.199	-2.63876	1.85552e-17	1.46788e-15	FUNCTIONS IN: molecular_function unknown INVOLVED IN: biological_process unknown LOCATED IN: cellular_component unknown BEST Arabidopsis thaliana protein match is: oxidative stress 3 . LENGTH=155	GO:0006979,GO:0016607,GO:0046686,
MLOC_49468	37225.9	-1.89978	0.00106937	0.00578656	48769.4	-0.634794	0.000987625	0.00430609	Magnesium-protoporphyrin IX monomethyl ester [oxidative] cyclaseIPR003251 (Rubrerythrin), IPR008434 (Magnesium-protoporphyrin IX monomethyl ester aerobic oxidative cyclase)	EC:1.14.13,EC:1.14.13.81,GO:0003677,GO:0006364,GO:0006636,GO:0008150,GO:0009058,GO:0009416,GO:0009535,GO:0009658,GO:0009706,GO:0010027,GO:0010207,GO:0015979,GO:0015995,GO:0016491,GO:0016491,GO:0019216,GO:0019288,GO:0019344,GO:0031408,GO:0034641,GO:0043167,GO:0046872,GO:0046914,GO:0048529,GO:0051186,GO:0055114GO:1901401
MLOC_5853	206.256	1.7383	0.00107052	0.00579106	116.401	0.635372	0.101745	0.197897	GDP-D-glucose phosphorylase C15orf58 homolog	EC:2.4.1.1,GO:0016757,GO:0080048,
MLOC_74485	606.133	1.84721	0.00107168	0.0057956	499.578	1.55018	9.7473e-07	1.01659e-05	UDP-Glycosyltransferase superfamily protein LENGTH=496IPR002213 (UDP-glucuronosyl/UDP-glucosyltransferase)	GO:0008152,GO:0008152,GO:0016758,GO:0016758
MLOC_10046	1247.08	1.17662	0.00107537	0.00581381	1173.48	1.06257	1.19926e-05	9.42141e-05	Progesterone 5-beta-reductaseIPR001509 (NAD-dependent epimerase/dehydratase), IPR016040 (NAD(P)-binding domain)	GO:0003824,GO:0003824,GO:0044237,GO:0044237,GO:0050662,GO:0050662
MLOC_24543	153.651	1.87552	0.00107733	0.00582265	78.2992	0.57096	0.268128	0.408254	hydroxyproline-rich glycoprotein family protein LENGTH=136	GO:0005886,GO:0016021
MLOC_37547	208.055	-1.95627	0.00107998	0.00583524	280.457	-0.548544	0.0619174	0.13448	DNA-directed RNA polymeraseIPR015699 (DNA-directed RNA pol I, largest subunit)	EC:2.7.7.6,GO:0000418,GO:0003677,GO:0003677,GO:0003677,GO:0003899,GO:0003899,GO:0005507,GO:0005634,GO:0006306,GO:0006346,GO:0006351,GO:0006351,GO:0006354,GO:0007267,GO:0008270,GO:0008270,GO:0009058,GO:0009308,GO:0009616,GO:0010267,GO:0010495,GO:0016779,GO:0031048,GO:0034641,GO:0035196,GO:0048038,GO:0051567
MLOC_19649	319.164	1.41903	0.0010815	0.00584174	278.903	1.15734	0.000247012	0.00131344	Auxin-binding proteinIPR000526 (Auxin-binding protein)	GO:0003674,GO:0004872,GO:0004872,GO:0005783,GO:0005788,GO:0005788,GO:0008270,GO:0009734,GO:0009826,GO:0010011,GO:0032877,GO:0045793,GO:0051781,
MLOC_66376	334.761	1.25939	0.00108793	0.00587467	215.881	0.299813	0.304383	0.448127	microtubule-associated proteins 70-2 LENGTH=634IPR009768 (Myosin II heavy chain-like)	GO:0007010,
MLOC_7591	426.895	-1.22326	0.00108859	0.00587653	710.593	0.443478	0.0758493	0.157814	Mitochondrial transcription termination factor-likeIPR003690 (Mitochodrial transcription termination factor-related)	GO:0003677,GO:0005739,GO:0009058,GO:0034641
MLOC_56413	23.9531	2.72918	0.00108944	0.00587931	13.4654	1.4638	0.0390769	0.0929304	Subtilisin-like serine proteaseIPR015500 (Peptidase S8, subtilisin-related), IPR023827 (Peptidase S8, subtilisin, Asp-active site), IPR023828 (Peptidase S8, subtilisin, Ser-active site)	GO:0004252,GO:0004252,GO:0006508,GO:0006508,GO:0042802,GO:0042802,GO:0043086,GO:0043086
MLOC_20538	9679.36	-1.08572	0.00109418	0.00590312	9513.96	-1.13397	1.02368e-06	1.06458e-05	Calcium-transporting ATPase 1IPR001757 (ATPase, P-type, K/Mg/Cd/Cu/Zn/Na/Ca/Na/H-transporter), IPR023214 (HAD-like domain), IPR023299 (ATPase, P-type, cytoplasmic domain N), IPR023300 (ATPase, P-type, cytoplasmic transduction domain A)	EC:3.6.1,EC:3.6.1.15,EC:3.6.1.3,EC:3.6.3.8,GO:0000166,GO:0003674,GO:0003824,GO:0005388,GO:0005524,GO:0005575,GO:0006754,GO:0006754,GO:0006812,GO:0006812,GO:0008152,GO:0015662,GO:0016020,GO:0016021,GO:0016887,GO:0022857,GO:0043167,GO:0046872,GO:0046872,GO:0055085
MLOC_73656	987.064	-1.41043	0.00109825	0.00592335	824.077	-2.72808	3.01293e-27	7.27762e-25	Bowman-Birk type trypsin inhibitorIPR000877 (Proteinase inhibitor I12, Bowman-Birk)	GO:0004867,GO:0005576
MLOC_60042	32.9937	-2.22646	0.00110596	0.00596317	38.1261	-1.18939	0.0273516	0.0699952	MLOC_60042	GO:0004601,GO:0006979,GO:0020037,GO:0046872
MLOC_65679	1798.52	-1.38405	0.00110777	0.0059711	2824.67	0.216072	0.28703	0.429207	Kinase, putativeIPR011009 (Protein kinase-like domain), IPR021720 (Malectin)	GO:0004672,GO:0004674,GO:0005524,GO:0005524,GO:0006468,GO:0006468
MLOC_56462	16.8578	-3.19831	0.00110816	0.00597144	30.9237	-0.0850025	0.89954	0.937891	Gibberellin-20 oxidase-2IPR002283 (Isopenicillin N synthase)	GO:0005506,GO:0016491,GO:0016706,GO:0016706,GO:0046872,GO:0055114,GO:0055114,
MLOC_10780	2141.33	1.16964	0.00111099	0.00598134	1926.41	0.969404	1.23217e-06	1.25194e-05	Acid phosphatase/vanadium-dependent haloperoxidase-related proteinIPR003832 (Acid phosphatase/vanadium-dependent haloperoxidase-related)	GO:0004601,
MLOC_23688	56.7574	-2.11337	0.00111064	0.00598134	73.9613	-0.745867	0.0776041	0.160543	MLOC_23688
MLOC_38189	1470.07	-1.11417	0.00111074	0.00598134	1539.96	-0.891112	2.8909e-05	0.000202441	COP1-interacting protein
MLOC_10926	192.961	1.76387	0.00111234	0.00598682	92.7604	0.303547	0.431964	0.577695	Hypoxia-responsive family protein-likeIPR007667 (Hypoxia induced protein, domain)	GO:0016021,
MLOC_7974	206.059	-1.46947	0.00111621	0.00600584	253.441	-0.56928	0.0458443	0.105744	Glutathione-S-transferaseIPR010987 (Glutathione S-transferase, C-terminal-like), IPR012336 (Thioredoxin-like fold)	GO:0003674,GO:0005515,GO:0005515,
MLOC_80530	283.16	1.64147	0.00111895	0.0060188	170.064	0.6358	0.105984	0.204061	Ring finger protein, putativeIPR013083 (Zinc finger, RING/FYVE/PHD-type)	GO:0005515,GO:0005515,GO:0008270,GO:0008270
MLOC_71424	8.48645	-3.64276	0.00112583	0.00605403	9.16377	-1.80378	0.0146731	0.0419668	SAUR-like auxin-responsive protein family LENGTH=141IPR003676 (Auxin responsive SAUR protein)
MLOC_63269	91.7807	-1.83136	0.00112955	0.0060722	110.461	-0.886191	0.0143367	0.0412622	MLOC_63269	GO:0016021,GO:0022891
MLOC_38572	466.403	1.45835	0.00113257	0.00608484	247.748	0.0873775	0.771758	0.853916	Pentatricopeptide repeat-containing protein, putativeIPR002885 (Pentatricopeptide repeat), IPR011990 (Tetratricopeptide-like helical)	GO:0003674,
MLOC_60431	1005.64	-1.25184	0.00113249	0.00608484	1234.15	-0.423999	0.0605598	0.13207	NB-ARC domain-containing disease resistance protein LENGTH=847IPR002182 (NB-ARC)	GO:0005524,GO:0006915,GO:0043531,
MLOC_78772	1470.25	1.17974	0.00113482	0.0060951	945.882	0.18894	0.386514	0.534306	Ectonucleoside triphosphate diphosphohydrolase 5IPR000407 (Nucleoside phosphatase GDA1/CD39)	GO:0016787,GO:0016787
MLOC_62841	973.046	-1.12088	0.00113564	0.00609768	1171.38	-0.389739	0.0844471	0.171661	Protein of unknown function (DUF3527) LENGTH=839IPR021916 (Protein of unknown function DUF3527)
MLOC_18664	13157.6	2.07339	0.00113671	0.00610161	7448.98	1.17145	1.6049e-06	1.59138e-05	Heat shock protein 90IPR001404 (Heat shock protein Hsp90)	GO:0005524,GO:0005524,GO:0006457,GO:0006457,GO:0006950,GO:0006950,GO:0051082,GO:0051082
MLOC_65127	664.907	1.44636	0.00113805	0.00610703	388.268	0.314572	0.25228	0.390491	MLOC_65127	GO:0005801,GO:0006888
MLOC_64978	680.356	-1.43877	0.00113848	0.00610749	731.66	-1.08149	3.66918e-06	3.29587e-05	Rhomboid family proteinIPR002610 (Peptidase S54, rhomboid)	GO:0004252,GO:0004252,GO:0016021,GO:0016021
MLOC_62551	2956.96	1.11212	0.00114223	0.00612398	1437.3	-0.801328	0.000969363	0.00423564	Dihydroorotate dehydrogenase family proteinIPR005720 (Dihydroorotate dehydrogenase domain), IPR012135 (Dihydroorotate dehydrogenase, class 1/ 2), IPR013785 (Aldolase-type TIM barrel)	GO:0004152,GO:0004158,GO:0006212,GO:0006222,GO:0006222,GO:0009570,GO:0017113,GO:0055114,GO:0055114,
MLOC_78690	927.23	1.59559	0.00114201	0.00612398	688.687	1.06539	2.83694e-06	2.6275e-05	Enoyl CoA hydratase-like proteinIPR001753 (Crotonase, core)	GO:0003674,GO:0003824,GO:0005777,GO:0006635,GO:0008150,GO:0008152,GO:0051750,
MLOC_54368	27.0567	2.77564	0.00114645	0.00614478	17.2351	1.81009	0.00741952	0.0238024	RING finger proteinIPR013083 (Zinc finger, RING/FYVE/PHD-type)	GO:0003674,GO:0005515,GO:0005515,GO:0008270,GO:0008270,GO:0043167
MLOC_49810	10.6931	-3.42214	0.00114822	0.00615244	17.7093	-0.360935	0.575872	0.704708	Retrotransposon protein, putative, unclassifiedIPR000477 (Reverse transcriptase)	GO:0003723,GO:0003723,GO:0003964,GO:0003964,GO:0006278,GO:0006278
MLOC_54953	10.4315	3.42315	0.0011541	0.00618211	4.86676	1.40043	0.0553282	NA	WD repeat-containing protein-like proteinIPR015943 (WD40/YVTN repeat-like-containing domain), IPR020472 (G-protein beta WD-40 repeat)	GO:0003674,GO:0005515,GO:0005886,GO:0006857,GO:0009741,
MLOC_66843	84.3422	2.18262	0.00115564	0.00618853	23.5095	-0.284936	0.657072	0.769837	Ethylene responsive transcription factor 12IPR016177 (DNA-binding, integrase-type)	GO:0001071,GO:0003677,GO:0003700,GO:0003700,GO:0005634,GO:0006351,GO:0006355,GO:0006355,GO:0006952,GO:0009058,GO:0009873,GO:0034641
MLOC_67345	927.92	1.50266	0.00115747	0.00619649	423.72	-0.275609	0.432558	0.578405	unknown protein INVOLVED IN: biological_process unknown LOCATED IN: plasma membrane EXPRESSED IN: 22 plant structures EXPRESSED DURING: 13 growth stages Has 30201 Blast hits to 17322 proteins in 780 species: Archae - 12 Bacteria - 1396 Metazoa - 17338 Fungi - 3422 Plants - 5037 Viruses - 0 Other Eukaryotes - 2996 (source: NCBI BLink). LENGTH=483
MLOC_33849	23.1722	2.59703	0.00116061	0.00621148	16.3231	1.73728	0.00959218	0.0296236	unknown protein FUNCTIONS IN: molecular_function unknown INVOLVED IN: biological_process unknown LOCATED IN: endomembrane system EXPRESSED IN: 22 plant structures EXPRESSED DURING: 13 growth stages Has 30 Blast hits to 30 proteins in 12 species: Archae - 0 Bacteria - 0 Metazoa - 0 Fungi - 0 Plants - 30 Viruses - 0 Other Eukaryotes - 0 (source: NCBI BLink). LENGTH=118	GO:0005739,
MLOC_15385	551.141	-1.70769	0.00116254	0.00621993	825.632	-0.088165	0.698015	0.800853	Plant protein 1589 of unknown function LENGTH=363IPR006476 (Conserved hypothetical protein CHP01589, plant)
MLOC_18741	1741.02	1.43697	0.0011633	0.00622219	732.01	-0.687439	0.00190655	0.0075677	MLOC_18741	GO:0005506,GO:0006633,GO:0016491,GO:0055114
MLOC_14668	5249.07	1.13324	0.00116369	0.0062224	3474.87	0.203408	0.311964	0.456395	FUNCTIONS IN: molecular_function unknown INVOLVED IN: biological_process unknown LOCATED IN: cytosol, plasma membrane EXPRESSED IN: 26 plant structures EXPRESSED DURING: 15 growth stages	GO:0005886,
MLOC_63916	14593.8	1.15189	0.00116441	0.00622442	10111.7	0.344801	0.165435	0.286194	Cathepsin BIPR013128 (Peptidase C1A, papain)	EC:3.4,EC:3.4.22,GO:0004197,GO:0004197,GO:0006508,GO:0006508,GO:0008150,GO:0008233,GO:0008234,GO:0008234,GO:0050790,GO:0050790
MLOC_67060	2876.97	1.21697	0.00117557	0.00628221	1802	0.173668	0.455061	0.599076	Domain of unknown function (DUF23) LENGTH=588IPR008166 (Domain of unknown function DUF23)
MLOC_34534	1373.26	-1.99477	0.00118378	0.00632422	2143.34	-0.11726	0.559942	0.691928	Lysine--tRNA ligaseIPR018150 (Aminoacyl-tRNA synthetase, class II (D/K/N)-like)	EC:6.1.1,GO:0000166,GO:0003674,GO:0003676,GO:0003676,GO:0004812,GO:0004812,GO:0004824,GO:0004824,GO:0005524,GO:0005524,GO:0005737,GO:0005737,GO:0006399,GO:0006412,GO:0006418,GO:0006418,GO:0006430,GO:0006430,GO:0006520,GO:0016874,GO:0043167
MLOC_21379	16268.2	-1.19745	0.00118602	0.00633433	18723.6	-0.610468	0.00123721	0.00522211	1-deoxy-D-xylulose 5-phosphate reductoisomeraseIPR003821 (1-deoxy-D-xylulose 5-phosphate reductoisomerase), IPR016040 (NAD(P)-binding domain)	GO:0008299,GO:0008299,GO:0016853,GO:0030604,GO:0030604,GO:0046872,GO:0046872,GO:0055114,GO:0055114,GO:0070402
MLOC_74780	631.136	-1.19688	0.00119022	0.00635488	790.837	-0.318198	0.156057	0.273763	Pentatricopeptide repeatIPR002885 (Pentatricopeptide repeat), IPR011990 (Tetratricopeptide-like helical)	GO:0003674,
MLOC_72648	3478.72	1.2744	0.00119368	0.00637145	2161.16	0.23311	0.295771	0.438908	Hydrolase, alpha/beta fold family protein, expressedIPR000073 (Alpha/beta hydrolase fold-1)
MLOC_14667	253.599	1.4455	0.0011953	0.00637825	240.764	1.34342	2.88485e-05	0.000202095	Rp1-like proteinIPR000767 (Disease resistance protein)	GO:0005524,GO:0005524,GO:0006915,GO:0006915,GO:0043167,GO:0043531
MLOC_5877	32.5217	-2.65626	0.00120037	0.00640231	67.175	0.323272	0.564605	0.69562	Kinase, putativeIPR008985 (Concanavalin A-like lectin/glucanase), IPR011009 (Protein kinase-like domain)	EC:2.7.11,GO:0003674,GO:0004672,GO:0004674,GO:0004674,GO:0005488,GO:0005524,GO:0005524,GO:0006464,GO:0006464,GO:0006468,GO:0016301,GO:0030246,GO:0043167
MLOC_824	6266.85	-1.09116	0.00120052	0.00640231	6767.79	-0.752088	0.000451859	0.0022136	PhytochromeIPR001294 (Phytochrome)	EC:2.7.13.3,EC:2.7.3,GO:0000155,GO:0000155,GO:0000737,GO:0003674,GO:0003677,GO:0003824,GO:0004871,GO:0005515,GO:0005515,GO:0005524,GO:0005524,GO:0005575,GO:0005694,GO:0006351,GO:0006355,GO:0006355,GO:0006464,GO:0007165,GO:0007165,GO:0007623,GO:0008020,GO:0008020,GO:0008150,GO:0009058,GO:0009584,GO:0009584GO:0009585GO:0009630GO:0009881GO:0010155GO:0016020GO:0016020GO:0016301GO:0017006GO:0018298GO:…
MLOC_19876	277.475	-1.30113	0.0012021	0.00640882	288.856	-1.0837	6.15772e-05	0.000391965	DNA ligase-like proteinIPR010994 (RuvA domain 2-like)	GO:0016874,
MLOC_75884	6522.8	-2.29061	0.00120549	0.006425	10798.7	-0.0785486	0.759205	0.845501	Tetratricopeptide repeat-containing proteinIPR011990 (Tetratricopeptide-like helical)	GO:0003674,
MLOC_74909	6968.15	-1.17208	0.00120653	0.00642866	9272.3	-0.119499	0.576249	0.705039	DAG protein
MLOC_69799	1144.44	1.52317	0.00120709	0.00642976	523.302	-0.235391	0.322864	0.467208	WD repeat-containing proteinIPR015943 (WD40/YVTN repeat-like-containing domain)	GO:0080008,
MLOC_56250	512.45	-1.46531	0.00121367	0.00646288	3076.89	2.65418	4.04983e-13	1.54782e-11	Xyloglucan endotransglucosylase/hydrolaseIPR008264 (Beta-glucanase), IPR008985 (Concanavalin A-like lectin/glucanase), IPR016455 (Xyloglucan endotransglucosylase/hydrolase)	GO:0004553,GO:0004553,GO:0005618,GO:0005618,GO:0005975,GO:0006073,GO:0006073,GO:0016762,GO:0016762,GO:0042545,GO:0048046,GO:0048046,GO:0080022,GO:0080039
MLOC_72180	23633	1.48348	0.00121905	0.00648963	11102.8	-0.216068	0.400097	0.547279	Protein translation factor SUI1IPR005874 (Eukaryotic translation initiation factor SUI1)	GO:0003743,GO:0003743,GO:0006413,GO:0006413
MLOC_7320	1415.41	1.33287	0.00122322	0.0065099	867.03	0.274799	0.24992	0.3877	Prolyl 4-hydroxylase alpha subunit, putativeIPR005123 (Oxoglutarate/iron-dependent oxygenase)	EC:1.14.11,GO:0005506,GO:0005506,GO:0008150,GO:0008150,GO:0016491,GO:0016491,GO:0016705,GO:0016706,GO:0016706,GO:0031418,GO:0031418,GO:0043167,GO:0055114
MLOC_70747	87.0374	-2.70322	0.00122395	0.00651185	107.11	-1.08042	0.081155	0.166275	Nitrate transporter, putativeIPR016196 (Major facilitator superfamily domain, general substrate transporter)	GO:0009705,GO:0015112,GO:0016021,GO:0042128
MLOC_80913	1672.82	-1.33674	0.0012279	0.00653099	2811.41	0.40722	0.118071	0.221197	Magnesium-protoporphyrin O-methyltransferaseIPR010251 (Magnesium protoporphyrin O-methyltransferase)	EC:2.1.1,EC:2.1.1.11,GO:0006364,GO:0008168,GO:0009058,GO:0009535,GO:0010155,GO:0015979,GO:0015995,GO:0015995,GO:0019288,GO:0031969,GO:0034641,GO:0046406,GO:0046406,GO:0046777,GO:0051186,
MLOC_61753	11101.1	-1.06843	0.00123136	0.00654747	10525.8	-1.29728	1.7579e-11	5.07103e-10	Stachyose synthaseIPR008811 (Raffinose synthase), IPR013785 (Aldolase-type TIM barrel)	GO:0003824,
MLOC_65931	1647.02	-1.19711	0.00123184	0.00654806	1835.83	-0.716989	0.00171802	0.00692406	IQ domain-containing proteinIPR000048 (IQ motif, EF-hand binding site)	GO:0003674,GO:0005515,GO:0005515,
MLOC_63675	199.933	1.63591	0.0012375	0.00657619	99.7625	0.200145	0.669493	0.779118	F-box domain containing protein	GO:0003674,
MLOC_18281	1151.04	-1.38164	0.00124126	0.00659429	1413.06	-0.502846	0.0810473	0.166092	Helicase	GO:0003724,GO:0005524,GO:0005737,GO:0009616,GO:0035194,
MLOC_56895	833.394	1.57554	0.00124297	0.00660141	491.397	0.521028	0.0885907	0.178343	Epoxide hydrolase 1IPR000073 (Alpha/beta hydrolase fold-1), IPR000639 (Epoxide hydrolase-like)	GO:0003674,GO:0003824,GO:0003824,
MLOC_55688	4200.24	-1.09742	0.00124823	0.0066274	4050.83	-1.23984	8.00363e-10	1.75537e-08	Esterase YbfFIPR001031 (Thioesterase)	GO:0009058,GO:0009058,GO:0016787,GO:0016788,GO:0016788,
MLOC_79030	1820.41	-1.43924	0.00125109	0.00664064	3070.15	0.366048	0.112527	0.213393	RNA-binding proteinIPR012677 (Nucleotide-binding, alpha-beta plait)	GO:0000166,GO:0003674,GO:0003676,GO:0003676
MLOC_68007	1009.87	-1.10461	0.00125157	0.00664125	1202.55	-0.416834	0.0408201	0.0962261	Chloroplast unusual positioning 1A
MLOC_1587	6489.46	-1.34694	0.00125761	0.00666993	7146.89	-0.893291	0.0015147	0.00620262	Alpha-galactosidase, putative, expressedIPR000111 (Glycoside hydrolase, clan GH-D), IPR013780 (Glycosyl hydrolase, family 13, all-beta)	GO:0000023,GO:0004553,GO:0004553,GO:0005975,GO:0005975,GO:0005975,GO:0007020,GO:0009505,GO:0009911,GO:0009965,GO:0016798,GO:0019252,GO:0043085,GO:0052692
MLOC_51869	469.63	-1.23086	0.00125809	0.00666993	531.874	-0.688028	0.00648095	0.0213075	DNA mismatch repair protein mutSIPR000432 (DNA mismatch repair protein MutS, C-terminal), IPR007696 (DNA mismatch repair protein MutS, core)	GO:0005524,GO:0005524,GO:0006298,GO:0006298,GO:0030983,GO:0030983
MLOC_63112	17.001	-2.82931	0.00125789	0.00666993	21.5501	-1.02527	0.110436	0.21022	Phototropic-responsive NPH3 family protein LENGTH=665IPR004249 (NPH3), IPR011333 (BTB/POZ fold)	GO:0003674,GO:0004871,GO:0005515,GO:0009416
MLOC_25435	3085.04	-1.10056	0.00126068	0.00668172	3435.72	-0.643959	0.00168658	0.00682012	Senescence-inducible chloroplast stay-green protein 2	GO:0009658,
MLOC_59127	6280.15	1.28217	0.00126167	0.00668302	3511.71	-0.0387541	0.904921	0.941293	Stress enhanced protein 2	GO:0009523,GO:0009535,GO:0009765,GO:0016021,GO:0016168,
MLOC_69408	213.138	-1.51495	0.00126155	0.00668302	275.62	-0.427476	0.15226	0.268478	unknown protein BEST Arabidopsis thaliana protein match is: unknown protein . LENGTH=213
MLOC_13380	1056.25	-1.21167	0.00126337	0.00669009	1050.05	-1.2167	5.08255e-08	7.50412e-07	MLOC_13380	GO:0005575,GO:0006810,GO:0006810,GO:0015095,GO:0016020,GO:0022857
MLOC_68075	1387.56	1.09806	0.00127033	0.00672499	824.123	-0.150026	0.491902	0.63091	GlycosyltransferaseIPR002495 (Glycosyl transferase, family 8)	EC:2.4.1.43,GO:0000139,GO:0016021,GO:0016757,GO:0016757,GO:0045489,GO:0047262,
MLOC_59062	90421.4	1.60677	0.00127162	0.0067298	53339.9	0.574484	0.046452	0.106928	Stress responsive protein
MLOC_65158	975.588	-1.25839	0.00127682	0.00675534	1063.38	-0.850105	0.00075701	0.00344833	F-box-like proteinIPR001810 (F-box domain, cyclin-like), IPR011043 (Galactose oxidase/kelch, beta-propeller)	GO:0004842,GO:0005515,GO:0005515,GO:0006869,GO:0019005,GO:0031146,GO:0031571,GO:0048513
MLOC_78415	1449.67	1.26485	0.00127796	0.00675942	1548.1	1.40074	7.30108e-08	1.03011e-06	Protein of unknown function (DUF581) LENGTH=159IPR007650 (Protein of unknown function DUF581)
MLOC_23483	7.61854	-3.59979	0.00127967	0.00676647	15.1545	0.00092094	0.998883	0.999108	Dynein light chainIPR001372 (Dynein light chain, type 1/2)	GO:0005856,GO:0005875,GO:0005875,GO:0007017,GO:0007017,GO:0008150,GO:0043234,
MLOC_16398	166.304	-1.54066	0.00128131	0.00677059	298.135	0.451028	0.165336	0.286076	IQ-domain 17IPR000048 (IQ motif, EF-hand binding site)	GO:0005515,GO:0005515
MLOC_46407	195.622	1.45859	0.00128131	0.00677059	239.217	1.79434	2.77415e-07	3.31945e-06	Basic helix-loop-helix (BHLH) family transcription factorIPR011598 (Helix-loop-helix DNA-binding)	GO:0006355,GO:0006355
MLOC_56245	843.814	-2.23512	0.00128157	0.00677059	995.702	-1.27421	2.23932e-05	0.000162595	Pentatricopeptide repeat-containing proteinIPR002885 (Pentatricopeptide repeat), IPR011990 (Tetratricopeptide-like helical)	GO:0003674,GO:0016811
MLOC_34107	52.4858	1.98655	0.00128225	0.00677219	72.2827	2.42895	5.79262e-08	8.43305e-07	Protein of unknown function (DUF668) LENGTH=531IPR007700 (Protein of unknown function DUF668), IPR021864 (Protein of unknown function DUF3475)
MLOC_58751	678.117	-1.43923	0.00128456	0.0067824	668.055	-1.4872	3.72214e-06	3.33319e-05	Ubiquitin ligaseIPR004162 (Seven-in-absentia protein, sina), IPR013083 (Zinc finger, RING/FYVE/PHD-type)	GO:0004842,GO:0005515,GO:0005634,GO:0005634,GO:0006511,GO:0006511,GO:0007275,GO:0007275,GO:0008270,GO:0008270,GO:0016874,
MLOC_36505	271.288	1.27489	0.00128868	0.00680218	222.371	0.869021	0.00328047	0.0119359	RNA recognition motif-containing proteinIPR001395 (Aldo/keto reductase), IPR012677 (Nucleotide-binding, alpha-beta plait)	GO:0000166,GO:0003674,GO:0003676,GO:0003676
MLOC_75255	1103.29	1.35938	0.00129471	0.00683203	578.941	-0.106329	0.649924	0.764546	Hydroxyacylglutathione hydrolaseIPR001279 (Beta-lactamase-like)	GO:0003735,GO:0005739,GO:0005840,GO:0006412,GO:0009793,GO:0009960,GO:0016787,GO:0016787,GO:0016788,GO:0046872,GO:0050313,
MLOC_16963	1764.15	-1.44209	0.00129798	0.00684727	2375.97	-0.256332	0.234547	0.370376	PsbP domain-containing proteinIPR002683 (Photosystem II PsbP, oxygen evolving complex)	GO:0000023,GO:0005509,GO:0005509,GO:0005575,GO:0006098,GO:0006364,GO:0009523,GO:0009535,GO:0009543,GO:0009579,GO:0009637,GO:0009654,GO:0009654,GO:0009902,GO:0010027,GO:0010114,GO:0010218,GO:0015979,GO:0015979,GO:0015995,GO:0019252,GO:0019898,GO:0019898,GO:0042793,GO:0043167,GO:0043234
MLOC_40393	3397.07	-1.37176	0.00130576	0.00688633	3964.04	-0.688207	0.00272315	0.0102329	TPR repeat-containing protein, putativeIPR000433 (Zinc finger, ZZ-type), IPR011990 (Tetratricopeptide-like helical), IPR011992 (EF-hand-like domain)	GO:0003674,GO:0005509,GO:0005515,GO:0005515,GO:0008270,GO:0008270,GO:0043167,
MLOC_58744	65.9646	2.06937	0.00130685	0.00689005	53.234	1.64715	0.00109961	0.00473286	HXXXD-type acyl-transferase family protein LENGTH=428IPR003480 (Transferase), IPR023213 (Chloramphenicol acetyltransferase-like domain)	GO:0016747,GO:0016747
MLOC_15608	1476.62	-1.20602	0.00130747	0.00689129	1475.99	-1.18947	2.64603e-07	3.18297e-06	UPF0428 protein CXorf56 homologIPR003746 (Protein of unknown function DUF167)	GO:0005634,
MLOC_64179	80.9503	-1.75745	0.00131013	0.00690332	172.564	0.737005	0.0447326	0.103721	Agenet domain containing proteinIPR008395 (Agenet)	GO:0003723,GO:0003723
MLOC_44238	3400.09	-1.16461	0.00131324	0.00691765	3417.39	-1.12471	7.32984e-09	1.31343e-07	Carboxyl-terminal-processing protease, putativeIPR004447 (Peptidase S41A, C-terminal peptidase)	GO:0005515,GO:0005515,GO:0005739,GO:0006508,GO:0006508,GO:0006655,GO:0008236,GO:0008236,GO:0031977,
MLOC_60100	48.9501	-2.549	0.00131933	0.00694607	69.5253	-0.631167	0.150027	0.265652	Early nodulin 20IPR008972 (Cupredoxin)	GO:0005507,GO:0005507,GO:0009055,GO:0009055
MLOC_80737	2561.51	1.54047	0.0013194	0.00694607	3643.28	2.17912	3.8383e-14	1.76484e-12	AdenosylhomocysteinaseIPR000043 (Adenosylhomocysteinase)	EC:3.3.1,EC:3.3.1.1,GO:0003674,GO:0004013,GO:0004013,GO:0006730,GO:0006730,GO:0044281
MLOC_74627	739.389	1.46073	0.00132228	0.00695919	6724.99	5.00555	2.57643e-132	4.66746e-128	Cysteine proteinaseIPR013128 (Peptidase C1A, papain)	EC:3.4,GO:0006508,GO:0006508,GO:0008150,GO:0008233,GO:0008234,GO:0008234,
MLOC_66470	10.7128	3.37099	0.00132275	0.00695966	4.4597	1.21711	0.092456	NA	U-box domain-containing proteinIPR013083 (Zinc finger, RING/FYVE/PHD-type), IPR015943 (WD40/YVTN repeat-like-containing domain), IPR016024 (Armadillo-type fold)	GO:0000151,GO:0000151,GO:0004842,GO:0004842,GO:0005515,GO:0005515,GO:0016567,GO:0016567,GO:0016874,
MLOC_55361	980.198	1.13608	0.00132425	0.00696553	680.135	0.327012	0.154492	0.271646	Ubiquitin-like domain containing CTD phosphatase 1IPR004274 (NLI interacting factor), IPR019955 (Ubiquitin supergroup), IPR023214 (HAD-like domain)	EC:3.1,EC:3.1.3.16,EC:3.1.3.41,GO:0003674,GO:0004721,GO:0005515,GO:0005515,GO:0005634,GO:0005634,GO:0016791
MLOC_39890	2160.78	-1.0698	0.00132617	0.00697154	2420.72	-0.600582	0.00188322	0.00748659	GCN5-related N-acetyltransferaseIPR016181 (Acyl-CoA N-acyltransferase)	EC:2.3.1,GO:0008080,GO:0008080,GO:0008152,GO:0008152,GO:0016746
MLOC_66890	1026.16	-1.26905	0.0013259	0.00697154	1296.16	-0.347584	0.113173	0.214259	Energy-coupling factor transporter transmembrane protein EcfTIPR003339 (ABC/ECF transporter, transmembrane component)	GO:0000023,GO:0006824,GO:0009236,GO:0009507,GO:0015087,GO:0016021,GO:0019252,GO:0043085
MLOC_57259	701.728	-1.76221	0.00132779	0.00697802	1234.01	0.306429	0.306554	0.450299	Pumilio family RNA binding proteinIPR016024 (Armadillo-type fold)	GO:0003723,GO:0003723
MLOC_4623	2645.16	-1.34715	0.001332	0.00699816	3716.17	-0.0643677	0.841919	0.901219	Phototropic-responsive NPH3 family protein LENGTH=593IPR004249 (NPH3), IPR011333 (BTB/POZ fold)	GO:0004871,GO:0004871,GO:0004871,GO:0005634,GO:0005737,GO:0006816,GO:0007030,GO:0008150,GO:0009416,GO:0009638,GO:0009651,GO:0009954,GO:0010227,GO:0016567,GO:0019344,GO:0048439
MLOC_16107	128.148	1.48903	0.00133709	0.00702285	100.138	0.993617	0.00822197	0.0260082	alpha/beta-Hydrolases superfamily protein LENGTH=314IPR013094 (Alpha/beta hydrolase fold-3)	GO:0003674,GO:0008150,GO:0008152,GO:0008152,GO:0016787,GO:0016787
MLOC_40292	573.206	1.26028	0.00134333	0.00705356	400.561	0.501355	0.0520925	0.117377	HAD family hydrolaseIPR005834 (Haloacid dehalogenase-like hydrolase)	GO:0003674,GO:0003824,GO:0008150,GO:0008152,GO:0016787,
MLOC_72157	3115.93	1.7517	0.00134423	0.00705625	2077.08	1.02885	0.00121536	0.00514188	Leucine-rich repeat receptor-like protein kinase family protein LENGTH=1045IPR001611 (Leucine-rich repeat), IPR013210 (Leucine-rich repeat-containing N-terminal, type 2)	GO:0005515,GO:0005515
MLOC_4400	627.931	1.38276	0.00134618	0.00706439	461.81	0.772713	0.00239801	0.00916697	Transcription factor, putativeIPR006578 (MADF domain)	GO:0003677,GO:0003682
MLOC_57694	97.1657	1.68534	0.00135146	0.00709006	58.4629	0.656566	0.213028	0.345282	Flotillin-1, putativeIPR001107 (Band 7 protein)	GO:0005774,GO:0005901
MLOC_66756	5598.72	-1.25035	0.0013527	0.00709451	9652.48	0.517607	0.0324281	0.0800582	Pyridoxal biosynthesis lyase pdxSIPR001852 (Vitamin B6 biosynthesis protein), IPR013785 (Aldolase-type TIM barrel)	GO:0003824,GO:0042823,GO:0042823,
MLOC_64741	51.1205	-2.03828	0.00136021	0.00713181	59.5737	-1.11141	0.0220546	0.0586267	Glutathione S-transferaseIPR010987 (Glutathione S-transferase, C-terminal-like), IPR012336 (Thioredoxin-like fold)	GO:0003674,
MLOC_69556	551.172	1.43354	0.0013614	0.00713601	453.707	1.06753	0.000171307	0.000960211	Plant protein of unknown function (DUF863) LENGTH=867
MLOC_21459	158.549	1.65795	0.00136277	0.00714098	93.9988	0.617237	0.136321	0.247158	Cox19-like CHCH family proteinIPR009069 (MTCP1)
MLOC_57785	9.04931	3.58752	0.00136314	0.00714098	2.67203	1.08612	0.107424	NA	beta glucosidase 40 LENGTH=510IPR001360 (Glycoside hydrolase, family 1), IPR017853 (Glycoside hydrolase, superfamily)	GO:0004553,GO:0004553,GO:0005975,GO:0005975,GO:0005975,GO:0016798
MLOC_64721	4148.28	1.15465	0.00136676	0.00715786	3862.16	1.02857	5.52762e-08	8.08872e-07	Aminoacylase-1IPR002933 (Peptidase M20)	EC:3.5.1.14,GO:0000394,GO:0004046,GO:0005737,GO:0005773,GO:0005783,GO:0005794,GO:0006508,GO:0006508,GO:0006520,GO:0008150,GO:0008152,GO:0008233,GO:0008237,GO:0008237,GO:0009086,GO:0016787,GO:0016810,GO:0019344,GO:0046872
MLOC_70404	1551.87	-1.34092	0.00137154	0.00718081	1901.2	-0.493738	0.0395009	0.0938079	Protein kinase, putativeIPR011009 (Protein kinase-like domain)	GO:0004672,GO:0004672,GO:0005524,GO:0005524,GO:0006464,GO:0006468,GO:0006468,GO:0009507,GO:0010260,GO:0016301,GO:0043167,
MLOC_17102	140.207	-1.60726	0.00137258	0.00718211	249.612	0.415507	0.140751	0.253061	Anaphase-promoting complex subunitIPR001373 (Cullin, N-terminal)	GO:0005622,GO:0005634,GO:0005819,GO:0006511,GO:0006511,GO:0007067,GO:0007267,GO:0007276,GO:0009056,GO:0009561,GO:0009616,GO:0010267,GO:0016567,GO:0019899,GO:0031461,GO:0031461,GO:0031625,GO:0031625,GO:0032875,GO:0035196,GO:0043234,GO:0051301,GO:0051302,GO:0051510
MLOC_38172	42.3072	-2.02286	0.00137229	0.00718211	49.3044	-1.074	0.0279053	0.0711918	unknown protein FUNCTIONS IN: molecular_function unknown INVOLVED IN: biological_process unknown LOCATED IN: endomembrane system EXPRESSED IN: 23 plant structures EXPRESSED DURING: 13 growth stages BEST Arabidopsis thaliana protein match is: unknown protein . LENGTH=172
MLOC_52044	224.222	-1.44333	0.00137357	0.00718519	246.481	-0.941979	0.00703705	0.022728	Auxin responsive proteinIPR003311 (AUX/IAA protein)	GO:0003674,GO:0003674,GO:0005634,GO:0005634,GO:0005634,GO:0006351,GO:0006355,GO:0006355,GO:0009058,GO:0009734,GO:0034641,
MLOC_34384	2079.36	-1.0832	0.00137512	0.00719122	2439.32	-0.452112	0.0220341	0.0585809	FAD-dependent oxidoreductase-like proteinIPR006076 (FAD dependent oxidoreductase)	GO:0008150,GO:0016491,GO:0016491,GO:0016491,GO:0055114,GO:0055114
MLOC_40355	1410.47	-1.65851	0.00137587	0.00719304	1537.31	-1.221	1.5886e-08	2.63544e-07	Ferredoxin-thioredoxin reductase catalytic chain, chloroplasticIPR004209 (Ferredoxin thioredoxin reductase beta subunit, domain)	GO:0008937,GO:0016730,GO:0055114,
MLOC_15501	8752.14	-1.13614	0.00138098	0.0072177	11072.8	-0.246322	0.235923	0.371876	Inorganic pyrophosphataseIPR008162 (Inorganic pyrophosphatase)	GO:0000165,GO:0000287,GO:0000287,GO:0004427,GO:0004427,GO:0005737,GO:0005737,GO:0006612,GO:0006796,GO:0006796,GO:0009409,GO:0009570,GO:0009595,GO:0009684,GO:0009867,GO:0009941,GO:0010200,GO:0010310,GO:0010363,GO:0019344,GO:0019684,GO:0019761,GO:0031348,GO:0043900,GO:0050832,
MLOC_65228	60.2462	1.79961	0.00139228	0.00727465	33.9555	0.657476	0.217829	0.35121	PLC-like phosphodiesterases superfamily protein LENGTH=408IPR017946 (PLC-like phosphodiesterase, TIM beta/alpha-barrel domain)	EC:3.1,GO:0003674,GO:0006629,GO:0008081
MLOC_74277	2609.73	1.06454	0.0013946	0.00728464	1881.72	0.333784	0.103202	0.200078	Mitogen-activated protein kinase homolog 1IPR011009 (Protein kinase-like domain)	EC:2.7.11,EC:2.7.11.24,GO:0004672,GO:0004707,GO:0004871,GO:0005524,GO:0005524,GO:0006464,GO:0006468,GO:0006468,GO:0016301,GO:0043167
MLOC_53028	662.554	-1.53723	0.00139719	0.00729609	1190.22	0.454409	0.155192	0.27264	Pseudouridine synthase family protein LENGTH=472IPR020103 (Pseudouridine synthase, catalytic domain)	GO:0001522,GO:0001522,GO:0003723,GO:0003723,GO:0009451,GO:0009507,GO:0009982,GO:0009982
MLOC_20286	250.127	-1.56503	0.00139797	0.00729803	307.932	-0.622577	0.0300469	0.0755175	Ankyrin repeat-containing protein, putativeIPR013083 (Zinc finger, RING/FYVE/PHD-type), IPR020683 (Ankyrin repeat-containing domain)	GO:0003674,GO:0005515,GO:0008270,GO:0008270
MLOC_11916	70.8767	-1.99161	0.0014013	0.00731332	119.056	0.0923694	0.794571	0.86965	Serine carboxypeptidase, putativeIPR001563 (Peptidase S10, serine carboxypeptidase)	EC:3.4.16,EC:3.4.21,GO:0004185,GO:0004185,GO:0006508,GO:0006508,GO:0008150,GO:0008233
MLOC_72733	28102.9	-1.12816	0.00140194	0.00731456	34945.4	-0.297561	0.171382	0.294065	Insulinase (Peptidase family M16) family proteinIPR011249 (Metalloenzyme, LuxS/M16 peptidase-like, metal-binding)	GO:0003674,GO:0003824,GO:0004222,GO:0005739,GO:0006508,GO:0008270,GO:0009570,GO:0009793,GO:0043167,GO:0046872
MLOC_24147	738.359	1.41036	0.00140392	0.00732216	382.12	-0.0597543	0.82027	0.887694	Galactose-1-phosphate uridylyltransferaseIPR001937 (Galactose-1-phosphate uridyl transferase, class I), IPR011146 (Histidine triad-like motif)	GO:0006012,GO:0006012,GO:0008108,GO:0008108,GO:0008270,GO:0008270,GO:0047345,GO:0080040
MLOC_6918	246.249	-1.84606	0.00140421	0.00732216	342.266	-0.385904	0.235275	0.371211	Pentatricopeptide repeat-containing proteinIPR002885 (Pentatricopeptide repeat), IPR011990 (Tetratricopeptide-like helical)	GO:0003674,
MLOC_55152	4094.08	-1.24766	0.00140482	0.00732322	5067.46	-0.396383	0.0704768	0.148997	NAD(P)H-flavin reductaseIPR001221 (Phenol hydroxylase reductase)	GO:0008150,GO:0016491,GO:0016491,GO:0016491,GO:0055114,GO:0055114
MLOC_53967	12734.5	-1.07393	0.00140851	0.00733995	13646.2	-0.770895	2.25642e-05	0.000163705	Chaperone protein dnaJ-related-likeIPR001305 (Heat shock protein DnaJ, cysteine-rich domain)	GO:0003674,GO:0051082
MLOC_78480	75.1757	1.82236	0.00140884	0.00733995	70.7033	1.65597	0.000205698	0.00112547	unknown protein FUNCTIONS IN: molecular_function unknown INVOLVED IN: biological_process unknown LOCATED IN: plasma membrane EXPRESSED IN: 21 plant structures EXPRESSED DURING: 11 growth stages BEST Arabidopsis thaliana protein match is: unknown protein . LENGTH=200
MLOC_53111	111.574	-1.58739	0.00141152	0.00735178	126.58	-0.932909	0.00777795	0.0248029	unknown protein FUNCTIONS IN: molecular_function unknown INVOLVED IN: biological_process unknown LOCATED IN: endomembrane system EXPRESSED IN: 23 plant structures EXPRESSED DURING: 12 growth stages. LENGTH=248
MLOC_77290	836.465	-1.23312	0.00141206	0.00735246	959.31	-0.650489	0.00272978	0.0102556	MLOC_77290
MLOC_65639	13.5933	-3.24616	0.00141407	0.00736081	13.6681	-2.45831	0.000567615	0.00269822	Kinase interacting (KIP1-like) family proteinIPR011684 (KIP1-like)
MLOC_72258	300.725	-1.43008	0.00141714	0.00737466	305.384	-1.32356	1.1348e-06	1.16344e-05	Casein kinase, putativeIPR011009 (Protein kinase-like domain)	GO:0004672,GO:0004674,GO:0005524,GO:0005524,GO:0006468,GO:0006468
MLOC_55468	936.911	1.41306	0.00141852	0.00737975	537.407	0.223735	0.464813	0.607718	6-phosphofructokinaseIPR000023 (Phosphofructokinase domain), IPR022953 (Phosphofructokinase)	EC:2.7.1,EC:2.7.1.11,GO:0003872,GO:0003872,GO:0005524,GO:0005945,GO:0005945,GO:0005975,GO:0006002,GO:0006091,GO:0006096,GO:0006096,GO:0008150,GO:0009056,GO:0016301,GO:0044281
MLOC_12937	1276.11	1.3845	0.00141911	0.00738066	861.356	0.588511	0.00850984	0.0268104	Hsp70 nucleotide exchange factor fes1IPR016024 (Armadillo-type fold)	GO:0003674,
MLOC_58199	315.116	-1.30599	0.00142313	0.00739734	453.702	0.0250432	0.919842	0.951731	Rad21-2 proteinIPR006910 (Rad21/Rec8-like protein, N-terminal), IPR023093 (Rad21/Rec8-like protein, C-terminal)	GO:0000228,GO:0000724,GO:0000798,GO:0000911,GO:0005515,GO:0006261,GO:0006275,GO:0006306,GO:0007059,GO:0007067,GO:0007129,GO:0007131,GO:0009555,GO:0009560,GO:0010332,GO:0010564,GO:0016444,GO:0016568,GO:0031047,GO:0043687,GO:0045893,
MLOC_8661	230.069	-1.45274	0.00142274	0.00739734	254.927	-0.943637	0.000807027	0.00364409	MLOC_8661
MLOC_17001	8.59289	3.57027	0.00143129	0.00743763	0.408058	0.238375	0.550342	NA	Magnesium transporter	GO:0006810,GO:0006810,GO:0015095,GO:0022857
MLOC_68891	14.6627	3.07925	0.00143202	0.00743925	8.34386	1.69072	0.0219174	0.058335	Unknown protein
MLOC_23321	1137.03	1.10167	0.0014397	0.007477	785.658	0.27291	0.210632	0.342471	Leucine-rich repeat receptor-like protein kinase family protein LENGTH=1045IPR001611 (Leucine-rich repeat)	GO:0005515,GO:0005515
MLOC_68838	445.388	1.74979	0.00144296	0.00749179	291.84	0.970117	0.0108042	0.0327305	RING-H2 finger proteinIPR013083 (Zinc finger, RING/FYVE/PHD-type)	GO:0008270,GO:0009687
MLOC_33768	5302.61	-1.16873	0.0014445	0.0074976	4956.68	-1.47021	5.12761e-09	9.64608e-08	Stress responsive alpha-beta barrel domain protein LENGTH=276IPR011008 (Dimeric alpha-beta barrel)
MLOC_57512	2700.04	-1.05939	0.00144639	0.00750525	2933.15	-0.703668	0.000259633	0.00137049	Hydrolase, alpha/beta fold family protein, expressedIPR000073 (Alpha/beta hydrolase fold-1)
MLOC_82049	42.0899	2.04457	0.00144925	0.00751796	33.8431	1.52864	0.00660215	0.0216127	unknown protein FUNCTIONS IN: molecular_function unknown INVOLVED IN: biological_process unknown LOCATED IN: plasma membrane EXPRESSED IN: cultured cell BEST Arabidopsis thaliana protein match is: unknown protein . LENGTH=127IPR011057 (Mss4-like)	GO:0005886,GO:0033743
MLOC_57075	3806.78	-1.27457	0.00145136	0.00752672	4521.42	-0.555144	0.0245358	0.0640569	Plant protein of unknown function (DUF247) LENGTH=509IPR004158 (Protein of unknown function DUF247, plant)
MLOC_53612	7.97208	3.55945	0.00145311	0.00753368	0	NA	NA	NA	Heavy metal transport/detoxification superfamily protein LENGTH=246IPR006121 (Heavy metal-associated domain, HMA)	GO:0006810,GO:0030001,GO:0030001,GO:0043167,GO:0046872,GO:0046872
MLOC_67262	426.587	1.37032	0.00145709	0.00755212	240.488	0.113802	0.693947	0.798143	Dolichol-phosphate mannosyltransferase subunit 3IPR013174 (Dolichol-phosphate mannosyltransferase subunit 3)	GO:0005783,GO:0009853,GO:0016757,GO:0033185
MLOC_58556	7.958	3.55721	0.00145972	0.00756356	2.11485	0.836002	0.184704	NA	Major facilitator superfamily protein LENGTH=587IPR000109 (Oligopeptide transporter), IPR016196 (Major facilitator superfamily domain, general substrate transporter)	GO:0003674,GO:0005215,GO:0005215,GO:0005575,GO:0006810,GO:0006857,GO:0006857,GO:0016020,GO:0016020,
MLOC_58917	295.946	1.35236	0.00146652	0.00759666	265.835	1.1452	8.60707e-05	0.00052571	RNA polymerase ii transcriptional coactivator, putativeIPR009044 (ssDNA-binding transcriptional regulator)	GO:0000988,GO:0003677,GO:0003677,GO:0003713,GO:0003713,GO:0006355,GO:0006355,GO:0009058,GO:0034641,
MLOC_5335	148.914	1.7088	0.00146743	0.00759917	59.8405	-0.246626	0.598034	0.722245	Essential protein Yae1, N-terminal LENGTH=208IPR019191 (Essential protein Yae1, N-terminal)
MLOC_57296	27.1685	2.48212	0.00147027	0.00761169	56.2054	2.89231	9.93221e-06	7.98987e-05	Peptide transporter, putativeIPR000109 (Oligopeptide transporter), IPR016196 (Major facilitator superfamily domain, general substrate transporter)	GO:0003674,GO:0005215,GO:0005215,GO:0005575,GO:0006810,GO:0006857,GO:0006857,GO:0016020,GO:0016020,GO:0016021
MLOC_79654	107.019	1.61492	0.00147569	0.0076376	78.2484	0.995916	0.0143261	0.0412478	Disease resistance proteinIPR000767 (Disease resistance protein)	GO:0005524,GO:0006915,GO:0006952,GO:0043167,GO:0043531,
MLOC_21732	4074.28	1.13363	0.00147802	0.00764742	2451.32	-0.0576437	0.789296	0.866599	Calcineurin-like metallo-phosphoesterase superfamily protein LENGTH=1013IPR004843 (Metallophosphoesterase domain)	GO:0003674,GO:0016787,GO:0016787,
MLOC_62249	996.826	1.13187	0.00148069	0.00765904	605.441	-0.0329969	0.884002	0.927951	SEC1 family transport protein SLY1IPR001619 (Sec1-like protein)	GO:0006904,GO:0006904,GO:0016192,
MLOC_34521	129.169	1.67517	0.00148465	0.00767733	119.066	1.50515	0.00018902	0.00104654	Receptor-like protein kinaseIPR000858 (S-locus glycoprotein), IPR001480 (Bulb-type lectin domain), IPR003609 (Apple-like), IPR011009 (Protein kinase-like domain)	GO:0004672,GO:0004674,GO:0005524,GO:0005524,GO:0005529,GO:0005529,GO:0006468,GO:0006468,GO:0048544,GO:0048544
MLOC_60053	2035.04	-1.23731	0.00149376	0.00772224	2191.21	-0.894073	1.17514e-05	9.25599e-05	unknown protein. LENGTH=264
MLOC_61801	275.908	1.91422	0.00149618	0.00773256	125.483	0.228827	0.758253	0.844648	UDP-Glycosyltransferase superfamily protein LENGTH=489IPR002213 (UDP-glucuronosyl/UDP-glucosyltransferase)	GO:0008152,GO:0008152,GO:0016758,GO:0016758
MLOC_14982	80.4661	1.66446	0.00149812	0.00774034	38.7218	0.153703	0.780317	0.86081	Plant calmodulin-binding protein-related LENGTH=478IPR012417 (Calmodulin-binding domain, plant)	GO:0003674,GO:0005774
MLOC_65264	1106.25	-1.10128	0.00149895	0.00774242	1757.44	0.399908	0.0738761	0.154454	Histone-lysine N-methyltransferase setd3IPR015353 (Rubisco LS methyltransferase, substrate-binding domain)	GO:0008168,GO:0009507
MLOC_38431	1236.77	1.61484	0.00150488	0.00777086	840.426	0.899211	0.000966716	0.0042251	Cobalt ion binding protein
MLOC_44543	4936.45	1.51078	0.00150732	0.00778122	2510.57	0.0395531	0.952168	0.971226	Leucine-rich repeat receptor-like protein kinaseIPR001611 (Leucine-rich repeat), IPR011009 (Protein kinase-like domain), IPR013210 (Leucine-rich repeat-containing N-terminal, type 2)	GO:0004672,GO:0004674,GO:0005515,GO:0005515,GO:0005524,GO:0005524,GO:0006468,GO:0006468,GO:0016021,
MLOC_81784	61.2931	2.07352	0.00151118	0.00779891	21.5902	0.0642654	0.915513	0.948769	G protein gamma subunit 1	GO:0000139,GO:0004871,GO:0005525,GO:0005834,GO:0007186,GO:0009817,GO:0009845,GO:0010541,GO:0018342,GO:0018345,GO:0048527,
MLOC_60849	5197.57	-1.18614	0.00151172	0.00779948	6907.06	-0.133679	0.483488	0.623671	Serine carboxypeptidase, putativeIPR001563 (Peptidase S10, serine carboxypeptidase)	EC:3.4.16,EC:3.4.21,GO:0004185,GO:0004185,GO:0006508,GO:0008150,GO:0008150,GO:0008233
MLOC_16455	493.272	-2.14345	0.00152212	0.00785088	510.349	-1.97632	4.49711e-13	1.70796e-11	Mechanosensitive ion channelIPR016688 (Membrane protein, At2g17000, predicted)	GO:0016020,GO:0016020,GO:0055085,GO:0055085
MLOC_18092	1826.49	-1.40728	0.00152344	0.00785546	2258.75	-0.517025	0.0158914	0.0448495	Serine--tRNA ligaseIPR002317 (Seryl-tRNA synthetase, class IIa)	EC:6.1.1,EC:6.1.1.11,GO:0000166,GO:0004812,GO:0004828,GO:0004828,GO:0005524,GO:0005524,GO:0005737,GO:0005737,GO:0005737,GO:0005739,GO:0006364,GO:0006399,GO:0006412,GO:0006418,GO:0006434,GO:0006434,GO:0006520,GO:0007005,GO:0008652,GO:0009069,GO:0009507,GO:0009793,GO:0009902,GO:0009965,GO:0010207,GO:0016226GO:0016874GO:0030154GO:0035304GO:0042545GO:0043167GO:0045893GO:0048481
MLOC_36519	7.72548	3.54328	0.00152654	0.00786921	1.29873	0.578958	0.303578	NA	Protein of unknown function (DUF679) LENGTH=214IPR007770 (Protein of unknown function DUF679)
MLOC_37329	30.0042	2.50077	0.00153144	0.00789219	20.9984	1.65869	0.0119321	0.0355236	Protein kinase-related proteinIPR011009 (Protein kinase-like domain), IPR013320 (Concanavalin A-like lectin/glucanase, subgroup)	EC:2.7.11,GO:0004672,GO:0004674,GO:0004674,GO:0005524,GO:0005524,GO:0006464,GO:0006464,GO:0006468,GO:0016301,GO:0030247,GO:0043167
MLOC_51169	1641.98	1.10783	0.00153537	0.00791019	1320.99	0.651849	0.00274218	0.0102915	Alpha-1,2-mannosyltransferase ALG9IPR005599 (GPI mannosyltransferase)	GO:0004377,GO:0005789,GO:0006486,GO:0006490,GO:0006506,GO:0006506,GO:0016021,GO:0016301,GO:0016757,GO:0016757,GO:0030433,GO:0031227,GO:0031227,GO:0052918,GO:0052926,
MLOC_36731	1876.82	-1.05708	0.00153934	0.00792838	1927.01	-0.922934	6.44704e-06	5.47048e-05	Rac-like GTP-binding protein 6IPR001806 (Small GTPase superfamily), IPR005225 (Small GTP-binding protein domain)	GO:0005525,GO:0005525,GO:0005575,GO:0005622,GO:0005622,GO:0006810,GO:0007165,GO:0007264,GO:0007264,GO:0016020,GO:0043167,
MLOC_40063	1545.56	-1.13058	0.00154296	0.00794476	1714.17	-0.686312	0.00197457	0.0078001	Integral membrane protein hemolysin-III like protein
MLOC_12737	26.4052	2.5095	0.00154665	0.00796142	62.4278	3.52064	1.33167e-10	3.30021e-09	HXXXD-type acyl-transferase family protein LENGTH=461IPR003480 (Transferase), IPR023213 (Chloramphenicol acetyltransferase-like domain)	GO:0016746,GO:0016747,GO:0016747,
MLOC_64993	89.7696	-2.28101	0.00154708	0.00796142	104.588	-1.2864	0.00279452	0.0104555	Receptor-like protein kinaseIPR000858 (S-locus glycoprotein), IPR001480 (Bulb-type lectin domain), IPR003609 (Apple-like), IPR011009 (Protein kinase-like domain)	EC:2.7.11,GO:0004672,GO:0004674,GO:0005524,GO:0005524,GO:0005529,GO:0005529,GO:0006464,GO:0006468,GO:0006468,GO:0008150,GO:0016301,GO:0043167,GO:0048544,GO:0048544,
MLOC_62592	286.571	1.2748	0.00154844	0.00796618	235.914	0.88348	0.00211153	0.00825296	F-box domain containing protein, expressed	GO:0004674,GO:0005524
MLOC_7148	350.007	1.2103	0.00155154	0.00797758	290.375	0.823003	0.00752484	0.0240976	Kinase-like proteinIPR011009 (Protein kinase-like domain)	EC:2.7.11,GO:0004672,GO:0004674,GO:0005524,GO:0006464,GO:0006468,GO:0006468,GO:0016301,GO:0043167,
MLOC_77560	185.506	1.4982	0.00155113	0.00797758	143.856	0.973668	0.014928	0.0425866	2-oxoglutarate (2OG) and Fe(II)-dependent oxygenase superfamily protein LENGTH=371IPR002283 (Isopenicillin N synthase)	EC:1.14.11,GO:0005506,GO:0008150,GO:0016491,GO:0016491,GO:0016706,GO:0016706,GO:0043167,GO:0055114,GO:0055114
MLOC_10225	7.74819	3.53866	0.00155363	0.00798606	0	NA	NA	NA	Ethylene responsive transcription factor 1aIPR016177 (DNA-binding, integrase-type)	GO:0003677,GO:0003700,GO:0003700,GO:0005634,GO:0006351,GO:0006355,GO:0006355,
MLOC_29817	443.525	-1.35398	0.00156246	0.00802494	495.918	-0.827481	0.007675	0.0245178	Amino acid permease I, putative, expressedIPR013057 (Amino acid transporter, transmembrane)	GO:0016021,
MLOC_59972	1494.7	-1.18738	0.00156204	0.00802494	1361.51	-1.62334	8.07527e-08	1.12792e-06	Receptor-like kinaseIPR000858 (S-locus glycoprotein), IPR001480 (Bulb-type lectin domain), IPR003609 (Apple-like), IPR011009 (Protein kinase-like domain)	EC:2.7.11,GO:0004672,GO:0004674,GO:0005524,GO:0005529,GO:0005529,GO:0006464,GO:0006468,GO:0006468,GO:0016301,GO:0016772,GO:0043167,GO:0048544,GO:0048544
MLOC_62824	1091.55	1.08878	0.00156253	0.00802494	738.93	0.20351	0.385549	0.533295	Rhomboid protease GlpGIPR009060 (UBA-like), IPR022764 (Peptidase S54, rhomboid domain)	GO:0004252,GO:0004252,GO:0005515,GO:0005515,GO:0016021,GO:0016021
MLOC_51098	580.136	-1.25579	0.00156503	0.0080355	786.425	-0.121392	0.605924	0.728347	Peptide chain release factor, putative 8726-9996IPR000352 (Peptide chain release factor class I/class II)	GO:0003747,GO:0003747,GO:0006412,GO:0006415,GO:0006783,GO:0008135,GO:0009507,
MLOC_59055	5511.74	-1.09504	0.00156659	0.00804121	6547.94	-0.419782	0.0278291	0.0710224	Kinase, putativeIPR011009 (Protein kinase-like domain), IPR014729 (Rossmann-like alpha/beta/alpha sandwich fold)	EC:2.7.11,GO:0004672,GO:0004674,GO:0004674,GO:0005524,GO:0005524,GO:0006464,GO:0006468,GO:0006468,GO:0006950,GO:0006950,GO:0016117,GO:0016301,GO:0016705,GO:0043167,
MLOC_19824	1858.67	-2.41127	0.00157257	0.00806805	2321.02	-1.14134	5.26653e-06	4.56718e-05	Alpha-amylase, putativeIPR015902 (Alpha amylase)	GO:0003824,GO:0004556,GO:0004556,GO:0005509,GO:0005509,GO:0005975,GO:0005975,GO:0043169
MLOC_71487	114.608	1.76027	0.00157271	0.00806805	49.6884	0.0465287	0.928407	0.95704	PAIR1 protein, putative, expressed
MLOC_55942	261.324	1.41671	0.00157981	0.00810217	142.339	0.0872077	0.796947	0.871408	Prolyl 4-hydroxylase subunit alpha-1IPR005123 (Oxoglutarate/iron-dependent oxygenase)	EC:1.14.11,GO:0005506,GO:0005794,GO:0008150,GO:0016491,GO:0016491,GO:0016706,GO:0016706,GO:0031348,GO:0031418,GO:0043167,GO:0055114
MLOC_15968	3130.8	-1.29934	0.00158189	0.00811053	4156.79	-0.208998	0.321445	0.465641	unknown protein EXPRESSED IN: 21 plant structures EXPRESSED DURING: 13 growth stages Has 35333 Blast hits to 34131 proteins in 2444 species: Archae - 798 Bacteria - 22429 Metazoa - 974 Fungi - 991 Plants - 531 Viruses - 0 Other Eukaryotes - 9610 (source: NCBI BLink). LENGTH=551	GO:0009506,GO:0016556
MLOC_44596	300.243	1.53427	0.00158632	0.00813097	130.003	-0.370472	0.269437	0.409662	Protein of unknown function (DUF567) LENGTH=182IPR000007 (Tubby, C-terminal), IPR007612 (LURP1-like domain)	GO:0005886,GO:0006863
MLOC_44334	182.088	-1.42178	0.00158819	0.00813821	236.16	-0.352939	0.293803	0.436812	Protein of unknown function (DUF594) LENGTH=803IPR007658 (Protein of unknown function DUF594)
MLOC_10598	314.392	-1.39893	0.00159105	0.00814912	380.004	-0.57158	0.0439518	0.102238	DNA repair protein-like proteinIPR000330 (SNF2-related), IPR001650 (Helicase, C-terminal)	GO:0003676,GO:0003677,GO:0003677,GO:0004386,GO:0004386,GO:0005524,GO:0005524,GO:0043167
MLOC_34923	16858.5	-1.02973	0.00159122	0.00814912	18385.9	-0.656867	0.00535991	0.0181767	Pyruvate dehydrogenase kinaseIPR005467 (Signal transduction histidine kinase, core), IPR018955 (Branched-chain alpha-ketoacid dehydrogenase kinase/Pyruvate dehydrogenase kinase, N-terminal)	GO:0000155,GO:0004673,GO:0004674,GO:0004740,GO:0005524,GO:0005524,GO:0005739,GO:0007165,GO:0009927,GO:0016310,GO:0016772,GO:0018106,GO:0030003,GO:0046777,GO:0070838,
MLOC_4665	1474.96	1.29835	0.00159301	0.00815601	1028.95	0.555642	0.00990303	0.0304125	Cyclic nucleotide-gated ion channel 2IPR014710 (RmlC-like jelly roll fold)	GO:0005222,GO:0005242,GO:0005262,GO:0005886,GO:0007263,GO:0009626,GO:0016021,GO:0030552,GO:0030553,
MLOC_5869	1424.01	1.22057	0.00159544	0.00816614	1090.51	0.663659	0.0244082	0.0638266	Nuclear transcription factor Y subunit A-1IPR001289 (CCAAT-binding transcription factor, subunit B)	GO:0001071,GO:0003677,GO:0003677,GO:0003700,GO:0003700,GO:0005634,GO:0005634,GO:0006355,GO:0009058,GO:0016602,GO:0016602,GO:0034641,GO:0043234,
MLOC_77359	299.507	1.4389	0.00159822	0.00817803	186.116	0.449589	0.21362	0.346117	Kinesin-like proteinIPR001752 (Kinesin, motor domain), IPR010544 (Kinesin-related conserved domain)	EC:3.6.1,EC:3.6.1.15,GO:0003674,GO:0003777,GO:0003777,GO:0005524,GO:0005524,GO:0005856,GO:0005871,GO:0005874,GO:0007018,GO:0007018,GO:0008092,GO:0008150,GO:0043167,GO:0043234
MLOC_7690	55.8133	1.95958	0.00159914	0.00818045	72.7605	2.19314	3.51458e-05	0.000240719	HXXXD-type acyl-transferase family protein LENGTH=484IPR003480 (Transferase), IPR023213 (Chloramphenicol acetyltransferase-like domain)	GO:0005829,GO:0010090,GO:0010143,GO:0016746,GO:0016747,GO:0016747,GO:0048730,GO:0051179
MLOC_11262	6101.54	-2.5579	0.00161236	0.00824569	7219.02	-1.50817	4.56224e-08	6.77344e-07	Unknown protein
MLOC_62344	152.225	1.88073	0.00161752	0.00826978	90.0163	0.924211	0.0228532	0.0603775	Unknown protein
MLOC_45055	367.548	1.47702	0.00161828	0.00827133	686.078	2.49964	3.13319e-12	1.0339e-10	WRKY transcription factor 22IPR003657 (DNA-binding WRKY)	GO:0003700,GO:0003700,GO:0006355,GO:0006355,GO:0043565,GO:0043565
MLOC_51298	766.846	-1.71941	0.00162559	0.00830635	1007.17	-0.513393	0.0256128	0.0663144	Kinase family proteinIPR000270 (Phox/Bem1p), IPR011009 (Protein kinase-like domain)	GO:0004672,GO:0004674,GO:0004674,GO:0005515,GO:0005524,GO:0005524,GO:0006468,
MLOC_59669	604.788	-1.42062	0.00162755	0.00831398	822.534	-0.218218	0.35365	0.499901	tRNA (guanine(26)-N(2))-dimethyltransferaseIPR002905 (N2,N2-dimethylguanosine tRNA methyltransferase)	GO:0003723,GO:0003723,GO:0004809,GO:0004809,GO:0008033,
MLOC_44640	205.878	1.37461	0.00162927	0.00832041	221.214	1.50468	1.73238e-06	1.69918e-05	RNA-binding protein Nova-1IPR004088 (K Homology domain, type 1)	GO:0003723,GO:0003723
MLOC_2769	1906.15	-1.25599	0.00163471	0.00834584	2280.6	-0.5184	0.0366148	0.0883357	BEST Arabidopsis thaliana protein match is: TPX2 (targeting protein for Xklp2) protein family . LENGTH=367
MLOC_64672	55.7499	2.24944	0.00163624	0.00835131	29.6118	1.07857	0.0814202	0.166668	GH3 family proteinIPR004993 (GH3 auxin-responsive promoter)
MLOC_63477	16.3713	2.86724	0.00164201	0.00837838	3.51924	0.345926	0.629475	NA	Unknown protein
MLOC_44891	14.9524	2.94885	0.0016541	0.00843767	30.474	3.41154	1.55281e-07	2.00504e-06	Acyl-protein thioesterase 1,2, putativeIPR003140 (Phospholipase/carboxylesterase/thioesterase)	GO:0016787,GO:0016787
MLOC_55081	5104.85	-1.21369	0.00165785	0.00845204	6221.44	-0.417077	0.111908	0.21242	MLOC_55081	GO:0016020,GO:0016760,GO:0030244,
MLOC_57817	34.6426	-2.17229	0.00165771	0.00845204	51.823	-0.316483	0.51516	0.652039	GDSL esterase/lipaseIPR001087 (Lipase, GDSL), IPR013830 (Esterase, SGNH hydrolase-type)	GO:0003674,GO:0006629,GO:0006629,GO:0016788,GO:0016788,
MLOC_18520	537.366	-1.178	0.00165935	0.00845316	861.131	0.377304	0.0984279	0.193208	unknown protein FUNCTIONS IN: molecular_function unknown INVOLVED IN: biological_process unknown LOCATED IN: chloroplast EXPRESSED IN: 21 plant structures EXPRESSED DURING: 13 growth stages Has 376 Blast hits to 369 proteins in 152 species: Archae - 5 Bacteria - 113 Metazoa - 105 Fungi - 46 Plants - 27 Viruses - 2 Other Eukaryotes - 78 (source: NCBI BLink). LENGTH=277	GO:0009507,
MLOC_34307	138.796	1.54815	0.00165966	0.00845316	87.9689	0.626655	0.119139	0.222646	Unknown protein	GO:0005886,GO:0009507
MLOC_67885	11.2655	3.34274	0.00165994	0.00845316	1.82293	0.505775	0.425619	NA	Polygalacturonase family protein, expressedIPR000743 (Glycoside hydrolase, family 28), IPR011050 (Pectin lyase fold/virulence factor)	EC:3.2.1.15,GO:0004650,GO:0004650,GO:0005576,GO:0005975,GO:0005975,GO:0005975,GO:0016798,GO:0071555,
MLOC_74750	547.249	-1.19833	0.00165902	0.00845316	631.473	-0.597405	0.0146055	0.0418328	MLOC_74750	EC:2.7.11,GO:0004674,GO:0005524,GO:0006464,GO:0016301,GO:0043167
MLOC_49822	2072.98	-1.15401	0.00166407	0.0084718	2564.36	-0.331825	0.102989	0.199752	Vitamin K epoxide reductaseIPR012336 (Thioredoxin-like fold), IPR012932 (Vitamin K epoxide reductase)	GO:0000023,GO:0003955,GO:0006098,GO:0009507,GO:0010207,GO:0019252,GO:0019288,GO:0019761
MLOC_16798	954.972	1.14093	0.00166691	0.00848388	533.678	-0.265255	0.320737	0.464876	Dimethylaniline monooxygenase, putativeIPR020946 (Flavin monooxygenase-like)	EC:1.14.13,EC:1.14.13.8,GO:0003674,GO:0004499,GO:0004499,GO:0008150,GO:0016491,GO:0043167,GO:0050660,GO:0050660,GO:0050661,GO:0050661,GO:0055114,GO:0055114
MLOC_13495	2452.77	-1.91053	0.00166797	0.00848686	3786.15	-0.113916	0.562452	0.693799	(Dimethylallyl)adenosine tRNA methylthiotransferase miaBIPR002792 (TRAM domain), IPR007197 (Radical SAM), IPR023970 (Methylthiotransferase/B12-binding/radical SAM-type)	GO:0000079,GO:0003674,GO:0003824,GO:0003824,GO:0005737,GO:0006400,GO:0006655,GO:0007131,GO:0009073,GO:0009451,GO:0009451,GO:0009691,GO:0009793,GO:0010155,GO:0016226,GO:0016740,GO:0034641,GO:0046777,GO:0046872,GO:0051536,GO:0051539,GO:0051539
MLOC_54795	3027.79	-1.11748	0.00167298	0.00850516	3469.8	-0.554193	0.0186297	0.0511047	Acyl-ACP thioesteraseIPR002864 (Acyl-ACP thioesterase)	GO:0006633,GO:0006633,GO:0016790,GO:0016790
MLOC_59814	1946.68	-1.09085	0.00167285	0.00850516	2461.83	-0.217818	0.305613	0.449353	Poly(A) polymerase, putativeIPR002646 (Poly A polymerase, head domain)	GO:0003723,GO:0003723,GO:0006396,GO:0006396,GO:0016779,GO:0016779
MLOC_65593	2326.62	-1.12167	0.00167266	0.00850516	2877.91	-0.308853	0.136408	0.247289	Core-2/I-branching beta-1,6-N-acetylglucosaminyltransferase family protein LENGTH=346IPR003406 (Glycosyl transferase, family 14)	GO:0008375,GO:0008375,GO:0016020,GO:0016020
MLOC_38170	24.2728	2.64896	0.00168166	0.00854691	5.6523	0.185825	0.802691	0.875464	Retrotransposon protein, putative, unclassifiedIPR000477 (Reverse transcriptase)	GO:0003723,GO:0003723,GO:0003964,GO:0003964,GO:0006278,GO:0006278
MLOC_26505	4488.66	1.70886	0.00168313	0.00855194	2703.63	0.777931	0.00174977	0.00703326	Heat shock 70 kDa protein 4IPR001023 (Heat shock protein Hsp70)	GO:0005524,
MLOC_77721	454.136	-1.16365	0.00168593	0.00856378	811.2	0.646339	0.00279833	0.0104654	Blue copper proteinIPR008972 (Cupredoxin)	GO:0003674,GO:0005507,GO:0005507,GO:0009055,GO:0009055,
MLOC_40599	22.4268	-2.65261	0.00168701	0.00856685	29.8022	-0.7935	0.210033	0.341729	MLOC_40599
MLOC_54943	3589.72	1.21403	0.00169249	0.00859228	3286.77	1.05768	9.77775e-08	1.33443e-06	Microsomal glutathione S-transferase 3IPR001129 (Membrane-associated, eicosanoid/glutathione metabolism (MAPEG) protein), IPR023352 (Membrane associated eicosanoid/glutathione metabolism-like domain)	GO:0005773,GO:0005783,GO:0005794,GO:0006888,GO:0016020,GO:0016740
MLOC_73144	1029.43	-1.14117	0.00169524	0.00860384	1150.32	-0.668428	0.00438728	0.0153525	Auxin response factor 20IPR003311 (AUX/IAA protein), IPR010525 (Auxin response factor), IPR015300 (DNA-binding pseudobarrel domain)	GO:0003674,GO:0003677,GO:0003677,GO:0005634,GO:0005634,GO:0006351,GO:0006355,GO:0006355,GO:0008150,GO:0009058,GO:0009725,GO:0009734,GO:0034641,
MLOC_78131	297.613	2.35457	0.00169586	0.00860454	237.085	1.39753	0.0531173	0.119242	Leucine-rich receptor-like protein kinase family protein LENGTH=1101IPR001611 (Leucine-rich repeat), IPR011009 (Protein kinase-like domain), IPR013210 (Leucine-rich repeat-containing N-terminal, type 2), IPR013320 (Concanavalin A-like lectin/glucanase, subgroup)	GO:0003674,GO:0004672,GO:0004672,GO:0005515,GO:0005515,GO:0005524,GO:0005524,GO:0006464,GO:0006468,GO:0006468,GO:0016021,GO:0016301,GO:0043167,
MLOC_70272	33.0928	2.43104	0.0016969	0.00860739	21.998	1.5621	0.0163171	0.0458367	EF hand calcium-binding protein family LENGTH=163IPR011992 (EF-hand-like domain)	GO:0005509,GO:0043167
MLOC_72722	10.3386	3.31073	0.00169896	0.00861543	18.2909	3.12466	1.33071e-05	0.000103055	MLOC_72722
MLOC_36706	541.405	-1.61037	0.00171254	0.00868186	938.791	0.349646	0.113984	0.215456	Dihydrodipicolinate reductase family protein, putative, expressedIPR011770 (Dihydrodipicolinate reductase, bacterial/plant)	GO:0008839,GO:0008839,GO:0009089,GO:0009089,GO:0009507,GO:0055114,GO:0070402,GO:0070402
MLOC_5491	13558.1	-1.17088	0.0017148	0.0086909	14796.9	-0.788169	7.77954e-05	0.000481004	NAD-dependent epimerase/dehydrataseIPR001509 (NAD-dependent epimerase/dehydratase), IPR010099 (Sugar nucleotide epimerase YfcH, putative)	GO:0003674,GO:0003824,GO:0003824,GO:0006098,GO:0009941,GO:0010020,GO:0010027,GO:0016117,GO:0019288,GO:0044237,GO:0050662,GO:0050662
MLOC_11793	401.518	1.48833	0.00171866	0.00870686	334.121	1.14097	0.000529775	0.00254168	Unknown protein
MLOC_75493	19751.3	-1.47194	0.00171892	0.00870686	19812.3	-1.41204	1.15304e-05	9.10966e-05	T-complex protein 11IPR008862 (T-complex 11)	GO:0009506,
MLOC_45316	1546.29	1.37673	0.0017235	0.00872762	747.136	-0.321354	0.15564	0.273268	Transcription factor, putative
MLOC_29381	498.221	-1.43114	0.00172562	0.0087359	859.138	0.417158	0.101007	0.196884	ABC-type Co2+ transport system, permease componentIPR021855 (Protein of unknown function DUF3464)	GO:0005509,GO:0009523,GO:0009535,GO:0010207,GO:0016021,GO:0016556
MLOC_10888	226.033	-1.3874	0.0017281	0.00873871	481.147	0.920138	0.000386109	0.00193225	Pentatricopeptide repeat protein 78IPR002885 (Pentatricopeptide repeat), IPR011990 (Tetratricopeptide-like helical)	GO:0003674,
MLOC_40627	423.76	-1.21601	0.00172795	0.00873871	503.988	-0.507112	0.0325968	0.0803763	Amine oxidase, putativeIPR002937 (Amine oxidase)	GO:0008150,GO:0016491,GO:0016491,GO:0055114
MLOC_56457	201.827	-1.31346	0.00172734	0.00873871	262.715	-0.279291	0.325115	0.469568	Kinase-like proteinIPR011009 (Protein kinase-like domain), IPR021720 (Malectin)	GO:0004672,GO:0004674,GO:0004674,GO:0005524,GO:0005524,GO:0006468,GO:0006468,
MLOC_65427	75.0223	-2.18545	0.00172799	0.00873871	159.763	0.595414	0.0629495	0.136199	Leucine-rich repeat protein kinase family protein LENGTH=884IPR001611 (Leucine-rich repeat), IPR021720 (Malectin)	GO:0005515,GO:0005768,GO:0005773,GO:0005802,GO:0005886,
MLOC_34610	252.604	-1.55532	0.00172981	0.00874243	544.05	0.845949	0.0109938	0.0331552	Beta-galactosidaseIPR000922 (D-galactoside/L-rhamnose binding SUEL lectin domain), IPR001944 (Glycoside hydrolase, family 35), IPR017853 (Glycoside hydrolase, superfamily)	GO:0004553,GO:0004553,GO:0004565,GO:0005529,GO:0005529,GO:0005975,GO:0005975,GO:0005975,GO:0009505,GO:0016798,GO:0030246,GO:0048046
MLOC_8240	461.173	1.24101	0.00172938	0.00874243	353.495	0.68934	0.0110668	0.0333422	IBR domain containing protein, expressedIPR002867 (Zinc finger, C6HC-type), IPR013083 (Zinc finger, RING/FYVE/PHD-type)	GO:0005515,GO:0008270,GO:0008270,
MLOC_55537	82.3599	1.81089	0.00173102	0.00874612	37.4107	0.239938	0.652851	0.766746	PWWP domain protein-like
MLOC_62352	1780.5	1.25327	0.00173371	0.00875726	966.487	-0.172748	0.432645	0.578423	Alkaline phytoceramidase (APHC)IPR008901 (Ceramidase)	GO:0005575,GO:0006629,GO:0006672,GO:0006672,GO:0016021,GO:0016021,GO:0016810,GO:0016811,GO:0016811,
MLOC_6426	1745.37	1.20556	0.00174706	0.00882221	1383.9	0.723919	0.0111515	0.0335527	HXXXD-type acyl-transferase family protein LENGTH=428IPR003480 (Transferase), IPR023213 (Chloramphenicol acetyltransferase-like domain)	GO:0016747,GO:0016747
MLOC_22042	14.3641	3.07536	0.0017537	0.00885327	3.16353	0.619418	0.392231	NA	MLOC_22042	GO:0005615,
MLOC_58161	530.082	1.16209	0.00175864	0.00887572	456.978	0.857895	0.00174757	0.00702686	Cytochrome P450IPR001128 (Cytochrome P450)	GO:0003674,GO:0004497,GO:0005506,GO:0005506,GO:0008150,GO:0009055,GO:0009055,GO:0016491,GO:0016705,GO:0016705,GO:0020037,GO:0020037,GO:0043167,GO:0055114,GO:0055114,
MLOC_21673	35.7957	2.43307	0.0017618	0.00888748	21.4	1.36833	0.0398397	0.0943969	Dopamine beta-monooxygenaseIPR005018 (DOMON domain), IPR017214 (Uncharacterised conserved protein UCP037471)	GO:0016021,
MLOC_3976	234.76	1.30886	0.00176195	0.00888748	311.421	1.80126	6.66189e-08	9.51789e-07	Unknown protein
MLOC_12086	357.234	1.18654	0.00176313	0.00889093	314.411	0.931571	0.000466875	0.0022773	HIT zinc finger family protein, expressedIPR007009 (SHQ1 protein), IPR007529 (Zinc finger, HIT-type)
MLOC_56757	422.45	-1.45037	0.00176784	0.00890974	753.143	0.490775	0.0559528	0.12416	Cation diffusion facilitator family transporterIPR002524 (Cation efflux protein)	GO:0005575,GO:0005774,GO:0006810,GO:0006812,GO:0008324,GO:0008324,GO:0016021,GO:0016021,GO:0022857,GO:0055085,GO:0055085,GO:0055085
MLOC_67296	7342.99	1.20617	0.00176756	0.00890974	4649.73	0.190257	0.349623	0.49595	NAC domain-containing protein 68IPR003441 (No apical meristem (NAM) protein)	GO:0003677,GO:0003677,GO:0006355,GO:0006355,GO:0009058,GO:0034641
MLOC_43168	211.908	-1.32312	0.00177062	0.00892122	225.882	-0.983538	0.00153706	0.00627998	Uncharacterised conserved protein (UCP030365) LENGTH=530
MLOC_63408	64.6133	-1.69551	0.00177171	0.00892424	89.6966	-0.303455	0.483196	0.623519	Cytosolic Fe-S cluster assembly factor NUBP1IPR019591 (ATPase-like, ParA/MinD)	GO:0003674,GO:0005524,GO:0005737,GO:0009058,GO:0016226,GO:0022607,GO:0022607,GO:0043167,GO:0046872,GO:0051539
MLOC_25409	1015.39	1.19503	0.001776	0.00894336	671.942	0.287755	0.206888	0.33787	Transmembrane protein 115IPR013861 (Protein of unknown function DUF1751, integral membrane, eukaryotic)	EC:3.4.21,GO:0004252,GO:0005575,GO:0008233,GO:0016021,
MLOC_56537	55.4011	1.91083	0.00177726	0.00894721	53.8449	1.76376	0.000453669	0.00222126	Hypro1IPR002659 (Glycosyl transferase, family 31)	EC:2.4.1,GO:0005575,GO:0005794,GO:0005975,GO:0006464,GO:0006486,GO:0006486,GO:0008378,GO:0008378,GO:0009058,GO:0016020,GO:0016021,GO:0016757,
MLOC_51132	573.446	1.56177	0.00177921	0.00895453	282.837	0.0602273	0.826519	0.891577	MLOC_51132
MLOC_70578	1951.14	-1.13038	0.00178059	0.00895896	2419.49	-0.307042	0.176244	0.300248	Retrotransposon protein, putative, unclassified
MLOC_58308	1895.28	-1.43446	0.00178145	0.00896081	2543.63	-0.263706	0.335632	0.480733	1-phosphatidylinositol-4,5-bisphosphate phosphodiesteraseIPR001192 (Phosphoinositide phospholipase C), IPR008973 (C2 calcium/lipid-binding domain, CaLB)	EC:3.1,EC:3.1.1,EC:3.1.4.11,GO:0003674,GO:0004435,GO:0004435,GO:0004629,GO:0004871,GO:0005515,GO:0005515,GO:0006629,GO:0006629,GO:0007165,GO:0007165,GO:0016042,GO:0035556,GO:0035556,
MLOC_19005	848.28	1.56315	0.0017873	0.00898773	587.061	0.862056	0.00755942	0.0241912	Ring finger proteinIPR013083 (Zinc finger, RING/FYVE/PHD-type)
MLOC_63529	113.292	-1.59625	0.00179692	0.00903358	126.503	-0.997009	0.0065301	0.021431	Filament-like plant proteinIPR008587 (Protein of unknown function DUF869, plant)
[truncated: 24,446 more rows]
