# Supplementary material for: Dataset for transcriptional response of barley (Hordeum vulgare) exposed to drought and subsequent re-watering
Source: Data Brief. 2016 May 30;8:334–41. doi: 10.1016/j.dib.2016.05.051 (PMC4908270; doi:10.1016/j.dib.2016.05.051)
Supplement: Supplementary file 2 — Table S1. Comparative transcriptomics of Hordeum vulgare roots during the drought stress. Average expression level (baseMean) and change due to optimal conditions (log2FoldChange) with statistical significance (padj) are presented. Table S2. Comparative transcriptomics of Hordeum vulgare aerial part during the drought and 12 h after re-watering. Average expression level (baseMean) and change due to optimal conditions (log2FoldChange) with statistical significance (padj) are presented. Table S3. GO analysis at the level 6 of differentially expressed genes (adjusted p-value ≤0.05) in Hordeum vulgare roots during the drought stress. Data are categorized according to Biological Processes (BP). Molecular Function (MF) and Cellular Component (CC) and sorted by percentage of affected genes. Table S4. GO analysis at the level 6 of differentially expressed genes (adjusted p-value ≤0.05) in Hordeum vulgare aerial part during the drought and 12 h after re-watering. Data are categorized according to Biological Processes (BP). Molecular Function (MF) and Cellular Component (CC) and sorted by percentage of affected genes. [file mmc2.zip › Supplementary Table 3.xls]

## Sheet: Stres_down_BP
GO-id	GO-term	#Seqs	Total	%
GO:0010089	xylem development	9	13	0.692308
GO:0071103	DNA conformation change	62	104	0.596154
GO:0070726	cell wall assembly	6	11	0.545455
GO:0048544	recognition of pollen	46	91	0.505495
GO:0006915	apoptotic process	149	296	0.503378
GO:0051129	negative regulation of cellular component organization	5	10	0.5
GO:0001666	response to hypoxia	8	16	0.5
GO:0009664	plant-type cell wall organization	37	76	0.486842
GO:0046271	phenylpropanoid catabolic process	10	21	0.47619
GO:0007166	cell surface receptor signaling pathway	20	42	0.47619
GO:0009834	plant-type secondary cell wall biogenesis	9	19	0.473684
GO:0015851	nucleobase transport	6	13	0.461538
GO:0006002	fructose 6-phosphate metabolic process	5	11	0.454545
GO:0042886	amide transport	29	65	0.446154
GO:0000910	cytokinesis	46	106	0.433962
GO:0045787	positive regulation of cell cycle	6	14	0.428571
GO:0009808	lignin metabolic process	12	29	0.413793
GO:0000226	microtubule cytoskeleton organization	46	112	0.410714
GO:0044770	cell cycle phase transition	16	39	0.410256
GO:1903047	mitotic cell cycle process	62	153	0.405229
GO:0010393	galacturonan metabolic process	17	42	0.404762
GO:0016128	phytosteroid metabolic process	12	31	0.387097
GO:0051304	chromosome separation	5	13	0.384615
GO:0042744	hydrogen peroxide catabolic process	13	34	0.382353
GO:0060548	negative regulation of cell death	11	29	0.37931
GO:0046189	phenol-containing compound biosynthetic process	15	40	0.375
GO:0009966	regulation of signal transduction	58	157	0.369427
GO:0006325	chromatin organization	113	310	0.364516
GO:0009799	specification of symmetry	12	33	0.363636
GO:0006986	response to unfolded protein	9	25	0.36
GO:0035967	cellular response to topologically incorrect protein	9	25	0.36
GO:0010583	response to cyclopentenone	5	14	0.357143
GO:0007346	regulation of mitotic cell cycle	17	48	0.354167
GO:0016310	phosphorylation	513	1460	0.35137
GO:0045786	negative regulation of cell cycle	9	26	0.346154
GO:0044275	cellular carbohydrate catabolic process	11	32	0.34375
GO:2000377	regulation of reactive oxygen species metabolic process	13	38	0.342105
GO:0006900	membrane budding	4	12	0.333333
GO:0009741	response to brassinosteroid	10	30	0.333333
GO:0009699	phenylpropanoid biosynthetic process	9	28	0.321429
GO:0010564	regulation of cell cycle process	22	69	0.318841
GO:0010565	regulation of cellular ketone metabolic process	6	19	0.315789
GO:0000272	polysaccharide catabolic process	17	54	0.314815
GO:0044042	glucan metabolic process	79	252	0.313492
GO:0042446	hormone biosynthetic process	20	64	0.3125
GO:0090627	plant epidermal cell differentiation	19	61	0.311475
GO:0051338	regulation of transferase activity	17	55	0.309091
GO:0008361	regulation of cell size	4	13	0.307692
GO:0042545	cell wall modification	17	56	0.303571
GO:0034754	cellular hormone metabolic process	13	43	0.302326
GO:0036211	protein modification process	635	2116	0.300095
GO:0009890	negative regulation of biosynthetic process	48	160	0.3
GO:0034050	host programmed cell death induced by symbiont	23	77	0.298701
GO:0009886	post-embryonic morphogenesis	45	153	0.294118
GO:0051172	negative regulation of nitrogen compound metabolic process	47	160	0.29375
GO:0080135	regulation of cellular response to stress	18	62	0.290323
GO:0044264	cellular polysaccharide metabolic process	87	301	0.289037
GO:0000075	cell cycle checkpoint	4	14	0.285714
GO:0050778	positive regulation of immune response	4	14	0.285714
GO:0045165	cell fate commitment	6	21	0.285714
GO:0009411	response to UV	14	49	0.285714
GO:0006694	steroid biosynthetic process	19	67	0.283582
GO:0010374	stomatal complex development	19	69	0.275362
GO:0043572	plastid fission	3	11	0.272727
GO:0031347	regulation of defense response	29	107	0.271028
GO:0000280	nuclear division	42	155	0.270968
GO:0031324	negative regulation of cellular metabolic process	55	203	0.270936
GO:0009751	response to salicylic acid	17	63	0.269841
GO:0043067	regulation of programmed cell death	17	63	0.269841
GO:0009309	amine biosynthetic process	7	26	0.269231
GO:0006461	protein complex assembly	112	417	0.268585
GO:0009733	response to auxin	29	108	0.268519
GO:0010647	positive regulation of cell communication	4	15	0.266667
GO:0042559	pteridine-containing compound biosynthetic process	4	15	0.266667
GO:0010048	vernalization response	8	30	0.266667
GO:0043414	macromolecule methylation	68	255	0.266667
GO:0022622	root system development	33	125	0.264
GO:0044036	cell wall macromolecule metabolic process	26	100	0.26
GO:0010605	negative regulation of macromolecule metabolic process	73	283	0.257951
GO:0048513	organ development	123	478	0.257322
GO:0009914	hormone transport	10	39	0.25641
GO:0010200	response to chitin	13	51	0.254902
GO:0048367	shoot system development	115	459	0.250545
GO:0009625	response to insect	3	12	0.25
GO:0016125	sterol metabolic process	12	48	0.25
GO:0009753	response to jasmonic acid	17	69	0.246377
GO:0006637	acyl-CoA metabolic process	9	37	0.243243
GO:0034622	cellular macromolecular complex assembly	100	412	0.242718
GO:0048580	regulation of post-embryonic development	41	169	0.242604
GO:0019219	regulation of nucleobase-containing compound metabolic process	367	1518	0.241765
GO:0042044	fluid transport	7	29	0.241379
GO:0044267	cellular protein metabolic process	701	2918	0.240233
GO:0031326	regulation of cellular biosynthetic process	373	1568	0.237883
GO:0010556	regulation of macromolecule biosynthetic process	370	1556	0.237789
GO:0003002	regionalization	16	68	0.235294
GO:0055085	transmembrane transport	158	675	0.234074
GO:0090626	plant epidermis morphogenesis	24	103	0.23301
GO:0016051	carbohydrate biosynthetic process	82	352	0.232955
GO:0010468	regulation of gene expression	378	1631	0.23176
GO:0098732	macromolecule deacylation	3	13	0.230769
GO:0007186	G-protein coupled receptor signaling pathway	8	35	0.228571
GO:0034284	response to monosaccharide	8	35	0.228571
GO:0006643	membrane lipid metabolic process	21	92	0.228261
GO:0043085	positive regulation of catalytic activity	18	79	0.227848
GO:1902644	tertiary alcohol metabolic process	5	22	0.227273
GO:0015849	organic acid transport	20	88	0.227273
GO:0071407	cellular response to organic cyclic compound	30	132	0.227273
GO:0009617	response to bacterium	26	116	0.224138
GO:0016053	organic acid biosynthetic process	115	514	0.223735
GO:0009880	embryonic pattern specification	4	18	0.222222
GO:0034654	nucleobase-containing compound biosynthetic process	408	1848	0.220779
GO:0098813	nuclear chromosome segregation	21	96	0.21875
GO:0046165	alcohol biosynthetic process	26	120	0.216667
GO:0051130	positive regulation of cellular component organization	17	79	0.21519
GO:0009692	ethylene metabolic process	3	14	0.214286
GO:0043450	alkene biosynthetic process	3	14	0.214286
GO:0071482	cellular response to light stimulus	6	28	0.214286
GO:0048468	cell development	24	112	0.214286
GO:0032870	cellular response to hormone stimulus	49	229	0.213974
GO:0043086	negative regulation of catalytic activity	31	145	0.213793
GO:0033043	regulation of organelle organization	24	113	0.212389
GO:0009658	chloroplast organization	31	146	0.212329
GO:0009850	auxin metabolic process	7	33	0.212121
GO:0061458	reproductive system development	117	555	0.210811
GO:0005996	monosaccharide metabolic process	30	143	0.20979
GO:0051174	regulation of phosphorus metabolic process	23	110	0.209091
GO:0019750	chloroplast localization	14	67	0.208955
GO:0051667	establishment of plastid localization	14	67	0.208955
GO:0001558	regulation of cell growth	5	24	0.208333
GO:0009100	glycoprotein metabolic process	27	131	0.206107
GO:0098542	defense response to other organism	46	224	0.205357
GO:0042398	cellular modified amino acid biosynthetic process	8	39	0.205128
GO:0009620	response to fungus	22	109	0.201835
GO:0006811	ion transport	124	617	0.200972
GO:0090304	nucleic acid metabolic process	594	2959	0.200743
GO:0000305	response to oxygen radical	2	10	0.2
GO:0008544	epidermis development	2	10	0.2
GO:0046164	alcohol catabolic process	2	10	0.2
GO:0072348	sulfur compound transport	2	10	0.2
GO:0042436	indole-containing compound catabolic process	4	20	0.2
GO:0048545	response to steroid hormone	4	20	0.2
GO:1901264	carbohydrate derivative transport	4	20	0.2
GO:0044003	modification by symbiont of host morphology or physiology	8	40	0.2
GO:0042594	response to starvation	10	50	0.2
GO:0009723	response to ethylene	13	65	0.2
GO:0044106	cellular amine metabolic process	14	70	0.2
GO:0046903	secretion	11	56	0.196429
GO:0035556	intracellular signal transduction	52	266	0.195489
GO:0006767	water-soluble vitamin metabolic process	8	41	0.195122
GO:0009668	plastid membrane organization	24	123	0.195122
GO:0034645	cellular macromolecule biosynthetic process	544	2788	0.195122
GO:0042435	indole-containing compound biosynthetic process	6	31	0.193548
GO:0030036	actin cytoskeleton organization	18	93	0.193548
GO:0009310	amine catabolic process	5	26	0.192308
GO:0031669	cellular response to nutrient levels	10	52	0.192308
GO:0016311	dephosphorylation	31	162	0.191358
GO:0009225	nucleotide-sugar metabolic process	4	21	0.190476
GO:0031325	positive regulation of cellular metabolic process	36	190	0.189474
GO:0072657	protein localization to membrane	16	85	0.188235
GO:0010604	positive regulation of macromolecule metabolic process	34	182	0.186813
GO:0033014	tetrapyrrole biosynthetic process	19	102	0.186275
GO:0016226	iron-sulfur cluster assembly	13	70	0.185714
GO:0006869	lipid transport	23	124	0.185484
GO:0009798	axis specification	5	27	0.185185
GO:0015931	nucleobase-containing compound transport	15	81	0.185185
GO:0051246	regulation of protein metabolic process	41	222	0.184685
GO:0009637	response to blue light	9	49	0.183673
GO:0070085	glycosylation	24	131	0.183206
GO:0052249	modulation of RNA levels in other organism involved in symbiotic interaction	6	33	0.181818
GO:0051173	positive regulation of nitrogen compound metabolic process	32	176	0.181818
GO:0000902	cell morphogenesis	25	138	0.181159
GO:0009891	positive regulation of biosynthetic process	33	184	0.179348
GO:0043436	oxoacid metabolic process	196	1097	0.178669
GO:0010026	trichome differentiation	10	56	0.178571
GO:0043331	response to dsRNA	10	56	0.178571
GO:0006508	proteolysis	131	736	0.177989
GO:0009110	vitamin biosynthetic process	8	45	0.177778
GO:0006644	phospholipid metabolic process	55	310	0.177419
GO:0000085	mitotic G2 phase	4	23	0.173913
GO:0050665	hydrogen peroxide biosynthetic process	4	23	0.173913
GO:1903046	meiotic cell cycle process	16	93	0.172043
GO:0009615	response to virus	8	47	0.170213
GO:0015893	drug transport	8	47	0.170213
GO:0072522	purine-containing compound biosynthetic process	18	106	0.169811
GO:0051336	regulation of hydrolase activity	11	65	0.169231
GO:0046434	organophosphate catabolic process	2	12	0.166667
GO:0006026	aminoglycan catabolic process	3	18	0.166667
GO:0010050	vegetative phase change	3	18	0.166667
GO:0046348	amino sugar catabolic process	3	18	0.166667
GO:1901071	glucosamine-containing compound metabolic process	3	18	0.166667
GO:0032200	telomere organization	7	42	0.166667
GO:0016143	S-glycoside metabolic process	10	60	0.166667
GO:0042157	lipoprotein metabolic process	10	60	0.166667
GO:0044724	single-organism carbohydrate catabolic process	22	132	0.166667
GO:0006778	porphyrin-containing compound metabolic process	23	138	0.166667
GO:0006720	isoprenoid metabolic process	42	255	0.164706
GO:0006733	oxidoreduction coenzyme metabolic process	42	255	0.164706
GO:0046486	glycerolipid metabolic process	28	171	0.163743
GO:0042181	ketone biosynthetic process	4	25	0.16
GO:1901661	quinone metabolic process	4	25	0.16
GO:0097306	cellular response to alcohol	10	63	0.15873
GO:0031329	regulation of cellular catabolic process	3	19	0.157895
GO:0010332	response to gamma radiation	5	32	0.15625
GO:0010648	negative regulation of cell communication	5	32	0.15625
GO:0009639	response to red or far red light	19	122	0.155738
GO:0071322	cellular response to carbohydrate stimulus	7	45	0.155556
GO:0072528	pyrimidine-containing compound biosynthetic process	15	97	0.154639
GO:0019216	regulation of lipid metabolic process	4	26	0.153846
GO:0009311	oligosaccharide metabolic process	19	124	0.153226
GO:0055086	nucleobase-containing small molecule metabolic process	79	517	0.152805
GO:0009108	coenzyme biosynthetic process	17	112	0.151786
GO:0008643	carbohydrate transport	8	53	0.150943
GO:0072525	pyridine-containing compound biosynthetic process	3	20	0.15
GO:0019693	ribose phosphate metabolic process	60	401	0.149626
GO:0009414	response to water deprivation	10	68	0.147059
GO:0034248	regulation of cellular amide metabolic process	12	82	0.146341
GO:0009553	embryo sac development	16	110	0.145455
GO:0019682	glyceraldehyde-3-phosphate metabolic process	31	216	0.143519
GO:0090407	organophosphate biosynthetic process	72	502	0.143426
GO:0009739	response to gibberellin	2	14	0.142857
GO:0016054	organic acid catabolic process	24	169	0.142012
GO:0009555	pollen development	13	92	0.141304
GO:0051156	glucose 6-phosphate metabolic process	17	121	0.140496
GO:0050826	response to freezing	5	36	0.138889
GO:0071396	cellular response to lipid	10	72	0.138889
GO:0006818	hydrogen transport	13	94	0.138298
GO:0050801	ion homeostasis	11	80	0.1375
GO:0090351	seedling development	8	59	0.135593
GO:0034614	cellular response to reactive oxygen species	2	15	0.133333
GO:0009438	methylglyoxal metabolic process	6	45	0.133333
GO:0042182	ketone catabolic process	6	45	0.133333
GO:0009737	response to abscisic acid	15	114	0.131579
GO:1901659	glycosyl compound biosynthetic process	19	147	0.129252
GO:0019751	polyol metabolic process	8	62	0.129032
GO:0009583	detection of light stimulus	2	16	0.125
GO:0045454	cell redox homeostasis	13	104	0.125
GO:0000741	karyogamy	3	25	0.12
GO:1901419	regulation of response to alcohol	3	25	0.12
GO:0051169	nuclear transport	15	125	0.12
GO:0030258	lipid modification	15	126	0.119048
GO:0008284	positive regulation of cell proliferation	3	26	0.115385
GO:0055082	cellular chemical homeostasis	6	52	0.115385
GO:0034285	response to disaccharide	6	53	0.113208
GO:0042542	response to hydrogen peroxide	7	62	0.112903
GO:0009642	response to light intensity	9	82	0.109756
GO:0015031	protein transport	63	593	0.106239
GO:0015748	organophosphate ester transport	4	39	0.102564
GO:0042538	hyperosmotic salinity response	2	20	0.1
GO:0045595	regulation of cell differentiation	2	20	0.1
GO:1902582	single-organism intracellular transport	47	475	0.0989474
GO:0043604	amide biosynthetic process	49	512	0.0957031
GO:0006662	glycerol ether metabolic process	3	32	0.09375
GO:0009962	regulation of flavonoid biosynthetic process	1	11	0.0909091
GO:0052542	defense response by callose deposition	1	11	0.0909091
GO:1902170	cellular response to reactive nitrogen species	1	11	0.0909091
GO:0046686	response to cadmium ion	4	45	0.0888889
GO:0006897	endocytosis	2	23	0.0869565
GO:0007292	female gamete generation	6	69	0.0869565
GO:0006518	peptide metabolic process	43	498	0.0863454
GO:0033015	tetrapyrrole catabolic process	3	35	0.0857143
GO:0009718	anthocyanin-containing compound biosynthetic process	1	12	0.0833333
GO:0042727	flavin-containing compound biosynthetic process	1	12	0.0833333
GO:0044242	cellular lipid catabolic process	8	97	0.0824742
GO:0030163	protein catabolic process	22	268	0.0820896
GO:0009648	photoperiodism	5	62	0.0806452
GO:0044265	cellular macromolecule catabolic process	24	311	0.0771704
GO:0009735	response to cytokinin	2	26	0.0769231
GO:0010286	heat acclimation	2	26	0.0769231
GO:0034655	nucleobase-containing compound catabolic process	6	78	0.0769231
GO:0016482	cytoplasmic transport	28	364	0.0769231
GO:0033365	protein localization to organelle	20	270	0.0740741
GO:0043241	protein complex disassembly	2	29	0.0689655
GO:0009407	toxin catabolic process	2	33	0.0606061
GO:0010927	cellular component assembly involved in morphogenesis	1	18	0.0555556
GO:0085029	extracellular matrix assembly	1	18	0.0555556
GO:0051604	protein maturation	2	47	0.0425532
GO:0051788	response to misfolded protein	2	56	0.0357143
GO:0009767	photosynthetic electron transport chain	2	57	0.0350877
GO:0009853	photorespiration	2	74	0.027027
GO:0045333	cellular respiration	2	75	0.0266667

## Sheet: Stres_down_MF
GO-id	GO-term	#Seqs	Total	%
GO:0016762	xyloglucan:xyloglucosyl transferase activity	18	28	0.642857
GO:0008810	cellulase activity	10	16	0.625
GO:0019104	DNA N-glycosylase activity	6	11	0.545455
GO:0008017	microtubule binding	43	83	0.518072
GO:0008171	O-methyltransferase activity	21	44	0.477273
GO:0008417	fucosyltransferase activity	6	13	0.461538
GO:0052716	hydroquinone:oxygen oxidoreductase activity	9	20	0.45
GO:0004620	phospholipase activity	12	28	0.428571
GO:0008378	galactosyltransferase activity	14	33	0.424242
GO:0003727	single-stranded RNA binding	5	12	0.416667
GO:0015020	glucuronosyltransferase activity	5	12	0.416667
GO:0004536	deoxyribonuclease activity	7	17	0.411765
GO:0002161	aminoacyl-tRNA editing activity	4	10	0.4
GO:0008066	glutamate receptor activity	8	20	0.4
GO:0015926	glucosidase activity	7	18	0.388889
GO:0004672	protein kinase activity	447	1150	0.388696
GO:0031418	L-ascorbic acid binding	5	13	0.384615
GO:0008762	UDP-N-acetylmuramate dehydrogenase activity	15	39	0.384615
GO:0004499	N,N-dimethylaniline monooxygenase activity	9	24	0.375
GO:0047262	polygalacturonate 4-alpha-galacturonosyltransferase activity	7	19	0.368421
GO:0051015	actin filament binding	4	11	0.363636
GO:0019901	protein kinase binding	13	38	0.342105
GO:0003950	NAD+ ADP-ribosyltransferase activity	4	12	0.333333
GO:0015925	galactosidase activity	5	15	0.333333
GO:0008236	serine-type peptidase activity	60	188	0.319149
GO:0005509	calcium ion binding	81	254	0.318898
GO:0032550	purine ribonucleoside binding	861	2704	0.318417
GO:0043566	structure-specific DNA binding	34	107	0.317757
GO:0032553	ribonucleotide binding	868	2745	0.316211
GO:0017076	purine nucleotide binding	865	2748	0.314774
GO:0008238	exopeptidase activity	25	81	0.308642
GO:0016409	palmitoyltransferase activity	8	26	0.307692
GO:0016597	amino acid binding	10	33	0.30303
GO:0015923	mannosidase activity	3	10	0.3
GO:0003684	damaged DNA binding	9	30	0.3
GO:0046527	glucosyltransferase activity	24	81	0.296296
GO:0004930	G-protein coupled receptor activity	4	14	0.285714
GO:0004806	triglyceride lipase activity	12	42	0.285714
GO:0050660	flavin adenine dinucleotide binding	41	144	0.284722
GO:0008081	phosphoric diester hydrolase activity	11	40	0.275
GO:0005315	inorganic phosphate transmembrane transporter activity	3	11	0.272727
GO:0016417	S-acyltransferase activity	8	30	0.266667
GO:0022836	gated channel activity	18	68	0.264706
GO:0070001	aspartic-type peptidase activity	25	95	0.263158
GO:0015293	symporter activity	11	42	0.261905
GO:0000975	regulatory region DNA binding	6	23	0.26087
GO:0050661	NADP binding	15	58	0.258621
GO:0022838	substrate-specific channel activity	24	95	0.252632
GO:0043565	sequence-specific DNA binding	85	343	0.247813
GO:0019200	carbohydrate kinase activity	9	37	0.243243
GO:0031267	small GTPase binding	4	17	0.235294
GO:0016462	pyrophosphatase activity	181	793	0.228247
GO:0008509	anion transmembrane transporter activity	26	115	0.226087
GO:0008757	S-adenosylmethionine-dependent methyltransferase activity	20	91	0.21978
GO:0004527	exonuclease activity	13	60	0.216667
GO:0016407	acetyltransferase activity	13	60	0.216667
GO:0016410	N-acyltransferase activity	11	52	0.211538
GO:0004175	endopeptidase activity	66	313	0.210863
GO:0008320	protein transmembrane transporter activity	4	19	0.210526
GO:0015405	P-P-bond-hydrolysis-driven transmembrane transporter activity	32	155	0.206452
GO:0005096	GTPase activator activity	8	39	0.205128
GO:0005544	calcium-dependent phospholipid binding	2	10	0.2
GO:0046914	transition metal ion binding	368	1849	0.199027
GO:0034062	RNA polymerase activity	15	78	0.192308
GO:0008170	N-methyltransferase activity	10	53	0.188679
GO:0003725	double-stranded RNA binding	3	16	0.1875
GO:0008375	acetylglucosaminyltransferase activity	7	38	0.184211
GO:0008131	primary amine oxidase activity	2	11	0.181818
GO:0070569	uridylyltransferase activity	2	11	0.181818
GO:0004650	polygalacturonase activity	6	33	0.181818
GO:0008374	O-acyltransferase activity	6	34	0.176471
GO:0008276	protein methyltransferase activity	9	51	0.176471
GO:0004519	endonuclease activity	23	132	0.174242
GO:0051119	sugar transmembrane transporter activity	4	23	0.173913
GO:0051287	NAD binding	12	69	0.173913
GO:0008324	cation transmembrane transporter activity	49	288	0.170139
GO:0004089	carbonate dehydratase activity	2	12	0.166667
GO:0004568	chitinase activity	3	18	0.166667
GO:0004812	aminoacyl-tRNA ligase activity	10	60	0.166667
GO:0015297	antiporter activity	14	84	0.166667
GO:0030599	pectinesterase activity	11	71	0.15493
GO:0035091	phosphatidylinositol binding	4	26	0.153846
GO:0016791	phosphatase activity	29	192	0.151042
GO:0004540	ribonuclease activity	15	105	0.142857
GO:0008173	RNA methyltransferase activity	5	37	0.135135
GO:0008234	cysteine-type peptidase activity	13	97	0.134021
GO:0004143	diacylglycerol kinase activity	2	15	0.133333
GO:0004866	endopeptidase inhibitor activity	7	55	0.127273
GO:0000287	magnesium ion binding	13	104	0.125
GO:0003951	NAD+ kinase activity	2	18	0.111111
GO:0044822	poly(A) RNA binding	2	20	0.1
GO:0015035	protein disulfide oxidoreductase activity	7	74	0.0945946
GO:0008237	metallopeptidase activity	6	79	0.0759494
GO:0015215	nucleotide transmembrane transporter activity	1	14	0.0714286
GO:0008601	protein phosphatase type 2A regulator activity	1	15	0.0666667
GO:0016160	amylase activity	1	16	0.0625
GO:0016165	linoleate 13S-lipoxygenase activity	1	16	0.0625
GO:0019205	nucleobase-containing compound kinase activity	2	33	0.0606061
GO:0000049	tRNA binding	1	17	0.0588235
GO:0030597	RNA glycosylase activity	1	17	0.0588235
GO:0016307	phosphatidylinositol phosphate kinase activity	1	18	0.0555556
GO:0070566	adenylyltransferase activity	1	19	0.0526316
GO:0010333	terpene synthase activity	1	20	0.05
GO:0019843	rRNA binding	3	61	0.0491803
GO:0070003	threonine-type peptidase activity	1	21	0.047619
GO:0034061	DNA polymerase activity	25	596	0.0419463
GO:0008135	translation factor activity, RNA binding	2	90	0.0222222

## Sheet: Stres_down_CC
GO-id	GO-term	#Seqs	Total	%
GO:0005618	cell wall	69	168	0.410714
GO:0044462	external encapsulating structure part	9	27	0.333333
GO:0000151	ubiquitin ligase complex	37	147	0.251701
GO:0061695	transferase complex, transferring phosphorus-containing groups	14	58	0.241379
GO:0044459	plasma membrane part	15	81	0.185185
GO:0043229	intracellular organelle	827	4724	0.175064
GO:0005737	cytoplasm	564	3706	0.152186
GO:0033177	proton-transporting two-sector ATPase complex, proton-transporting domain	3	23	0.130435
GO:0033176	proton-transporting V-type ATPase complex	2	16	0.125
GO:1902493	acetyltransferase complex	2	16	0.125
GO:0033178	proton-transporting two-sector ATPase complex, catalytic domain	3	24	0.125
GO:0031301	integral component of organelle membrane	4	33	0.121212
GO:0008287	protein serine/threonine phosphatase complex	4	36	0.111111
GO:0045259	proton-transporting ATP synthase complex	3	30	0.1
GO:0030529	ribonucleoprotein complex	39	455	0.0857143
GO:1902495	transmembrane transporter complex	1	12	0.0833333
GO:0009579	thylakoid	32	390	0.0820513
GO:0005667	transcription factor complex	2	34	0.0588235
GO:0000502	proteasome complex	1	40	0.025

## Sheet: Stres_up_BP
GO-id	GO-term	#Seqs	Total	%
GO:0071462	cellular response to water stimulus	7	11	0.636364
GO:0009407	toxin catabolic process	20	33	0.606061
GO:0072348	sulfur compound transport	6	10	0.6
GO:1902644	tertiary alcohol metabolic process	13	22	0.590909
GO:0044242	cellular lipid catabolic process	56	97	0.57732
GO:0033015	tetrapyrrole catabolic process	20	35	0.571429
GO:0042538	hyperosmotic salinity response	11	20	0.55
GO:0010286	heat acclimation	14	26	0.538462
GO:0046164	alcohol catabolic process	5	10	0.5
GO:0046434	organophosphate catabolic process	6	12	0.5
GO:0048545	response to steroid hormone	10	20	0.5
GO:0050801	ion homeostasis	39	80	0.4875
GO:0055082	cellular chemical homeostasis	25	52	0.480769
GO:0042542	response to hydrogen peroxide	29	62	0.467742
GO:0009699	phenylpropanoid biosynthetic process	13	28	0.464286
GO:0009642	response to light intensity	38	82	0.463415
GO:0030258	lipid modification	58	126	0.460317
GO:0009414	response to water deprivation	31	68	0.455882
GO:0016054	organic acid catabolic process	77	169	0.455621
GO:0051181	cofactor transport	5	11	0.454545
GO:0008643	carbohydrate transport	24	53	0.45283
GO:0006026	aminoglycan catabolic process	8	18	0.444444
GO:0046348	amino sugar catabolic process	8	18	0.444444
GO:1901071	glucosamine-containing compound metabolic process	8	18	0.444444
GO:0034285	response to disaccharide	23	53	0.433962
GO:0048278	vesicle docking	6	14	0.428571
GO:0031329	regulation of cellular catabolic process	8	19	0.421053
GO:0009625	response to insect	5	12	0.416667
GO:0071396	cellular response to lipid	30	72	0.416667
GO:0019751	polyol metabolic process	25	62	0.403226
GO:0000305	response to oxygen radical	4	10	0.4
GO:0006986	response to unfolded protein	10	25	0.4
GO:0035967	cellular response to topologically incorrect protein	10	25	0.4
GO:0051336	regulation of hydrolase activity	26	65	0.4
GO:0050665	hydrogen peroxide biosynthetic process	9	23	0.391304
GO:0010927	cellular component assembly involved in morphogenesis	7	18	0.388889
GO:0085029	extracellular matrix assembly	7	18	0.388889
GO:0030163	protein catabolic process	104	268	0.38806
GO:0009648	photoperiodism	24	62	0.387097
GO:0015851	nucleobase transport	5	13	0.384615
GO:0031669	cellular response to nutrient levels	20	52	0.384615
GO:0097306	cellular response to alcohol	24	63	0.380952
GO:0042594	response to starvation	19	50	0.38
GO:0009808	lignin metabolic process	11	29	0.37931
GO:0044265	cellular macromolecule catabolic process	117	311	0.376206
GO:0006662	glycerol ether metabolic process	12	32	0.375
GO:0010648	negative regulation of cell communication	12	32	0.375
GO:0034284	response to monosaccharide	13	35	0.371429
GO:0010048	vernalization response	11	30	0.366667
GO:0009962	regulation of flavonoid biosynthetic process	4	11	0.363636
GO:0042181	ketone biosynthetic process	9	25	0.36
GO:1901661	quinone metabolic process	9	25	0.36
GO:0034655	nucleobase-containing compound catabolic process	28	78	0.358974
GO:0009739	response to gibberellin	5	14	0.357143
GO:0051788	response to misfolded protein	20	56	0.357143
GO:0016311	dephosphorylation	57	162	0.351852
GO:0072525	pyridine-containing compound biosynthetic process	7	20	0.35
GO:1901264	carbohydrate derivative transport	7	20	0.35
GO:0044724	single-organism carbohydrate catabolic process	46	132	0.348485
GO:0008284	positive regulation of cell proliferation	9	26	0.346154
GO:0042044	fluid transport	10	29	0.344828
GO:0009765	photosynthesis, light harvesting	11	32	0.34375
GO:0044036	cell wall macromolecule metabolic process	34	100	0.34
GO:0006811	ion transport	208	617	0.337115
GO:0033365	protein localization to organelle	91	270	0.337037
GO:0055085	transmembrane transport	227	675	0.336296
GO:0009718	anthocyanin-containing compound biosynthetic process	4	12	0.333333
GO:0046271	phenylpropanoid catabolic process	7	21	0.333333
GO:0009741	response to brassinosteroid	10	30	0.333333
GO:0046686	response to cadmium ion	15	45	0.333333
GO:0009737	response to abscisic acid	38	114	0.333333
GO:0006869	lipid transport	41	124	0.330645
GO:0015849	organic acid transport	29	88	0.329545
GO:1902582	single-organism intracellular transport	156	475	0.328421
GO:0005996	monosaccharide metabolic process	46	143	0.321678
GO:0046903	secretion	18	56	0.321429
GO:0009620	response to fungus	35	109	0.321101
GO:0009617	response to bacterium	37	116	0.318966
GO:0016482	cytoplasmic transport	116	364	0.318681
GO:0006643	membrane lipid metabolic process	29	92	0.315217
GO:0009733	response to auxin	34	108	0.314815
GO:0032870	cellular response to hormone stimulus	72	229	0.31441
GO:0001666	response to hypoxia	5	16	0.3125
GO:0098542	defense response to other organism	70	224	0.3125
GO:0015031	protein transport	185	593	0.311973
GO:0043241	protein complex disassembly	9	29	0.310345
GO:0031347	regulation of defense response	33	107	0.308411
GO:0010109	regulation of photosynthesis	4	13	0.307692
GO:0015748	organophosphate ester transport	12	39	0.307692
GO:0009723	response to ethylene	20	65	0.307692
GO:0090351	seedling development	18	59	0.305085
GO:0042157	lipoprotein metabolic process	18	60	0.3
GO:0046165	alcohol biosynthetic process	36	120	0.3
GO:0015893	drug transport	14	47	0.297872
GO:0006508	proteolysis	219	736	0.297554
GO:0009108	coenzyme biosynthetic process	33	112	0.294643
GO:0010200	response to chitin	15	51	0.294118
GO:0043436	oxoacid metabolic process	321	1097	0.292616
GO:0046486	glycerolipid metabolic process	50	171	0.292398
GO:0009438	methylglyoxal metabolic process	13	45	0.288889
GO:0042182	ketone catabolic process	13	45	0.288889
GO:0071322	cellular response to carbohydrate stimulus	13	45	0.288889
GO:0045454	cell redox homeostasis	30	104	0.288462
GO:0010583	response to cyclopentenone	4	14	0.285714
GO:0050778	positive regulation of immune response	4	14	0.285714
GO:0009751	response to salicylic acid	18	63	0.285714
GO:1901419	regulation of response to alcohol	7	25	0.28
GO:0010050	vegetative phase change	5	18	0.277778
GO:0050826	response to freezing	10	36	0.277778
GO:0060548	negative regulation of cell death	8	29	0.275862
GO:0006002	fructose 6-phosphate metabolic process	3	11	0.272727
GO:0052542	defense response by callose deposition	3	11	0.272727
GO:0034050	host programmed cell death induced by symbiont	21	77	0.272727
GO:0022622	root system development	34	125	0.272
GO:0016226	iron-sulfur cluster assembly	19	70	0.271429
GO:0043067	regulation of programmed cell death	17	63	0.269841
GO:0006778	porphyrin-containing compound metabolic process	37	138	0.268116
GO:0009110	vitamin biosynthetic process	12	45	0.266667
GO:0016143	S-glycoside metabolic process	16	60	0.266667
GO:0031324	negative regulation of cellular metabolic process	54	203	0.26601
GO:0042744	hydrogen peroxide catabolic process	9	34	0.264706
GO:0009834	plant-type secondary cell wall biogenesis	5	19	0.263158
GO:0042886	amide transport	17	65	0.261538
GO:0035556	intracellular signal transduction	69	266	0.259398
GO:0072657	protein localization to membrane	22	85	0.258824
GO:0006720	isoprenoid metabolic process	66	255	0.258824
GO:0006733	oxidoreduction coenzyme metabolic process	66	255	0.258824
GO:0016053	organic acid biosynthetic process	133	514	0.258755
GO:0007186	G-protein coupled receptor signaling pathway	9	35	0.257143
GO:0051246	regulation of protein metabolic process	57	222	0.256757
GO:0009615	response to virus	12	47	0.255319
GO:0006818	hydrogen transport	24	94	0.255319
GO:0001558	regulation of cell growth	6	24	0.25
GO:0010332	response to gamma radiation	8	32	0.25
GO:0009555	pollen development	23	92	0.25
GO:0071407	cellular response to organic cyclic compound	33	132	0.25
GO:0051169	nuclear transport	31	125	0.248
GO:0009753	response to jasmonic acid	17	69	0.246377
GO:0009637	response to blue light	12	49	0.244898
GO:0070085	glycosylation	32	131	0.244275
GO:0052249	modulation of RNA levels in other organism involved in symbiotic interaction	8	33	0.242424
GO:0061458	reproductive system development	134	555	0.241441
GO:0019219	regulation of nucleobase-containing compound metabolic process	366	1518	0.241107
GO:0045333	cellular respiration	18	75	0.24
GO:0010556	regulation of macromolecule biosynthetic process	373	1556	0.239717
GO:0009891	positive regulation of biosynthetic process	44	184	0.23913
GO:0031326	regulation of cellular biosynthetic process	374	1568	0.23852
GO:1901659	glycosyl compound biosynthetic process	35	147	0.238095
GO:0010468	regulation of gene expression	382	1631	0.234212
GO:0051604	protein maturation	11	47	0.234043
GO:0009311	oligosaccharide metabolic process	29	124	0.233871
GO:0036211	protein modification process	492	2116	0.232514
GO:0000902	cell morphogenesis	32	138	0.231884
GO:0031325	positive regulation of cellular metabolic process	44	190	0.231579
GO:0098732	macromolecule deacylation	3	13	0.230769
GO:0019216	regulation of lipid metabolic process	6	26	0.230769
GO:0009914	hormone transport	9	39	0.230769
GO:0042398	cellular modified amino acid biosynthetic process	9	39	0.230769
GO:0016051	carbohydrate biosynthetic process	81	352	0.230114
GO:0044267	cellular protein metabolic process	671	2918	0.229952
GO:0009853	photorespiration	17	74	0.22973
GO:0016125	sterol metabolic process	11	48	0.229167
GO:0009100	glycoprotein metabolic process	30	131	0.229008
GO:0044106	cellular amine metabolic process	16	70	0.228571
GO:0051174	regulation of phosphorus metabolic process	25	110	0.227273
GO:0051173	positive regulation of nitrogen compound metabolic process	40	176	0.227273
GO:0034654	nucleobase-containing compound biosynthetic process	417	1848	0.225649
GO:0010604	positive regulation of macromolecule metabolic process	41	182	0.225275
GO:0046189	phenol-containing compound biosynthetic process	9	40	0.225
GO:0051172	negative regulation of nitrogen compound metabolic process	36	160	0.225
GO:0016310	phosphorylation	325	1460	0.222603
GO:0006644	phospholipid metabolic process	69	310	0.222581
GO:0034248	regulation of cellular amide metabolic process	18	82	0.219512
GO:0048513	organ development	104	478	0.217573
GO:0006897	endocytosis	5	23	0.217391
GO:0055086	nucleobase-containing small molecule metabolic process	112	517	0.216634
GO:0010605	negative regulation of macromolecule metabolic process	61	283	0.215548
GO:0043086	negative regulation of catalytic activity	31	145	0.213793
GO:0009890	negative regulation of biosynthetic process	34	160	0.2125
GO:0015931	nucleobase-containing compound transport	17	81	0.209877
GO:0080135	regulation of cellular response to stress	13	62	0.209677
GO:0090407	organophosphate biosynthetic process	105	502	0.209163
GO:0048580	regulation of post-embryonic development	35	169	0.207101
GO:0048468	cell development	23	112	0.205357
GO:0009966	regulation of signal transduction	32	157	0.203822
GO:0007292	female gamete generation	14	69	0.202899
GO:0010647	positive regulation of cell communication	3	15	0.2
GO:0000741	karyogamy	5	25	0.2
GO:0044003	modification by symbiont of host morphology or physiology	8	40	0.2
GO:0051338	regulation of transferase activity	11	55	0.2
GO:0019693	ribose phosphate metabolic process	80	401	0.199501
GO:0048367	shoot system development	91	459	0.198257
GO:0090627	plant epidermal cell differentiation	12	61	0.196721
GO:0010026	trichome differentiation	11	56	0.196429
GO:0044264	cellular polysaccharide metabolic process	59	301	0.196013
GO:0006767	water-soluble vitamin metabolic process	8	41	0.195122
GO:0006694	steroid biosynthetic process	13	67	0.19403
GO:0009309	amine biosynthetic process	5	26	0.192308
GO:0010393	galacturonan metabolic process	8	42	0.190476
GO:0034645	cellular macromolecule biosynthetic process	528	2788	0.189383
GO:0006637	acyl-CoA metabolic process	7	37	0.189189
GO:0090304	nucleic acid metabolic process	557	2959	0.188239
GO:0044275	cellular carbohydrate catabolic process	6	32	0.1875
GO:2000377	regulation of reactive oxygen species metabolic process	7	38	0.184211
GO:1903046	meiotic cell cycle process	17	93	0.182796
GO:0070726	cell wall assembly	2	11	0.181818
GO:0009553	embryo sac development	20	110	0.181818
GO:0009639	response to red or far red light	22	122	0.180328
GO:0071482	cellular response to light stimulus	5	28	0.178571
GO:0051130	positive regulation of cellular component organization	14	79	0.177215
GO:0009767	photosynthetic electron transport chain	10	57	0.175439
GO:0000085	mitotic G2 phase	4	23	0.173913
GO:0030036	actin cytoskeleton organization	16	93	0.172043
GO:0019682	glyceraldehyde-3-phosphate metabolic process	37	216	0.171296
GO:0006461	protein complex assembly	71	417	0.170264
GO:0072522	purine-containing compound biosynthetic process	18	106	0.169811
GO:0042727	flavin-containing compound biosynthetic process	2	12	0.166667
GO:0032200	telomere organization	7	42	0.166667
GO:0033014	tetrapyrrole biosynthetic process	17	102	0.166667
GO:0051156	glucose 6-phosphate metabolic process	20	121	0.165289
GO:0034622	cellular macromolecular complex assembly	68	412	0.165049
GO:0019750	chloroplast localization	11	67	0.164179
GO:0051667	establishment of plastid localization	11	67	0.164179
GO:0009886	post-embryonic morphogenesis	25	153	0.163399
GO:0044042	glucan metabolic process	41	252	0.162698
GO:0003002	regionalization	11	68	0.161765
GO:0042545	cell wall modification	9	56	0.160714
GO:0009664	plant-type cell wall organization	12	76	0.157895
GO:0098813	nuclear chromosome segregation	15	96	0.15625
GO:0090626	plant epidermis morphogenesis	16	103	0.15534
GO:0000280	nuclear division	24	155	0.154839
GO:0006325	chromatin organization	48	310	0.154839
GO:0009668	plastid membrane organization	19	123	0.154472
GO:0010089	xylem development	2	13	0.153846
GO:0009850	auxin metabolic process	5	33	0.151515
GO:0000910	cytokinesis	16	106	0.150943
GO:0033043	regulation of organelle organization	17	113	0.150442
GO:0045595	regulation of cell differentiation	3	20	0.15
GO:0072528	pyrimidine-containing compound biosynthetic process	14	97	0.14433
GO:0009658	chloroplast organization	21	146	0.143836
GO:0009692	ethylene metabolic process	2	14	0.142857
GO:0043450	alkene biosynthetic process	2	14	0.142857
GO:0045787	positive regulation of cell cycle	2	14	0.142857
GO:0009225	nucleotide-sugar metabolic process	3	21	0.142857
GO:0045165	cell fate commitment	3	21	0.142857
GO:0009411	response to UV	7	49	0.142857
GO:0043331	response to dsRNA	8	56	0.142857
GO:0000226	microtubule cytoskeleton organization	16	112	0.142857
GO:0043085	positive regulation of catalytic activity	11	79	0.139241
GO:0034614	cellular response to reactive oxygen species	2	15	0.133333
GO:0042559	pteridine-containing compound biosynthetic process	2	15	0.133333
GO:0010374	stomatal complex development	9	69	0.130435
GO:0006518	peptide metabolic process	63	498	0.126506
GO:0043414	macromolecule methylation	32	255	0.12549
GO:0009583	detection of light stimulus	2	16	0.125
GO:0043604	amide biosynthetic process	64	512	0.125
GO:1903047	mitotic cell cycle process	19	153	0.124183
GO:0009799	specification of symmetry	4	33	0.121212
GO:0034754	cellular hormone metabolic process	5	43	0.116279
GO:0010564	regulation of cell cycle process	8	69	0.115942
GO:0009310	amine catabolic process	3	26	0.115385
GO:0045786	negative regulation of cell cycle	3	26	0.115385
GO:0009880	embryonic pattern specification	2	18	0.111111
GO:0009798	axis specification	3	27	0.111111
GO:0000272	polysaccharide catabolic process	6	54	0.111111
GO:0006915	apoptotic process	32	296	0.108108
GO:0010565	regulation of cellular ketone metabolic process	2	19	0.105263
GO:0007346	regulation of mitotic cell cycle	5	48	0.104167
GO:0008544	epidermis development	1	10	0.1
GO:0042436	indole-containing compound catabolic process	2	20	0.1
GO:0042435	indole-containing compound biosynthetic process	3	31	0.0967742
GO:0007006	mitochondrial membrane organization	1	11	0.0909091
GO:0043572	plastid fission	1	11	0.0909091
GO:1902170	cellular response to reactive nitrogen species	1	11	0.0909091
GO:0048544	recognition of pollen	8	91	0.0879121
GO:0008361	regulation of cell size	1	13	0.0769231
GO:0009735	response to cytokinin	2	26	0.0769231
GO:0044770	cell cycle phase transition	3	39	0.0769231
GO:0071103	DNA conformation change	8	104	0.0769231
GO:0000075	cell cycle checkpoint	1	14	0.0714286
GO:0042273	ribosomal large subunit biogenesis	1	14	0.0714286
GO:0042446	hormone biosynthetic process	4	64	0.0625
GO:0016128	phytosteroid metabolic process	1	31	0.0322581

## Sheet: Stres_up_MF
GO-id	GO-term	#Seqs	Total	%
GO:0070003	threonine-type peptidase activity	14	21	0.666667
GO:0005544	calcium-dependent phospholipid binding	6	10	0.6
GO:0031625	ubiquitin protein ligase binding	6	11	0.545455
GO:0003951	NAD+ kinase activity	9	18	0.5
GO:0016307	phosphatidylinositol phosphate kinase activity	9	18	0.5
GO:0004143	diacylglycerol kinase activity	7	15	0.466667
GO:0008081	phosphoric diester hydrolase activity	18	40	0.45
GO:0004568	chitinase activity	8	18	0.444444
GO:0016160	amylase activity	7	16	0.4375
GO:0015215	nucleotide transmembrane transporter activity	6	14	0.428571
GO:0004312	fatty acid synthase activity	4	10	0.4
GO:0008375	acetylglucosaminyltransferase activity	15	38	0.394737
GO:0000975	regulatory region DNA binding	9	23	0.391304
GO:0016791	phosphatase activity	74	192	0.385417
GO:0015297	antiporter activity	32	84	0.380952
GO:0016165	linoleate 13S-lipoxygenase activity	6	16	0.375
GO:0008509	anion transmembrane transporter activity	42	115	0.365217
GO:0005315	inorganic phosphate transmembrane transporter activity	4	11	0.363636
GO:0004866	endopeptidase inhibitor activity	20	55	0.363636
GO:0015293	symporter activity	15	42	0.357143
GO:0008374	O-acyltransferase activity	12	34	0.352941
GO:0044822	poly(A) RNA binding	7	20	0.35
GO:0052716	hydroquinone:oxygen oxidoreductase activity	7	20	0.35
GO:0051119	sugar transmembrane transporter activity	8	23	0.347826
GO:0008237	metallopeptidase activity	27	79	0.341772
GO:0008234	cysteine-type peptidase activity	33	97	0.340206
GO:0004089	carbonate dehydratase activity	4	12	0.333333
GO:0015020	glucuronosyltransferase activity	4	12	0.333333
GO:0016417	S-acyltransferase activity	10	30	0.333333
GO:0005096	GTPase activator activity	13	39	0.333333
GO:0004806	triglyceride lipase activity	14	42	0.333333
GO:0004620	phospholipase activity	9	28	0.321429
GO:0043565	sequence-specific DNA binding	109	343	0.317784
GO:0047262	polygalacturonate 4-alpha-galacturonosyltransferase activity	6	19	0.315789
GO:0031418	L-ascorbic acid binding	4	13	0.307692
GO:0035091	phosphatidylinositol binding	8	26	0.307692
GO:0050660	flavin adenine dinucleotide binding	44	144	0.305556
GO:0016597	amino acid binding	10	33	0.30303
GO:0019200	carbohydrate kinase activity	11	37	0.297297
GO:0030597	RNA glycosylase activity	5	17	0.294118
GO:0008324	cation transmembrane transporter activity	83	288	0.288194
GO:0046914	transition metal ion binding	515	1849	0.278529
GO:0051287	NAD binding	19	69	0.275362
GO:0004650	polygalacturonase activity	9	33	0.272727
GO:0015035	protein disulfide oxidoreductase activity	20	74	0.27027
GO:0016409	palmitoyltransferase activity	7	26	0.269231
GO:0004175	endopeptidase activity	84	313	0.268371
GO:0008601	protein phosphatase type 2A regulator activity	4	15	0.266667
GO:0015925	galactosidase activity	4	15	0.266667
GO:0008135	translation factor activity, RNA binding	24	90	0.266667
GO:0022836	gated channel activity	18	68	0.264706
GO:0015405	P-P-bond-hydrolysis-driven transmembrane transporter activity	41	155	0.264516
GO:0008238	exopeptidase activity	21	81	0.259259
GO:0046527	glucosyltransferase activity	21	81	0.259259
GO:0008762	UDP-N-acetylmuramate dehydrogenase activity	10	39	0.25641
GO:0003950	NAD+ ADP-ribosyltransferase activity	3	12	0.25
GO:0003725	double-stranded RNA binding	4	16	0.25
GO:0005509	calcium ion binding	63	254	0.248031
GO:0008173	RNA methyltransferase activity	9	37	0.243243
GO:0022838	substrate-specific channel activity	23	95	0.242105
GO:0000287	magnesium ion binding	25	104	0.240385
GO:0016462	pyrophosphatase activity	189	793	0.238335
GO:0050661	NADP binding	13	58	0.224138
GO:0017076	purine nucleotide binding	612	2748	0.222707
GO:0015926	glucosidase activity	4	18	0.222222
GO:0032553	ribonucleotide binding	602	2745	0.219308
GO:0032550	purine ribonucleoside binding	591	2704	0.218565
GO:0016407	acetyltransferase activity	13	60	0.216667
GO:0008378	galactosyltransferase activity	7	33	0.212121
GO:0019205	nucleobase-containing compound kinase activity	7	33	0.212121
GO:0070566	adenylyltransferase activity	4	19	0.210526
GO:0008757	S-adenosylmethionine-dependent methyltransferase activity	19	91	0.208791
GO:0004672	protein kinase activity	239	1150	0.207826
GO:0008171	O-methyltransferase activity	9	44	0.204545
GO:0008236	serine-type peptidase activity	36	188	0.191489
GO:0051015	actin filament binding	2	11	0.181818
GO:0070001	aspartic-type peptidase activity	17	95	0.178947
GO:0031267	small GTPase binding	3	17	0.176471
GO:0008170	N-methyltransferase activity	9	53	0.169811
GO:0003727	single-stranded RNA binding	2	12	0.166667
GO:0003684	damaged DNA binding	5	30	0.166667
GO:0008320	protein transmembrane transporter activity	3	19	0.157895
GO:0016410	N-acyltransferase activity	8	52	0.153846
GO:0010333	terpene synthase activity	3	20	0.15
GO:0004527	exonuclease activity	9	60	0.15
GO:0043566	structure-specific DNA binding	16	107	0.149533
GO:0016762	xyloglucan:xyloglucosyl transferase activity	4	28	0.142857
GO:0008276	protein methyltransferase activity	7	51	0.137255
GO:0019901	protein kinase binding	5	38	0.131579
GO:0004499	N,N-dimethylaniline monooxygenase activity	3	24	0.125
GO:0004540	ribonuclease activity	11	105	0.104762
GO:0015923	mannosidase activity	1	10	0.1
GO:0008131	primary amine oxidase activity	1	11	0.0909091
GO:0030599	pectinesterase activity	6	71	0.084507
GO:0008017	microtubule binding	7	83	0.0843373
GO:0004812	aminoacyl-tRNA ligase activity	5	60	0.0833333
GO:0004519	endonuclease activity	11	132	0.0833333
GO:0034062	RNA polymerase activity	6	78	0.0769231
GO:0050136	NADH dehydrogenase (quinone) activity	2	33	0.0606061
GO:0000049	tRNA binding	1	17	0.0588235
GO:0008066	glutamate receptor activity	1	20	0.05
GO:0019843	rRNA binding	2	61	0.0327869
GO:0034061	DNA polymerase activity	3	596	0.00503356

## Sheet: Stres_up_CC
GO-id	GO-term	#Seqs	Total	%
GO:0000502	proteasome complex	23	40	0.575
GO:0033176	proton-transporting V-type ATPase complex	8	16	0.5
GO:0008287	protein serine/threonine phosphatase complex	16	36	0.444444
GO:1902495	transmembrane transporter complex	3	12	0.25
GO:1902493	acetyltransferase complex	4	16	0.25
GO:0005737	cytoplasm	924	3706	0.249325
GO:0009579	thylakoid	90	390	0.230769
GO:0043229	intracellular organelle	1084	4724	0.229467
GO:0000151	ubiquitin ligase complex	33	147	0.22449
GO:0033177	proton-transporting two-sector ATPase complex, proton-transporting domain	5	23	0.217391
GO:0044459	plasma membrane part	16	81	0.197531
GO:0061695	transferase complex, transferring phosphorus-containing groups	11	58	0.189655
GO:0005667	transcription factor complex	6	34	0.176471
GO:0033178	proton-transporting two-sector ATPase complex, catalytic domain	4	24	0.166667
GO:0005618	cell wall	26	168	0.154762
GO:0030964	NADH dehydrogenase complex	4	26	0.153846
GO:0031301	integral component of organelle membrane	5	33	0.151515
GO:0044462	external encapsulating structure part	4	27	0.148148
GO:0030529	ribonucleoprotein complex	57	455	0.125275
GO:0045259	proton-transporting ATP synthase complex	1	30	0.0333333
