# Supplementary material for: Dataset for transcriptional response of barley (Hordeum vulgare) exposed to drought and subsequent re-watering
Source: Data Brief. 2016 May 30;8:334–41. doi: 10.1016/j.dib.2016.05.051 (PMC4908270; doi:10.1016/j.dib.2016.05.051)
Supplement: Supplementary file 2 — Table S1. Comparative transcriptomics of Hordeum vulgare roots during the drought stress. Average expression level (baseMean) and change due to optimal conditions (log2FoldChange) with statistical significance (padj) are presented. Table S2. Comparative transcriptomics of Hordeum vulgare aerial part during the drought and 12 h after re-watering. Average expression level (baseMean) and change due to optimal conditions (log2FoldChange) with statistical significance (padj) are presented. Table S3. GO analysis at the level 6 of differentially expressed genes (adjusted p-value ≤0.05) in Hordeum vulgare roots during the drought stress. Data are categorized according to Biological Processes (BP). Molecular Function (MF) and Cellular Component (CC) and sorted by percentage of affected genes. Table S4. GO analysis at the level 6 of differentially expressed genes (adjusted p-value ≤0.05) in Hordeum vulgare aerial part during the drought and 12 h after re-watering. Data are categorized according to Biological Processes (BP). Molecular Function (MF) and Cellular Component (CC) and sorted by percentage of affected genes. [file mmc2.zip › Supplementary Table 4.xls]

## Sheet: Stres_down_BP
GO-id	GO-term	#Seqs	Total	%
GO:0009765	photosynthesis, light harvesting	28	32	0.875
GO:0019750	chloroplast localization	48	67	0.716418
GO:0051667	establishment of plastid localization	48	67	0.716418
GO:0009668	plastid membrane organization	87	123	0.707317
GO:0009658	chloroplast organization	98	146	0.671233
GO:0016226	iron-sulfur cluster assembly	44	70	0.628571
GO:0019682	glyceraldehyde-3-phosphate metabolic process	134	216	0.62037
GO:0051156	glucose 6-phosphate metabolic process	74	121	0.61157
GO:0033014	tetrapyrrole biosynthetic process	61	102	0.598039
GO:0042727	flavin-containing compound biosynthetic process	7	12	0.583333
GO:0010374	stomatal complex development	37	69	0.536232
GO:0009767	photosynthetic electron transport chain	29	57	0.508772
GO:0006720	isoprenoid metabolic process	125	255	0.490196
GO:0006778	porphyrin-containing compound metabolic process	66	138	0.478261
GO:0016143	S-glycoside metabolic process	28	60	0.466667
GO:0042435	indole-containing compound biosynthetic process	14	31	0.451613
GO:0043085	positive regulation of catalytic activity	35	79	0.443038
GO:0006767	water-soluble vitamin metabolic process	18	41	0.439024
GO:0009637	response to blue light	20	49	0.408163
GO:0042436	indole-containing compound catabolic process	8	20	0.4
GO:0009311	oligosaccharide metabolic process	49	124	0.395161
GO:0006733	oxidoreduction coenzyme metabolic process	100	255	0.392157
GO:0010109	regulation of photosynthesis	5	13	0.384615
GO:0019216	regulation of lipid metabolic process	10	26	0.384615
GO:0006644	phospholipid metabolic process	118	310	0.380645
GO:0043572	plastid fission	4	11	0.363636
GO:0009850	auxin metabolic process	12	33	0.363636
GO:0042181	ketone biosynthetic process	9	25	0.36
GO:1901661	quinone metabolic process	9	25	0.36
GO:0009110	vitamin biosynthetic process	16	45	0.355556
GO:0042744	hydrogen peroxide catabolic process	12	34	0.352941
GO:0046189	phenol-containing compound biosynthetic process	14	40	0.35
GO:0034754	cellular hormone metabolic process	15	43	0.348837
GO:0044042	glucan metabolic process	86	252	0.34127
GO:0090626	plant epidermis morphogenesis	35	103	0.339806
GO:0051174	regulation of phosphorus metabolic process	36	110	0.327273
GO:0009834	plant-type secondary cell wall biogenesis	6	19	0.315789
GO:2000377	regulation of reactive oxygen species metabolic process	12	38	0.315789
GO:0044275	cellular carbohydrate catabolic process	10	32	0.3125
GO:0051173	positive regulation of nitrogen compound metabolic process	55	176	0.3125
GO:0010393	galacturonan metabolic process	13	42	0.309524
GO:0008361	regulation of cell size	4	13	0.307692
GO:0009310	amine catabolic process	8	26	0.307692
GO:0016051	carbohydrate biosynthetic process	108	352	0.306818
GO:0044264	cellular polysaccharide metabolic process	92	301	0.305648
GO:0009891	positive regulation of biosynthetic process	56	184	0.304348
GO:0010604	positive regulation of macromolecule metabolic process	55	182	0.302198
GO:0072348	sulfur compound transport	3	10	0.3
GO:0072525	pyridine-containing compound biosynthetic process	6	20	0.3
GO:0031325	positive regulation of cellular metabolic process	56	190	0.294737
GO:0090407	organophosphate biosynthetic process	146	502	0.290837
GO:0000272	polysaccharide catabolic process	15	54	0.277778
GO:0042044	fluid transport	8	29	0.275862
GO:0019693	ribose phosphate metabolic process	110	401	0.274314
GO:0071462	cellular response to water stimulus	3	11	0.272727
GO:0055082	cellular chemical homeostasis	14	52	0.269231
GO:0009886	post-embryonic morphogenesis	41	153	0.267974
GO:0009108	coenzyme biosynthetic process	30	112	0.267857
GO:0042446	hormone biosynthetic process	17	64	0.265625
GO:0010565	regulation of cellular ketone metabolic process	5	19	0.263158
GO:0006818	hydrogen transport	24	94	0.255319
GO:1901659	glycosyl compound biosynthetic process	37	147	0.251701
GO:0055086	nucleobase-containing small molecule metabolic process	130	517	0.251451
GO:0006900	membrane budding	3	12	0.25
GO:0009718	anthocyanin-containing compound biosynthetic process	3	12	0.25
GO:0016053	organic acid biosynthetic process	128	514	0.249027
GO:0046486	glycerolipid metabolic process	42	171	0.245614
GO:0009411	response to UV	12	49	0.244898
GO:0043436	oxoacid metabolic process	268	1097	0.244303
GO:0034622	cellular macromolecular complex assembly	99	412	0.240291
GO:0006461	protein complex assembly	99	417	0.23741
GO:0034284	response to monosaccharide	8	35	0.228571
GO:0016311	dephosphorylation	37	162	0.228395
GO:1902644	tertiary alcohol metabolic process	5	22	0.227273
GO:0009664	plant-type cell wall organization	17	76	0.223684
GO:0006662	glycerol ether metabolic process	7	32	0.21875
GO:0009753	response to jasmonic acid	15	69	0.217391
GO:0010200	response to chitin	11	51	0.215686
GO:0010583	response to cyclopentenone	3	14	0.214286
GO:0048367	shoot system development	98	459	0.213508
GO:0050801	ion homeostasis	17	80	0.2125
GO:0034285	response to disaccharide	11	53	0.207547
GO:0043067	regulation of programmed cell death	13	63	0.206349
GO:0009914	hormone transport	8	39	0.205128
GO:0045454	cell redox homeostasis	21	104	0.201923
GO:0000305	response to oxygen radical	2	10	0.2
GO:0046164	alcohol catabolic process	2	10	0.2
GO:0034614	cellular response to reactive oxygen species	3	15	0.2
GO:0042559	pteridine-containing compound biosynthetic process	3	15	0.2
GO:0098542	defense response to other organism	44	224	0.196429
GO:0051246	regulation of protein metabolic process	43	222	0.193694
GO:0080135	regulation of cellular response to stress	12	62	0.193548
GO:0009751	response to salicylic acid	12	63	0.190476
GO:0048513	organ development	90	478	0.188285
GO:0072657	protein localization to membrane	16	85	0.188235
GO:0009583	detection of light stimulus	3	16	0.1875
GO:0006002	fructose 6-phosphate metabolic process	2	11	0.181818
GO:0070726	cell wall assembly	2	11	0.181818
GO:0034050	host programmed cell death induced by symbiont	14	77	0.181818
GO:0009639	response to red or far red light	22	122	0.180328
GO:0042594	response to starvation	9	50	0.18
GO:0071482	cellular response to light stimulus	5	28	0.178571
GO:0019751	polyol metabolic process	11	62	0.177419
GO:0009620	response to fungus	19	109	0.174312
GO:0031669	cellular response to nutrient levels	9	52	0.173077
GO:0009808	lignin metabolic process	5	29	0.172414
GO:0044106	cellular amine metabolic process	12	70	0.171429
GO:0015893	drug transport	8	47	0.170213
GO:0022622	root system development	21	125	0.168
GO:0043604	amide biosynthetic process	86	512	0.167969
GO:0010927	cellular component assembly involved in morphogenesis	3	18	0.166667
GO:0085029	extracellular matrix assembly	3	18	0.166667
GO:0001558	regulation of cell growth	4	24	0.166667
GO:0007166	cell surface receptor signaling pathway	7	42	0.166667
GO:0006518	peptide metabolic process	82	498	0.164659
GO:0009617	response to bacterium	19	116	0.163793
GO:0006811	ion transport	101	617	0.163695
GO:0005996	monosaccharide metabolic process	23	143	0.160839
GO:0072522	purine-containing compound biosynthetic process	17	106	0.160377
GO:0044724	single-organism carbohydrate catabolic process	21	132	0.159091
GO:0071407	cellular response to organic cyclic compound	21	132	0.159091
GO:0061458	reproductive system development	87	555	0.156757
GO:0046686	response to cadmium ion	7	45	0.155556
GO:0010089	xylem development	2	13	0.153846
GO:0015851	nucleobase transport	2	13	0.153846
GO:0098732	macromolecule deacylation	2	13	0.153846
GO:0042398	cellular modified amino acid biosynthetic process	6	39	0.153846
GO:0044003	modification by symbiont of host morphology or physiology	6	40	0.15
GO:0046165	alcohol biosynthetic process	18	120	0.15
GO:0009615	response to virus	7	47	0.148936
GO:0009853	photorespiration	11	74	0.148649
GO:0090627	plant epidermal cell differentiation	9	61	0.147541
GO:0072528	pyrimidine-containing compound biosynthetic process	14	97	0.14433
GO:0046271	phenylpropanoid catabolic process	3	21	0.142857
GO:0009699	phenylpropanoid biosynthetic process	4	28	0.142857
GO:0033015	tetrapyrrole catabolic process	5	35	0.142857
GO:0042545	cell wall modification	8	56	0.142857
GO:0035556	intracellular signal transduction	37	266	0.139098
GO:0043241	protein complex disassembly	4	29	0.137931
GO:0015849	organic acid transport	12	88	0.136364
GO:0009642	response to light intensity	11	82	0.134146
GO:0006897	endocytosis	3	23	0.130435
GO:0050665	hydrogen peroxide biosynthetic process	3	23	0.130435
GO:0009733	response to auxin	14	108	0.12963
GO:0030036	actin cytoskeleton organization	12	93	0.129032
GO:0016310	phosphorylation	188	1460	0.128767
GO:0001666	response to hypoxia	2	16	0.125
GO:0043331	response to dsRNA	7	56	0.125
GO:0055085	transmembrane transport	84	675	0.124444
GO:0090304	nucleic acid metabolic process	368	2959	0.124366
GO:0016054	organic acid catabolic process	21	169	0.12426
GO:0036211	protein modification process	259	2116	0.122401
GO:0044267	cellular protein metabolic process	357	2918	0.122344
GO:0032870	cellular response to hormone stimulus	28	229	0.122271
GO:0031347	regulation of defense response	13	107	0.121495
GO:0009407	toxin catabolic process	4	33	0.121212
GO:0052249	modulation of RNA levels in other organism involved in symbiotic interaction	4	33	0.121212
GO:0034645	cellular macromolecule biosynthetic process	329	2788	0.118006
GO:0009414	response to water deprivation	8	68	0.117647
GO:0007186	G-protein coupled receptor signaling pathway	4	35	0.114286
GO:0034654	nucleobase-containing compound biosynthetic process	207	1848	0.112013
GO:0034248	regulation of cellular amide metabolic process	9	82	0.109756
GO:0033365	protein localization to organelle	29	270	0.107407
GO:0010468	regulation of gene expression	175	1631	0.107296
GO:0031326	regulation of cellular biosynthetic process	166	1568	0.105867
GO:0010556	regulation of macromolecule biosynthetic process	164	1556	0.105398
GO:0006915	apoptotic process	31	296	0.10473
GO:0006694	steroid biosynthetic process	7	67	0.104478
GO:0019219	regulation of nucleobase-containing compound metabolic process	158	1518	0.104084
GO:0051130	positive regulation of cellular component organization	8	79	0.101266
GO:0051129	negative regulation of cellular component organization	1	10	0.1
GO:0042538	hyperosmotic salinity response	2	20	0.1
GO:0045595	regulation of cell differentiation	2	20	0.1
GO:0048545	response to steroid hormone	2	20	0.1
GO:0009741	response to brassinosteroid	3	30	0.1
GO:0010048	vernalization response	3	30	0.1
GO:0044036	cell wall macromolecule metabolic process	10	100	0.1
GO:0048544	recognition of pollen	9	91	0.0989011
GO:0006643	membrane lipid metabolic process	9	92	0.0978261
GO:0015031	protein transport	58	593	0.0978078
GO:0033043	regulation of organelle organization	11	113	0.0973451
GO:0016128	phytosteroid metabolic process	3	31	0.0967742
GO:0009225	nucleotide-sugar metabolic process	2	21	0.0952381
GO:0006508	proteolysis	70	736	0.0951087
GO:1902582	single-organism intracellular transport	44	475	0.0926316
GO:0007006	mitochondrial membrane organization	1	11	0.0909091
GO:0051181	cofactor transport	1	11	0.0909091
GO:0051338	regulation of transferase activity	5	55	0.0909091
GO:0043414	macromolecule methylation	23	255	0.0901961
GO:0009966	regulation of signal transduction	14	157	0.089172
GO:0009438	methylglyoxal metabolic process	4	45	0.0888889
GO:0042182	ketone catabolic process	4	45	0.0888889
GO:0071322	cellular response to carbohydrate stimulus	4	45	0.0888889
GO:0009555	pollen development	8	92	0.0869565
GO:0016482	cytoplasmic transport	31	364	0.0851648
GO:0010605	negative regulation of macromolecule metabolic process	24	283	0.0848057
GO:0009625	response to insect	1	12	0.0833333
GO:0046434	organophosphate catabolic process	1	12	0.0833333
GO:0016125	sterol metabolic process	4	48	0.0833333
GO:0043086	negative regulation of catalytic activity	12	145	0.0827586
GO:0006637	acyl-CoA metabolic process	3	37	0.0810811
GO:0048468	cell development	9	112	0.0803571
GO:0009737	response to abscisic acid	9	114	0.0789474
GO:0000280	nuclear division	12	155	0.0774194
GO:0051304	chromosome separation	1	13	0.0769231
GO:0009309	amine biosynthetic process	2	26	0.0769231
GO:0010286	heat acclimation	2	26	0.0769231
GO:0045786	negative regulation of cell cycle	2	26	0.0769231
GO:0042886	amide transport	5	65	0.0769231
GO:0034655	nucleobase-containing compound catabolic process	6	78	0.0769231
GO:1903046	meiotic cell cycle process	7	93	0.0752688
GO:0000075	cell cycle checkpoint	1	14	0.0714286
GO:0009692	ethylene metabolic process	1	14	0.0714286
GO:0043450	alkene biosynthetic process	1	14	0.0714286
GO:0045787	positive regulation of cell cycle	1	14	0.0714286
GO:0050778	positive regulation of immune response	1	14	0.0714286
GO:0030258	lipid modification	9	126	0.0714286
GO:0045333	cellular respiration	5	75	0.0666667
GO:0000902	cell morphogenesis	9	138	0.0652174
GO:0031324	negative regulation of cellular metabolic process	13	203	0.0640394
GO:0098813	nuclear chromosome segregation	6	96	0.0625
GO:0000226	microtubule cytoskeleton organization	7	112	0.0625
GO:0009890	negative regulation of biosynthetic process	10	160	0.0625
GO:0051172	negative regulation of nitrogen compound metabolic process	10	160	0.0625
GO:0051336	regulation of hydrolase activity	4	65	0.0615385
GO:0009799	specification of symmetry	2	33	0.0606061
GO:0071103	DNA conformation change	6	104	0.0576923
GO:0006869	lipid transport	7	124	0.0564516
GO:0006026	aminoglycan catabolic process	1	18	0.0555556
GO:0010050	vegetative phase change	1	18	0.0555556
GO:0046348	amino sugar catabolic process	1	18	0.0555556
GO:1901071	glucosamine-containing compound metabolic process	1	18	0.0555556
GO:0044265	cellular macromolecule catabolic process	17	311	0.0546624
GO:0048580	regulation of post-embryonic development	9	169	0.0532544
GO:1903047	mitotic cell cycle process	8	153	0.0522876
GO:0030163	protein catabolic process	14	268	0.0522388
GO:0090351	seedling development	3	59	0.0508475
GO:0006325	chromatin organization	15	310	0.0483871
GO:0000910	cytokinesis	5	106	0.0471698
GO:0009553	embryo sac development	5	110	0.0454545
GO:0003002	regionalization	3	68	0.0441176
GO:0010564	regulation of cell cycle process	3	69	0.0434783
GO:0000741	karyogamy	1	25	0.04
GO:0008284	positive regulation of cell proliferation	1	26	0.0384615
GO:0009735	response to cytokinin	1	26	0.0384615
GO:0008643	carbohydrate transport	2	53	0.0377358
GO:0060548	negative regulation of cell death	1	29	0.0344828
GO:0042542	response to hydrogen peroxide	2	62	0.0322581
GO:0097306	cellular response to alcohol	2	63	0.031746
GO:0010332	response to gamma radiation	1	32	0.03125
GO:0044242	cellular lipid catabolic process	3	97	0.0309278
GO:0009723	response to ethylene	2	65	0.0307692
GO:0070085	glycosylation	4	131	0.0305344
GO:0050826	response to freezing	1	36	0.0277778
GO:0071396	cellular response to lipid	2	72	0.0277778
GO:0044770	cell cycle phase transition	1	39	0.025641
GO:0032200	telomere organization	1	42	0.0238095
GO:0009100	glycoprotein metabolic process	3	131	0.0229008
GO:0051604	protein maturation	1	47	0.0212766
GO:0007346	regulation of mitotic cell cycle	1	48	0.0208333
GO:0010026	trichome differentiation	1	56	0.0178571
GO:0046903	secretion	1	56	0.0178571
GO:0051788	response to misfolded protein	1	56	0.0178571
GO:0009648	photoperiodism	1	62	0.016129
GO:0051169	nuclear transport	2	125	0.016
GO:0007292	female gamete generation	1	69	0.0144928
GO:0015931	nucleobase-containing compound transport	1	81	0.0123457

## Sheet: Stres_down_MF
GO-id	GO-term	#Seqs	Total	%
GO:0051015	actin filament binding	5	11	0.454545
GO:0047262	polygalacturonate 4-alpha-galacturonosyltransferase activity	8	19	0.421053
GO:0003727	single-stranded RNA binding	5	12	0.416667
GO:0015925	galactosidase activity	6	15	0.4
GO:0050661	NADP binding	21	58	0.362069
GO:0004812	aminoacyl-tRNA ligase activity	21	60	0.35
GO:0019843	rRNA binding	21	61	0.344262
GO:0008320	protein transmembrane transporter activity	6	19	0.315789
GO:0002161	aminoacyl-tRNA editing activity	3	10	0.3
GO:0010333	terpene synthase activity	6	20	0.3
GO:0008173	RNA methyltransferase activity	11	37	0.297297
GO:0000049	tRNA binding	5	17	0.294118
GO:0008238	exopeptidase activity	21	81	0.259259
GO:0004089	carbonate dehydratase activity	3	12	0.25
GO:0016597	amino acid binding	8	33	0.242424
GO:0046527	glucosyltransferase activity	19	81	0.234568
GO:0008017	microtubule binding	18	83	0.216867
GO:0004930	G-protein coupled receptor activity	3	14	0.214286
GO:0070566	adenylyltransferase activity	4	19	0.210526
GO:0004312	fatty acid synthase activity	2	10	0.2
GO:0008066	glutamate receptor activity	4	20	0.2
GO:0008509	anion transmembrane transporter activity	22	115	0.191304
GO:0015293	symporter activity	8	42	0.190476
GO:0019200	carbohydrate kinase activity	7	37	0.189189
GO:0008810	cellulase activity	3	16	0.1875
GO:0016160	amylase activity	3	16	0.1875
GO:0004527	exonuclease activity	11	60	0.183333
GO:0000287	magnesium ion binding	19	104	0.182692
GO:0005315	inorganic phosphate transmembrane transporter activity	2	11	0.181818
GO:0008131	primary amine oxidase activity	2	11	0.181818
GO:0019104	DNA N-glycosylase activity	2	11	0.181818
GO:0070569	uridylyltransferase activity	2	11	0.181818
GO:0008171	O-methyltransferase activity	8	44	0.181818
GO:0016762	xyloglucan:xyloglucosyl transferase activity	5	28	0.178571
GO:0008237	metallopeptidase activity	14	79	0.177215
GO:0015035	protein disulfide oxidoreductase activity	13	74	0.175676
GO:0008081	phosphoric diester hydrolase activity	7	40	0.175
GO:0008236	serine-type peptidase activity	32	188	0.170213
GO:0003684	damaged DNA binding	5	30	0.166667
GO:0015297	antiporter activity	14	84	0.166667
GO:0008135	translation factor activity, RNA binding	14	90	0.155556
GO:0008757	S-adenosylmethionine-dependent methyltransferase activity	14	91	0.153846
GO:0052716	hydroquinone:oxygen oxidoreductase activity	3	20	0.15
GO:0015405	P-P-bond-hydrolysis-driven transmembrane transporter activity	23	155	0.148387
GO:0008374	O-acyltransferase activity	5	34	0.147059
GO:0051287	NAD binding	10	69	0.144928
GO:0050660	flavin adenine dinucleotide binding	20	144	0.138889
GO:0022838	substrate-specific channel activity	13	95	0.136842
GO:0004519	endonuclease activity	18	132	0.136364
GO:0008601	protein phosphatase type 2A regulator activity	2	15	0.133333
GO:0016407	acetyltransferase activity	8	60	0.133333
GO:0022836	gated channel activity	9	68	0.132353
GO:0008170	N-methyltransferase activity	7	53	0.132075
GO:0008375	acetylglucosaminyltransferase activity	5	38	0.131579
GO:0019901	protein kinase binding	5	38	0.131579
GO:0043566	structure-specific DNA binding	14	107	0.130841
GO:0017076	purine nucleotide binding	340	2748	0.123726
GO:0032550	purine ribonucleoside binding	334	2704	0.123521
GO:0032553	ribonucleotide binding	339	2745	0.123497
GO:0016462	pyrophosphatase activity	97	793	0.12232
GO:0005509	calcium ion binding	31	254	0.122047
GO:0004650	polygalacturonase activity	4	33	0.121212
GO:0004536	deoxyribonuclease activity	2	17	0.117647
GO:0035091	phosphatidylinositol binding	3	26	0.115385
GO:0016410	N-acyltransferase activity	6	52	0.115385
GO:0004540	ribonuclease activity	12	105	0.114286
GO:0004672	protein kinase activity	128	1150	0.111304
GO:0003951	NAD+ kinase activity	2	18	0.111111
GO:0015926	glucosidase activity	2	18	0.111111
GO:0016307	phosphatidylinositol phosphate kinase activity	2	18	0.111111
GO:0008324	cation transmembrane transporter activity	32	288	0.111111
GO:0004620	phospholipase activity	3	28	0.107143
GO:0015923	mannosidase activity	1	10	0.1
GO:0004175	endopeptidase activity	30	313	0.0958466
GO:0016791	phosphatase activity	18	192	0.09375
GO:0046914	transition metal ion binding	170	1849	0.0919416
GO:0031625	ubiquitin protein ligase binding	1	11	0.0909091
GO:0008378	galactosyltransferase activity	3	33	0.0909091
GO:0019205	nucleobase-containing compound kinase activity	3	33	0.0909091
GO:0050136	NADH dehydrogenase (quinone) activity	3	33	0.0909091
GO:0030599	pectinesterase activity	6	71	0.084507
GO:0015020	glucuronosyltransferase activity	1	12	0.0833333
GO:0004499	N,N-dimethylaniline monooxygenase activity	2	24	0.0833333
GO:0008276	protein methyltransferase activity	4	51	0.0784314
GO:0008417	fucosyltransferase activity	1	13	0.0769231
GO:0005096	GTPase activator activity	3	39	0.0769231
GO:0004143	diacylglycerol kinase activity	1	15	0.0666667
GO:0016417	S-acyltransferase activity	2	30	0.0666667
GO:0070001	aspartic-type peptidase activity	6	95	0.0631579
GO:0003725	double-stranded RNA binding	1	16	0.0625
GO:0016165	linoleate 13S-lipoxygenase activity	1	16	0.0625
GO:0030597	RNA glycosylase activity	1	17	0.0588235
GO:0004568	chitinase activity	1	18	0.0555556
GO:0008234	cysteine-type peptidase activity	5	97	0.0515464
GO:0044822	poly(A) RNA binding	1	20	0.05
GO:0004806	triglyceride lipase activity	2	42	0.047619
GO:0043565	sequence-specific DNA binding	15	343	0.0437318
GO:0051119	sugar transmembrane transporter activity	1	23	0.0434783
GO:0016409	palmitoyltransferase activity	1	26	0.0384615
GO:0034062	RNA polymerase activity	3	78	0.0384615
GO:0008762	UDP-N-acetylmuramate dehydrogenase activity	1	39	0.025641
GO:0034061	DNA polymerase activity	13	596	0.0218121
GO:0004866	endopeptidase inhibitor activity	1	55	0.0181818

## Sheet: Stres_down_CC
GO-id	GO-term	#Seqs	Total	%
GO:0009579	thylakoid	183	390	0.469231
GO:0044462	external encapsulating structure part	5	27	0.185185
GO:0005737	cytoplasm	679	3706	0.183216
GO:0033178	proton-transporting two-sector ATPase complex, catalytic domain	4	24	0.166667
GO:0045259	proton-transporting ATP synthase complex	5	30	0.166667
GO:0005618	cell wall	26	168	0.154762
GO:0043229	intracellular organelle	715	4724	0.151355
GO:0061695	transferase complex, transferring phosphorus-containing groups	8	58	0.137931
GO:0005667	transcription factor complex	4	34	0.117647
GO:0030529	ribonucleoprotein complex	49	455	0.107692
GO:0044459	plasma membrane part	8	81	0.0987654
GO:0033177	proton-transporting two-sector ATPase complex, proton-transporting domain	2	23	0.0869565
GO:0008287	protein serine/threonine phosphatase complex	3	36	0.0833333
GO:0000151	ubiquitin ligase complex	11	147	0.0748299
GO:0033176	proton-transporting V-type ATPase complex	1	16	0.0625
GO:0000502	proteasome complex	1	40	0.025

## Sheet: Stres_up_BP
GO-id	GO-term	#Seqs	Total	%
GO:0042538	hyperosmotic salinity response	10	20	0.5
GO:0009962	regulation of flavonoid biosynthetic process	4	11	0.363636
GO:0010647	positive regulation of cell communication	5	15	0.333333
GO:0006026	aminoglycan catabolic process	6	18	0.333333
GO:0046348	amino sugar catabolic process	6	18	0.333333
GO:1901071	glucosamine-containing compound metabolic process	6	18	0.333333
GO:0060548	negative regulation of cell death	9	29	0.310345
GO:0010583	response to cyclopentenone	4	14	0.285714
GO:0046271	phenylpropanoid catabolic process	6	21	0.285714
GO:0033015	tetrapyrrole catabolic process	10	35	0.285714
GO:0009414	response to water deprivation	19	68	0.279412
GO:1902644	tertiary alcohol metabolic process	6	22	0.272727
GO:0043067	regulation of programmed cell death	16	63	0.253968
GO:0006662	glycerol ether metabolic process	8	32	0.25
GO:0009407	toxin catabolic process	8	33	0.242424
GO:0042542	response to hydrogen peroxide	15	62	0.241935
GO:0009808	lignin metabolic process	7	29	0.241379
GO:0006986	response to unfolded protein	6	25	0.24
GO:0035967	cellular response to topologically incorrect protein	6	25	0.24
GO:0009642	response to light intensity	19	82	0.231707
GO:0042886	amide transport	15	65	0.230769
GO:0080135	regulation of cellular response to stress	14	62	0.225806
GO:0016054	organic acid catabolic process	38	169	0.224852
GO:0006637	acyl-CoA metabolic process	8	37	0.216216
GO:0009737	response to abscisic acid	24	114	0.210526
GO:0015849	organic acid transport	18	88	0.204545
GO:0000305	response to oxygen radical	2	10	0.2
GO:0008544	epidermis development	2	10	0.2
GO:0072348	sulfur compound transport	2	10	0.2
GO:1901419	regulation of response to alcohol	5	25	0.2
GO:0034284	response to monosaccharide	7	35	0.2
GO:0071396	cellular response to lipid	14	72	0.194444
GO:0016128	phytosteroid metabolic process	6	31	0.193548
GO:0010286	heat acclimation	5	26	0.192308
GO:0097306	cellular response to alcohol	12	63	0.190476
GO:0001666	response to hypoxia	3	16	0.1875
GO:0016125	sterol metabolic process	9	48	0.1875
GO:0031347	regulation of defense response	20	107	0.186916
GO:0006869	lipid transport	23	124	0.185484
GO:0009620	response to fungus	20	109	0.183486
GO:0042157	lipoprotein metabolic process	11	60	0.183333
GO:0006002	fructose 6-phosphate metabolic process	2	11	0.181818
GO:0043572	plastid fission	2	11	0.181818
GO:0034050	host programmed cell death induced by symbiont	14	77	0.181818
GO:0046903	secretion	10	56	0.178571
GO:0044242	cellular lipid catabolic process	17	97	0.175258
GO:0007186	G-protein coupled receptor signaling pathway	6	35	0.171429
GO:0044036	cell wall macromolecule metabolic process	17	100	0.17
GO:0009625	response to insect	2	12	0.166667
GO:0046434	organophosphate catabolic process	2	12	0.166667
GO:0001558	regulation of cell growth	4	24	0.166667
GO:0009741	response to brassinosteroid	5	30	0.166667
GO:0072657	protein localization to membrane	14	85	0.164706
GO:0006694	steroid biosynthetic process	11	67	0.164179
GO:0045454	cell redox homeostasis	17	104	0.163462
GO:0006643	membrane lipid metabolic process	15	92	0.163043
GO:0009753	response to jasmonic acid	11	69	0.15942
GO:0046165	alcohol biosynthetic process	19	120	0.158333
GO:0009438	methylglyoxal metabolic process	7	45	0.155556
GO:0042182	ketone catabolic process	7	45	0.155556
GO:0015851	nucleobase transport	2	13	0.153846
GO:0009723	response to ethylene	10	65	0.153846
GO:0051336	regulation of hydrolase activity	10	65	0.153846
GO:0009966	regulation of signal transduction	24	157	0.152866
GO:0043086	negative regulation of catalytic activity	22	145	0.151724
GO:0008643	carbohydrate transport	8	53	0.150943
GO:0034285	response to disaccharide	8	53	0.150943
GO:0030258	lipid modification	19	126	0.150794
GO:0006811	ion transport	91	617	0.147488
GO:0046486	glycerolipid metabolic process	25	171	0.146199
GO:0009692	ethylene metabolic process	2	14	0.142857
GO:0009739	response to gibberellin	2	14	0.142857
GO:0043450	alkene biosynthetic process	2	14	0.142857
GO:0048278	vesicle docking	2	14	0.142857
GO:0055085	transmembrane transport	96	675	0.142222
GO:0016311	dephosphorylation	23	162	0.141975
GO:0098542	defense response to other organism	31	224	0.138393
GO:0010200	response to chitin	7	51	0.137255
GO:0035556	intracellular signal transduction	36	266	0.135338
GO:0016053	organic acid biosynthetic process	69	514	0.134241
GO:0016310	phosphorylation	194	1460	0.132877
GO:0032870	cellular response to hormone stimulus	30	229	0.131004
GO:0006897	endocytosis	3	23	0.130435
GO:0050665	hydrogen peroxide biosynthetic process	3	23	0.130435
GO:0009617	response to bacterium	15	116	0.12931
GO:0044106	cellular amine metabolic process	9	70	0.128571
GO:0015748	organophosphate ester transport	5	39	0.128205
GO:0043436	oxoacid metabolic process	139	1097	0.126709
GO:0046189	phenol-containing compound biosynthetic process	5	40	0.125
GO:0042446	hormone biosynthetic process	8	64	0.125
GO:0009100	glycoprotein metabolic process	16	131	0.122137
GO:0009799	specification of symmetry	4	33	0.121212
GO:0009850	auxin metabolic process	4	33	0.121212
GO:0042181	ketone biosynthetic process	3	25	0.12
GO:1901661	quinone metabolic process	3	25	0.12
GO:0042744	hydrogen peroxide catabolic process	4	34	0.117647
GO:0015031	protein transport	69	593	0.116358
GO:0036211	protein modification process	246	2116	0.116257
GO:0009309	amine biosynthetic process	3	26	0.115385
GO:0009310	amine catabolic process	3	26	0.115385
GO:0044724	single-organism carbohydrate catabolic process	15	132	0.113636
GO:0019219	regulation of nucleobase-containing compound metabolic process	171	1518	0.112648
GO:0009798	axis specification	3	27	0.111111
GO:0009751	response to salicylic acid	7	63	0.111111
GO:0010556	regulation of macromolecule biosynthetic process	172	1556	0.11054
GO:0044267	cellular protein metabolic process	321	2918	0.110007
GO:0048544	recognition of pollen	10	91	0.10989
GO:0031326	regulation of cellular biosynthetic process	172	1568	0.109694
GO:1902582	single-organism intracellular transport	52	475	0.109474
GO:0006508	proteolysis	79	736	0.107337
GO:0010468	regulation of gene expression	175	1631	0.107296
GO:0009699	phenylpropanoid biosynthetic process	3	28	0.107143
GO:0070085	glycosylation	14	131	0.10687
GO:0051604	protein maturation	5	47	0.106383
GO:2000377	regulation of reactive oxygen species metabolic process	4	38	0.105263
GO:0005996	monosaccharide metabolic process	15	143	0.104895
GO:0009311	oligosaccharide metabolic process	13	124	0.104839
GO:0042044	fluid transport	3	29	0.103448
GO:0043241	protein complex disassembly	3	29	0.103448
GO:0034654	nucleobase-containing compound biosynthetic process	190	1848	0.102814
GO:0009411	response to UV	5	49	0.102041
GO:1901659	glycosyl compound biosynthetic process	15	147	0.102041
GO:0009733	response to auxin	11	108	0.101852
GO:0042436	indole-containing compound catabolic process	2	20	0.1
GO:0048545	response to steroid hormone	2	20	0.1
GO:0042594	response to starvation	5	50	0.1
GO:0031324	negative regulation of cellular metabolic process	20	203	0.0985222
GO:0042435	indole-containing compound biosynthetic process	3	31	0.0967742
GO:0019751	polyol metabolic process	6	62	0.0967742
GO:0031669	cellular response to nutrient levels	5	52	0.0961538
GO:0007166	cell surface receptor signaling pathway	4	42	0.0952381
GO:0072522	purine-containing compound biosynthetic process	10	106	0.0943396
GO:0000902	cell morphogenesis	13	138	0.0942029
GO:0006778	porphyrin-containing compound metabolic process	13	138	0.0942029
GO:0034754	cellular hormone metabolic process	4	43	0.0930233
GO:0007006	mitochondrial membrane organization	1	11	0.0909091
GO:0070726	cell wall assembly	1	11	0.0909091
GO:0071462	cellular response to water stimulus	1	11	0.0909091
GO:0003002	regionalization	6	68	0.0882353
GO:0016482	cytoplasmic transport	32	364	0.0879121
GO:0050801	ion homeostasis	7	80	0.0875
GO:0000085	mitotic G2 phase	2	23	0.0869565
GO:0010605	negative regulation of macromolecule metabolic process	24	283	0.0848057
GO:0090351	seedling development	5	59	0.0847458
GO:0034645	cellular macromolecule biosynthetic process	236	2788	0.0846485
GO:0006644	phospholipid metabolic process	26	310	0.083871
GO:0050826	response to freezing	3	36	0.0833333
GO:0006720	isoprenoid metabolic process	21	255	0.0823529
GO:0009890	negative regulation of biosynthetic process	13	160	0.08125
GO:0051172	negative regulation of nitrogen compound metabolic process	13	160	0.08125
GO:0044265	cellular macromolecule catabolic process	25	311	0.0803859
GO:0033365	protein localization to organelle	21	270	0.0777778
GO:0055086	nucleobase-containing small molecule metabolic process	40	517	0.0773694
GO:0008361	regulation of cell size	1	13	0.0769231
GO:0010089	xylem development	1	13	0.0769231
GO:0010109	regulation of photosynthesis	1	13	0.0769231
GO:0098732	macromolecule deacylation	1	13	0.0769231
GO:0042398	cellular modified amino acid biosynthetic process	3	39	0.0769231
GO:0055082	cellular chemical homeostasis	4	52	0.0769231
GO:0071407	cellular response to organic cyclic compound	10	132	0.0757576
GO:0044042	glucan metabolic process	19	252	0.0753968
GO:0044003	modification by symbiont of host morphology or physiology	3	40	0.075
GO:0030163	protein catabolic process	20	268	0.0746269
GO:0016051	carbohydrate biosynthetic process	26	352	0.0738636
GO:0051338	regulation of transferase activity	4	55	0.0727273
GO:0019693	ribose phosphate metabolic process	29	401	0.0723192
GO:0045787	positive regulation of cell cycle	1	14	0.0714286
GO:0050778	positive regulation of immune response	1	14	0.0714286
GO:0071482	cellular response to light stimulus	2	28	0.0714286
GO:0051788	response to misfolded protein	4	56	0.0714286
GO:0009108	coenzyme biosynthetic process	8	112	0.0714286
GO:0009891	positive regulation of biosynthetic process	13	184	0.0706522
GO:0090304	nucleic acid metabolic process	208	2959	0.070294
GO:0044264	cellular polysaccharide metabolic process	21	301	0.0697674
GO:0090407	organophosphate biosynthetic process	35	502	0.0697211
GO:0051246	regulation of protein metabolic process	15	222	0.0675676
GO:0034614	cellular response to reactive oxygen species	1	15	0.0666667
GO:0010048	vernalization response	2	30	0.0666667
GO:0009110	vitamin biosynthetic process	3	45	0.0666667
GO:0006733	oxidoreduction coenzyme metabolic process	17	255	0.0666667
GO:0090627	plant epidermal cell differentiation	4	61	0.0655738
GO:0034655	nucleobase-containing compound catabolic process	5	78	0.0641026
GO:0051169	nuclear transport	8	125	0.064
GO:0009615	response to virus	3	47	0.0638298
GO:0015893	drug transport	3	47	0.0638298
GO:0043085	positive regulation of catalytic activity	5	79	0.0632911
GO:0010648	negative regulation of cell communication	2	32	0.0625
GO:0044275	cellular carbohydrate catabolic process	2	32	0.0625
GO:0048468	cell development	7	112	0.0625
GO:0072528	pyrimidine-containing compound biosynthetic process	6	97	0.0618557
GO:0015931	nucleobase-containing compound transport	5	81	0.0617284
GO:0009637	response to blue light	3	49	0.0612245
GO:0052249	modulation of RNA levels in other organism involved in symbiotic interaction	2	33	0.0606061
GO:0048513	organ development	28	478	0.0585774
GO:0031325	positive regulation of cellular metabolic process	11	190	0.0578947
GO:0061458	reproductive system development	31	555	0.0558559
GO:0010050	vegetative phase change	1	18	0.0555556
GO:0010927	cellular component assembly involved in morphogenesis	1	18	0.0555556
GO:0085029	extracellular matrix assembly	1	18	0.0555556
GO:0010604	positive regulation of macromolecule metabolic process	10	182	0.0549451
GO:0010026	trichome differentiation	3	56	0.0535714
GO:0048580	regulation of post-embryonic development	9	169	0.0532544
GO:0006818	hydrogen transport	5	94	0.0531915
GO:0009834	plant-type secondary cell wall biogenesis	1	19	0.0526316
GO:0010565	regulation of cellular ketone metabolic process	1	19	0.0526316
GO:0031329	regulation of cellular catabolic process	1	19	0.0526316
GO:0009914	hormone transport	2	39	0.0512821
GO:0051173	positive regulation of nitrogen compound metabolic process	9	176	0.0511364
GO:0006915	apoptotic process	15	296	0.0506757
GO:0006518	peptide metabolic process	25	498	0.0502008
GO:0045595	regulation of cell differentiation	1	20	0.05
GO:0072525	pyridine-containing compound biosynthetic process	1	20	0.05
GO:1901264	carbohydrate derivative transport	1	20	0.05
GO:0016143	S-glycoside metabolic process	3	60	0.05
GO:0009648	photoperiodism	3	62	0.0483871
GO:0022622	root system development	6	125	0.048
GO:0009225	nucleotide-sugar metabolic process	1	21	0.047619
GO:0045165	cell fate commitment	1	21	0.047619
GO:0048367	shoot system development	21	459	0.0457516
GO:0006461	protein complex assembly	19	417	0.0455635
GO:0009553	embryo sac development	5	110	0.0454545
GO:0051174	regulation of phosphorus metabolic process	5	110	0.0454545
GO:0000280	nuclear division	7	155	0.0451613
GO:0071322	cellular response to carbohydrate stimulus	2	45	0.0444444
GO:0007292	female gamete generation	3	69	0.0434783
GO:0043604	amide biosynthetic process	22	512	0.0429688
GO:0016226	iron-sulfur cluster assembly	3	70	0.0428571
GO:0009639	response to red or far red light	5	122	0.0409836
GO:0000741	karyogamy	1	25	0.04
GO:0045333	cellular respiration	3	75	0.04
GO:0006325	chromatin organization	12	310	0.0387097
GO:0008284	positive regulation of cell proliferation	1	26	0.0384615
GO:0019216	regulation of lipid metabolic process	1	26	0.0384615
GO:0045786	negative regulation of cell cycle	1	26	0.0384615
GO:0071103	DNA conformation change	4	104	0.0384615
GO:0051130	positive regulation of cellular component organization	3	79	0.0379747
GO:0000272	polysaccharide catabolic process	2	54	0.037037
GO:0034248	regulation of cellular amide metabolic process	3	82	0.0365854
GO:0034622	cellular macromolecular complex assembly	15	412	0.0364078
GO:0042545	cell wall modification	2	56	0.0357143
GO:0009886	post-embryonic morphogenesis	5	153	0.0326797
GO:0030036	actin cytoskeleton organization	3	93	0.0322581
GO:0043414	macromolecule methylation	8	255	0.0313725
GO:0009765	photosynthesis, light harvesting	1	32	0.03125
GO:0010332	response to gamma radiation	1	32	0.03125
GO:0019750	chloroplast localization	2	67	0.0298507
GO:0051667	establishment of plastid localization	2	67	0.0298507
GO:0033014	tetrapyrrole biosynthetic process	3	102	0.0294118
GO:0010374	stomatal complex development	2	69	0.0289855
GO:0010564	regulation of cell cycle process	2	69	0.0289855
GO:0000910	cytokinesis	3	106	0.0283019
GO:0009853	photorespiration	2	74	0.027027
GO:0033043	regulation of organelle organization	3	113	0.0265487
GO:0009664	plant-type cell wall organization	2	76	0.0263158
GO:1903047	mitotic cell cycle process	4	153	0.0261438
GO:0044770	cell cycle phase transition	1	39	0.025641
GO:0006767	water-soluble vitamin metabolic process	1	41	0.0243902
GO:0010393	galacturonan metabolic process	1	42	0.0238095
GO:0032200	telomere organization	1	42	0.0238095
GO:0046686	response to cadmium ion	1	45	0.0222222
GO:0009555	pollen development	2	92	0.0217391
GO:1903046	meiotic cell cycle process	2	93	0.0215054
GO:0007346	regulation of mitotic cell cycle	1	48	0.0208333
GO:0098813	nuclear chromosome segregation	2	96	0.0208333
GO:0009658	chloroplast organization	3	146	0.0205479
GO:0090626	plant epidermis morphogenesis	2	103	0.0194175
GO:0019682	glyceraldehyde-3-phosphate metabolic process	4	216	0.0185185
GO:0043331	response to dsRNA	1	56	0.0178571
GO:0000226	microtubule cytoskeleton organization	2	112	0.0178571
GO:0009767	photosynthetic electron transport chain	1	57	0.0175439
GO:0051156	glucose 6-phosphate metabolic process	2	121	0.0165289
GO:0009668	plastid membrane organization	2	123	0.0162602

## Sheet: Stres_up_MF
GO-id	GO-term	#Seqs	Total	%
GO:0015926	glucosidase activity	10	18	0.555556
GO:0004143	diacylglycerol kinase activity	5	15	0.333333
GO:0004568	chitinase activity	6	18	0.333333
GO:0016165	linoleate 13S-lipoxygenase activity	5	16	0.3125
GO:0031418	L-ascorbic acid binding	4	13	0.307692
GO:0005544	calcium-dependent phospholipid binding	3	10	0.3
GO:0052716	hydroquinone:oxygen oxidoreductase activity	6	20	0.3
GO:0003951	NAD+ kinase activity	5	18	0.277778
GO:0000975	regulatory region DNA binding	6	23	0.26087
GO:0004866	endopeptidase inhibitor activity	14	55	0.254545
GO:0004089	carbonate dehydratase activity	3	12	0.25
GO:0008378	galactosyltransferase activity	8	33	0.242424
GO:0008081	phosphoric diester hydrolase activity	9	40	0.225
GO:0016307	phosphatidylinositol phosphate kinase activity	4	18	0.222222
GO:0015925	galactosidase activity	3	15	0.2
GO:0043565	sequence-specific DNA binding	68	343	0.198251
GO:0015035	protein disulfide oxidoreductase activity	14	74	0.189189
GO:0005509	calcium ion binding	47	254	0.185039
GO:0016597	amino acid binding	6	33	0.181818
GO:0004620	phospholipase activity	5	28	0.178571
GO:0030597	RNA glycosylase activity	3	17	0.176471
GO:0004806	triglyceride lipase activity	7	42	0.166667
GO:0015293	symporter activity	7	42	0.166667
GO:0016791	phosphatase activity	32	192	0.166667
GO:0051287	NAD binding	11	69	0.15942
GO:0008320	protein transmembrane transporter activity	3	19	0.157895
GO:0070566	adenylyltransferase activity	3	19	0.157895
GO:0004650	polygalacturonase activity	5	33	0.151515
GO:0015405	P-P-bond-hydrolysis-driven transmembrane transporter activity	23	155	0.148387
GO:0004672	protein kinase activity	166	1150	0.144348
GO:0070003	threonine-type peptidase activity	3	21	0.142857
GO:0016762	xyloglucan:xyloglucosyl transferase activity	4	28	0.142857
GO:0008324	cation transmembrane transporter activity	41	288	0.142361
GO:0050660	flavin adenine dinucleotide binding	20	144	0.138889
GO:0008375	acetylglucosaminyltransferase activity	5	38	0.131579
GO:0008236	serine-type peptidase activity	24	188	0.12766
GO:0016160	amylase activity	2	16	0.125
GO:0004499	N,N-dimethylaniline monooxygenase activity	3	24	0.125
GO:0004175	endopeptidase activity	39	313	0.124601
GO:0008234	cysteine-type peptidase activity	12	97	0.123711
GO:0008509	anion transmembrane transporter activity	14	115	0.121739
GO:0019205	nucleobase-containing compound kinase activity	4	33	0.121212
GO:0008374	O-acyltransferase activity	4	34	0.117647
GO:0070001	aspartic-type peptidase activity	11	95	0.115789
GO:0019200	carbohydrate kinase activity	4	37	0.108108
GO:0017076	purine nucleotide binding	296	2748	0.107715
GO:0032553	ribonucleotide binding	295	2745	0.107468
GO:0032550	purine ribonucleoside binding	289	2704	0.106879
GO:0022838	substrate-specific channel activity	10	95	0.105263
GO:0022836	gated channel activity	7	68	0.102941
GO:0046914	transition metal ion binding	190	1849	0.102758
GO:0008762	UDP-N-acetylmuramate dehydrogenase activity	4	39	0.102564
GO:0015923	mannosidase activity	1	10	0.1
GO:0008066	glutamate receptor activity	2	20	0.1
GO:0008276	protein methyltransferase activity	5	51	0.0980392
GO:0008170	N-methyltransferase activity	5	53	0.0943396
GO:0005315	inorganic phosphate transmembrane transporter activity	1	11	0.0909091
GO:0070569	uridylyltransferase activity	1	11	0.0909091
GO:0008171	O-methyltransferase activity	4	44	0.0909091
GO:0008757	S-adenosylmethionine-dependent methyltransferase activity	8	91	0.0879121
GO:0051119	sugar transmembrane transporter activity	2	23	0.0869565
GO:0008238	exopeptidase activity	7	81	0.0864198
GO:0050661	NADP binding	5	58	0.0862069
GO:0003950	NAD+ ADP-ribosyltransferase activity	1	12	0.0833333
GO:0015020	glucuronosyltransferase activity	1	12	0.0833333
GO:0015297	antiporter activity	7	84	0.0833333
GO:0016462	pyrophosphatase activity	64	793	0.0807062
GO:0019901	protein kinase binding	3	38	0.0789474
GO:0005096	GTPase activator activity	3	39	0.0769231
GO:0000287	magnesium ion binding	8	104	0.0769231
GO:0015215	nucleotide transmembrane transporter activity	1	14	0.0714286
GO:0016417	S-acyltransferase activity	2	30	0.0666667
GO:0016407	acetyltransferase activity	4	60	0.0666667
GO:0043566	structure-specific DNA binding	7	107	0.0654206
GO:0008810	cellulase activity	1	16	0.0625
GO:0000049	tRNA binding	1	17	0.0588235
GO:0004536	deoxyribonuclease activity	1	17	0.0588235
GO:0008135	translation factor activity, RNA binding	5	90	0.0555556
GO:0008173	RNA methyltransferase activity	2	37	0.0540541
GO:0047262	polygalacturonate 4-alpha-galacturonosyltransferase activity	1	19	0.0526316
GO:0044822	poly(A) RNA binding	1	20	0.05
GO:0004527	exonuclease activity	3	60	0.05
GO:0046527	glucosyltransferase activity	4	81	0.0493827
GO:0004519	endonuclease activity	6	132	0.0454545
GO:0030599	pectinesterase activity	3	71	0.0422535
GO:0016409	palmitoyltransferase activity	1	26	0.0384615
GO:0016410	N-acyltransferase activity	2	52	0.0384615
GO:0004540	ribonuclease activity	4	105	0.0380952
GO:0008237	metallopeptidase activity	3	79	0.0379747
GO:0004812	aminoacyl-tRNA ligase activity	2	60	0.0333333
GO:0050136	NADH dehydrogenase (quinone) activity	1	33	0.030303
GO:0008017	microtubule binding	2	83	0.0240964
GO:0019843	rRNA binding	1	61	0.0163934
GO:0034062	RNA polymerase activity	1	78	0.0128205
GO:0034061	DNA polymerase activity	4	596	0.00671141

## Sheet: Stres_up_CC
GO-id	GO-term	#Seqs	Total	%
GO:0008287	protein serine/threonine phosphatase complex	8	36	0.222222
GO:0000502	proteasome complex	5	40	0.125
GO:0005618	cell wall	19	168	0.113095
GO:0044462	external encapsulating structure part	3	27	0.111111
GO:0005737	cytoplasm	361	3706	0.0974096
GO:0031301	integral component of organelle membrane	3	33	0.0909091
GO:0043229	intracellular organelle	418	4724	0.0884843
GO:0000151	ubiquitin ligase complex	13	147	0.0884354
GO:0033177	proton-transporting two-sector ATPase complex, proton-transporting domain	2	23	0.0869565
GO:1902495	transmembrane transporter complex	1	12	0.0833333
GO:0044459	plasma membrane part	6	81	0.0740741
GO:0061695	transferase complex, transferring phosphorus-containing groups	4	58	0.0689655
GO:0033176	proton-transporting V-type ATPase complex	1	16	0.0625
GO:1902493	acetyltransferase complex	1	16	0.0625
GO:0005667	transcription factor complex	2	34	0.0588235
GO:0009579	thylakoid	21	390	0.0538462
GO:0045259	proton-transporting ATP synthase complex	1	30	0.0333333
GO:0030529	ribonucleoprotein complex	13	455	0.0285714

## Sheet: R12H_down_BP
GO-id	GO-term	#Seqs	Total	%
GO:0009765	photosynthesis, light harvesting	26	32	0.8125
GO:0071462	cellular response to water stimulus	7	11	0.636364
GO:0051156	glucose 6-phosphate metabolic process	65	121	0.53719
GO:0009767	photosynthetic electron transport chain	30	57	0.526316
GO:0019750	chloroplast localization	34	67	0.507463
GO:0051667	establishment of plastid localization	34	67	0.507463
GO:0072525	pyridine-containing compound biosynthetic process	10	20	0.5
GO:0009637	response to blue light	24	49	0.489796
GO:0019682	glyceraldehyde-3-phosphate metabolic process	100	216	0.462963
GO:0010109	regulation of photosynthesis	6	13	0.461538
GO:0043085	positive regulation of catalytic activity	36	79	0.455696
GO:0016143	S-glycoside metabolic process	27	60	0.45
GO:0006778	porphyrin-containing compound metabolic process	62	138	0.449275
GO:0009668	plastid membrane organization	55	123	0.447154
GO:0033014	tetrapyrrole biosynthetic process	44	102	0.431373
GO:0009311	oligosaccharide metabolic process	52	124	0.419355
GO:0006720	isoprenoid metabolic process	104	255	0.407843
GO:0046164	alcohol catabolic process	4	10	0.4
GO:0033015	tetrapyrrole catabolic process	14	35	0.4
GO:0042435	indole-containing compound biosynthetic process	12	31	0.387097
GO:0006733	oxidoreduction coenzyme metabolic process	95	255	0.372549
GO:0009834	plant-type secondary cell wall biogenesis	7	19	0.368421
GO:0051181	cofactor transport	4	11	0.363636
GO:0071482	cellular response to light stimulus	10	28	0.357143
GO:0042436	indole-containing compound catabolic process	7	20	0.35
GO:0019216	regulation of lipid metabolic process	9	26	0.346154
GO:0044275	cellular carbohydrate catabolic process	11	32	0.34375
GO:0007186	G-protein coupled receptor signaling pathway	12	35	0.342857
GO:2000377	regulation of reactive oxygen species metabolic process	13	38	0.342105
GO:0006767	water-soluble vitamin metabolic process	14	41	0.341463
GO:0009108	coenzyme biosynthetic process	38	112	0.339286
GO:0019751	polyol metabolic process	21	62	0.33871
GO:0006900	membrane budding	4	12	0.333333
GO:0042727	flavin-containing compound biosynthetic process	4	12	0.333333
GO:0042559	pteridine-containing compound biosynthetic process	5	15	0.333333
GO:0055082	cellular chemical homeostasis	17	52	0.326923
GO:0046189	phenol-containing compound biosynthetic process	13	40	0.325
GO:0009658	chloroplast organization	47	146	0.321918
GO:0016311	dephosphorylation	51	162	0.314815
GO:0009310	amine catabolic process	8	26	0.307692
GO:0016051	carbohydrate biosynthetic process	108	352	0.306818
GO:0010374	stomatal complex development	21	69	0.304348
GO:0006644	phospholipid metabolic process	94	310	0.303226
GO:0072348	sulfur compound transport	3	10	0.3
GO:0044042	glucan metabolic process	75	252	0.297619
GO:0009110	vitamin biosynthetic process	13	45	0.288889
GO:0006818	hydrogen transport	27	94	0.287234
GO:0034285	response to disaccharide	15	53	0.283019
GO:0042398	cellular modified amino acid biosynthetic process	11	39	0.282051
GO:0051174	regulation of phosphorus metabolic process	31	110	0.281818
GO:0044264	cellular polysaccharide metabolic process	83	301	0.275748
GO:0050801	ion homeostasis	22	80	0.275
GO:0010200	response to chitin	14	51	0.27451
GO:0006002	fructose 6-phosphate metabolic process	3	11	0.272727
GO:0070726	cell wall assembly	3	11	0.272727
GO:0031669	cellular response to nutrient levels	14	52	0.269231
GO:0030036	actin cytoskeleton organization	25	93	0.268817
GO:0090407	organophosphate biosynthetic process	134	502	0.266932
GO:0042744	hydrogen peroxide catabolic process	9	34	0.264706
GO:0009414	response to water deprivation	18	68	0.264706
GO:0090626	plant epidermis morphogenesis	27	103	0.262136
GO:0009753	response to jasmonic acid	18	69	0.26087
GO:0042594	response to starvation	13	50	0.26
GO:0019693	ribose phosphate metabolic process	104	401	0.259352
GO:1901659	glycosyl compound biosynthetic process	38	147	0.258503
GO:0034284	response to monosaccharide	9	35	0.257143
GO:0046434	organophosphate catabolic process	3	12	0.25
GO:0009583	detection of light stimulus	4	16	0.25
GO:1901264	carbohydrate derivative transport	5	20	0.25
GO:0006662	glycerol ether metabolic process	8	32	0.25
GO:0045454	cell redox homeostasis	26	104	0.25
GO:0009620	response to fungus	27	109	0.247706
GO:0046686	response to cadmium ion	11	45	0.244444
GO:0009850	auxin metabolic process	8	33	0.242424
GO:0055086	nucleobase-containing small molecule metabolic process	125	517	0.241779
GO:0042181	ketone biosynthetic process	6	25	0.24
GO:1901661	quinone metabolic process	6	25	0.24
GO:0010393	galacturonan metabolic process	10	42	0.238095
GO:0009751	response to salicylic acid	15	63	0.238095
GO:0008361	regulation of cell size	3	13	0.230769
GO:0010089	xylem development	3	13	0.230769
GO:0015748	organophosphate ester transport	9	39	0.230769
GO:0035556	intracellular signal transduction	61	266	0.229323
GO:1902644	tertiary alcohol metabolic process	5	22	0.227273
GO:0008643	carbohydrate transport	12	53	0.226415
GO:0080135	regulation of cellular response to stress	14	62	0.225806
GO:0046165	alcohol biosynthetic process	27	120	0.225
GO:0010050	vegetative phase change	4	18	0.222222
GO:0000272	polysaccharide catabolic process	12	54	0.222222
GO:0043067	regulation of programmed cell death	14	63	0.222222
GO:0034050	host programmed cell death induced by symbiont	17	77	0.220779
GO:0050665	hydrogen peroxide biosynthetic process	5	23	0.217391
GO:0005996	monosaccharide metabolic process	31	143	0.216783
GO:0051130	positive regulation of cellular component organization	17	79	0.21519
GO:0009407	toxin catabolic process	7	33	0.212121
GO:0072657	protein localization to membrane	18	85	0.211765
GO:0006461	protein complex assembly	88	417	0.211031
GO:0034754	cellular hormone metabolic process	9	43	0.209302
GO:0034622	cellular macromolecular complex assembly	86	412	0.208738
GO:0042044	fluid transport	6	29	0.206897
GO:0043241	protein complex disassembly	6	29	0.206897
GO:0006811	ion transport	127	617	0.205835
GO:0098542	defense response to other organism	46	224	0.205357
GO:0009914	hormone transport	8	39	0.205128
GO:0000305	response to oxygen radical	2	10	0.2
GO:0034614	cellular response to reactive oxygen species	3	15	0.2
GO:0016053	organic acid biosynthetic process	102	514	0.198444
GO:0009617	response to bacterium	23	116	0.198276
GO:0009639	response to red or far red light	24	122	0.196721
GO:0043436	oxoacid metabolic process	213	1097	0.194166
GO:0046486	glycerolipid metabolic process	33	171	0.192982
GO:0055085	transmembrane transport	129	675	0.191111
GO:0001666	response to hypoxia	3	16	0.1875
GO:0044106	cellular amine metabolic process	13	70	0.185714
GO:0051246	regulation of protein metabolic process	41	222	0.184685
GO:0009664	plant-type cell wall organization	14	76	0.184211
GO:0009411	response to UV	9	49	0.183673
GO:0009642	response to light intensity	15	82	0.182927
GO:0052542	defense response by callose deposition	2	11	0.181818
GO:0015849	organic acid transport	16	88	0.181818
GO:0044724	single-organism carbohydrate catabolic process	24	132	0.181818
GO:0034655	nucleobase-containing compound catabolic process	14	78	0.179487
GO:0009699	phenylpropanoid biosynthetic process	5	28	0.178571
GO:0009733	response to auxin	19	108	0.175926
GO:0009853	photorespiration	13	74	0.175676
GO:0031325	positive regulation of cellular metabolic process	33	190	0.173684
GO:0034248	regulation of cellular amide metabolic process	14	82	0.170732
GO:0015893	drug transport	8	47	0.170213
GO:0009886	post-embryonic morphogenesis	26	153	0.169935
GO:0009891	positive regulation of biosynthetic process	31	184	0.168478
GO:0009625	response to insect	2	12	0.166667
GO:0009718	anthocyanin-containing compound biosynthetic process	2	12	0.166667
GO:0032870	cellular response to hormone stimulus	38	229	0.165939
GO:0016054	organic acid catabolic process	28	169	0.16568
GO:0010604	positive regulation of macromolecule metabolic process	30	182	0.164835
GO:0051173	positive regulation of nitrogen compound metabolic process	29	176	0.164773
GO:0006643	membrane lipid metabolic process	15	92	0.163043
GO:0010026	trichome differentiation	9	56	0.160714
GO:0016310	phosphorylation	233	1460	0.159589
GO:0071407	cellular response to organic cyclic compound	21	132	0.159091
GO:0031347	regulation of defense response	17	107	0.158879
GO:0010565	regulation of cellular ketone metabolic process	3	19	0.157895
GO:0036211	protein modification process	334	2116	0.157845
GO:0016226	iron-sulfur cluster assembly	11	70	0.157143
GO:0048513	organ development	74	478	0.154812
GO:0048367	shoot system development	71	459	0.154684
GO:0044242	cellular lipid catabolic process	15	97	0.154639
GO:0009309	amine biosynthetic process	4	26	0.153846
GO:0051336	regulation of hydrolase activity	10	65	0.153846
GO:0030258	lipid modification	19	126	0.150794
GO:0033043	regulation of organelle organization	17	113	0.150442
GO:0042538	hyperosmotic salinity response	3	20	0.15
GO:0072528	pyrimidine-containing compound biosynthetic process	14	97	0.14433
GO:0022622	root system development	18	125	0.144
GO:0007166	cell surface receptor signaling pathway	6	42	0.142857
GO:0044267	cellular protein metabolic process	410	2918	0.140507
GO:0044036	cell wall macromolecule metabolic process	14	100	0.14
GO:0006637	acyl-CoA metabolic process	5	37	0.135135
GO:0010647	positive regulation of cell communication	2	15	0.133333
GO:0010048	vernalization response	4	30	0.133333
GO:0009737	response to abscisic acid	15	114	0.131579
GO:0009648	photoperiodism	8	62	0.129032
GO:0044265	cellular macromolecule catabolic process	40	311	0.128617
GO:0051338	regulation of transferase activity	7	55	0.127273
GO:0030163	protein catabolic process	34	268	0.126866
GO:1902582	single-organism intracellular transport	60	475	0.126316
GO:0010648	negative regulation of cell communication	4	32	0.125
GO:0044003	modification by symbiont of host morphology or physiology	5	40	0.125
GO:0042446	hormone biosynthetic process	8	64	0.125
GO:0015031	protein transport	74	593	0.124789
GO:0042886	amide transport	8	65	0.123077
GO:0052249	modulation of RNA levels in other organism involved in symbiotic interaction	4	33	0.121212
GO:0034654	nucleobase-containing compound biosynthetic process	219	1848	0.118506
GO:0006915	apoptotic process	35	296	0.118243
GO:0006508	proteolysis	87	736	0.118207
GO:0048468	cell development	13	112	0.116071
GO:0000902	cell morphogenesis	16	138	0.115942
GO:0031326	regulation of cellular biosynthetic process	181	1568	0.115434
GO:0010468	regulation of gene expression	188	1631	0.115267
GO:0034645	cellular macromolecule biosynthetic process	321	2788	0.115136
GO:0010556	regulation of macromolecule biosynthetic process	179	1556	0.115039
GO:0090627	plant epidermal cell differentiation	7	61	0.114754
GO:0009966	regulation of signal transduction	18	157	0.11465
GO:0006518	peptide metabolic process	57	498	0.114458
GO:0043604	amide biosynthetic process	58	512	0.113281
GO:0019219	regulation of nucleobase-containing compound metabolic process	171	1518	0.112648
GO:0048544	recognition of pollen	10	91	0.10989
GO:0090304	nucleic acid metabolic process	323	2959	0.109158
GO:0061458	reproductive system development	60	555	0.108108
GO:0009723	response to ethylene	7	65	0.107692
GO:0042545	cell wall modification	6	56	0.107143
GO:0043331	response to dsRNA	6	56	0.107143
GO:0016482	cytoplasmic transport	39	364	0.107143
GO:0009615	response to virus	5	47	0.106383
GO:0051172	negative regulation of nitrogen compound metabolic process	17	160	0.10625
GO:0031329	regulation of cellular catabolic process	2	19	0.105263
GO:0006694	steroid biosynthetic process	7	67	0.104478
GO:0016125	sterol metabolic process	5	48	0.104167
GO:0072522	purine-containing compound biosynthetic process	11	106	0.103774
GO:0009808	lignin metabolic process	3	29	0.103448
GO:0051129	negative regulation of cellular component organization	1	10	0.1
GO:0042157	lipoprotein metabolic process	6	60	0.1
GO:0009890	negative regulation of biosynthetic process	16	160	0.1
GO:0009100	glycoprotein metabolic process	13	131	0.0992366
GO:0070085	glycosylation	13	131	0.0992366
GO:0010605	negative regulation of macromolecule metabolic process	28	283	0.0989399
GO:0015931	nucleobase-containing compound transport	8	81	0.0987654
GO:0042542	response to hydrogen peroxide	6	62	0.0967742
GO:0009225	nucleotide-sugar metabolic process	2	21	0.0952381
GO:0048580	regulation of post-embryonic development	16	169	0.0946746
GO:0031324	negative regulation of cellular metabolic process	19	203	0.0935961
GO:0045333	cellular respiration	7	75	0.0933333
GO:0009962	regulation of flavonoid biosynthetic process	1	11	0.0909091
GO:0043572	plastid fission	1	11	0.0909091
GO:0009799	specification of symmetry	3	33	0.0909091
GO:0000226	microtubule cytoskeleton organization	10	112	0.0892857
GO:0009438	methylglyoxal metabolic process	4	45	0.0888889
GO:0042182	ketone catabolic process	4	45	0.0888889
GO:0071322	cellular response to carbohydrate stimulus	4	45	0.0888889
GO:0003002	regionalization	6	68	0.0882353
GO:0051169	nuclear transport	11	125	0.088
GO:0009555	pollen development	8	92	0.0869565
GO:0033365	protein localization to organelle	23	270	0.0851852
GO:0000910	cytokinesis	9	106	0.0849057
GO:0001558	regulation of cell growth	2	24	0.0833333
GO:1901419	regulation of response to alcohol	2	25	0.08
GO:0000280	nuclear division	12	155	0.0774194
GO:0015851	nucleobase transport	1	13	0.0769231
GO:0098732	macromolecule deacylation	1	13	0.0769231
GO:0045786	negative regulation of cell cycle	2	26	0.0769231
GO:1903046	meiotic cell cycle process	7	93	0.0752688
GO:0000075	cell cycle checkpoint	1	14	0.0714286
GO:0009692	ethylene metabolic process	1	14	0.0714286
GO:0010583	response to cyclopentenone	1	14	0.0714286
GO:0043450	alkene biosynthetic process	1	14	0.0714286
GO:0045787	positive regulation of cell cycle	1	14	0.0714286
GO:0048278	vesicle docking	1	14	0.0714286
GO:0050778	positive regulation of immune response	1	14	0.0714286
GO:1903047	mitotic cell cycle process	10	153	0.0653595
GO:0097306	cellular response to alcohol	4	63	0.0634921
GO:0006869	lipid transport	7	124	0.0564516
GO:0006026	aminoglycan catabolic process	1	18	0.0555556
GO:0009880	embryonic pattern specification	1	18	0.0555556
GO:0010927	cellular component assembly involved in morphogenesis	1	18	0.0555556
GO:0046348	amino sugar catabolic process	1	18	0.0555556
GO:0085029	extracellular matrix assembly	1	18	0.0555556
GO:1901071	glucosamine-containing compound metabolic process	1	18	0.0555556
GO:0071396	cellular response to lipid	4	72	0.0555556
GO:0051788	response to misfolded protein	3	56	0.0535714
GO:0044770	cell cycle phase transition	2	39	0.0512821
GO:0043414	macromolecule methylation	13	255	0.0509804
GO:0045595	regulation of cell differentiation	1	20	0.05
GO:0048545	response to steroid hormone	1	20	0.05
GO:0006325	chromatin organization	15	310	0.0483871
GO:0043086	negative regulation of catalytic activity	7	145	0.0482759
GO:0045165	cell fate commitment	1	21	0.047619
GO:0046271	phenylpropanoid catabolic process	1	21	0.047619
GO:0006897	endocytosis	1	23	0.0434783
GO:0010564	regulation of cell cycle process	3	69	0.0434783
GO:0007346	regulation of mitotic cell cycle	2	48	0.0416667
GO:0098813	nuclear chromosome segregation	4	96	0.0416667
GO:0006986	response to unfolded protein	1	25	0.04
GO:0035967	cellular response to topologically incorrect protein	1	25	0.04
GO:0009735	response to cytokinin	1	26	0.0384615
GO:0010286	heat acclimation	1	26	0.0384615
GO:0071103	DNA conformation change	4	104	0.0384615
GO:0046903	secretion	2	56	0.0357143
GO:0060548	negative regulation of cell death	1	29	0.0344828
GO:0090351	seedling development	2	59	0.0338983
GO:0009741	response to brassinosteroid	1	30	0.0333333
GO:0010332	response to gamma radiation	1	32	0.03125
GO:0050826	response to freezing	1	36	0.0277778
GO:0032200	telomere organization	1	42	0.0238095
GO:0051604	protein maturation	1	47	0.0212766
GO:0009553	embryo sac development	2	110	0.0181818

## Sheet: R12H_down_MF
GO-id	GO-term	#Seqs	Total	%
GO:0003727	single-stranded RNA binding	7	12	0.583333
GO:0003951	NAD+ kinase activity	8	18	0.444444
GO:0004143	diacylglycerol kinase activity	6	15	0.4
GO:0010333	terpene synthase activity	8	20	0.4
GO:0047262	polygalacturonate 4-alpha-galacturonosyltransferase activity	7	19	0.368421
GO:0070566	adenylyltransferase activity	7	19	0.368421
GO:0005315	inorganic phosphate transmembrane transporter activity	4	11	0.363636
GO:0004930	G-protein coupled receptor activity	5	14	0.357143
GO:0015215	nucleotide transmembrane transporter activity	5	14	0.357143
GO:0015925	galactosidase activity	5	15	0.333333
GO:0005544	calcium-dependent phospholipid binding	3	10	0.3
GO:0019200	carbohydrate kinase activity	11	37	0.297297
GO:0050661	NADP binding	17	58	0.293103
GO:0016307	phosphatidylinositol phosphate kinase activity	5	18	0.277778
GO:0051015	actin filament binding	3	11	0.272727
GO:0016597	amino acid binding	9	33	0.272727
GO:0008017	microtubule binding	22	83	0.26506
GO:0051119	sugar transmembrane transporter activity	6	23	0.26087
GO:0016791	phosphatase activity	50	192	0.260417
GO:0015020	glucuronosyltransferase activity	3	12	0.25
GO:0031267	small GTPase binding	4	17	0.235294
GO:0008374	O-acyltransferase activity	8	34	0.235294
GO:0035091	phosphatidylinositol binding	6	26	0.230769
GO:0005096	GTPase activator activity	9	39	0.230769
GO:0015035	protein disulfide oxidoreductase activity	17	74	0.22973
GO:0008238	exopeptidase activity	18	81	0.222222
GO:0016407	acetyltransferase activity	13	60	0.216667
GO:0008237	metallopeptidase activity	17	79	0.21519
GO:0004806	triglyceride lipase activity	9	42	0.214286
GO:0015293	symporter activity	9	42	0.214286
GO:0046527	glucosyltransferase activity	17	81	0.209877
GO:0008509	anion transmembrane transporter activity	24	115	0.208696
GO:0022836	gated channel activity	14	68	0.205882
GO:0000287	magnesium ion binding	21	104	0.201923
GO:0002161	aminoacyl-tRNA editing activity	2	10	0.2
GO:0015923	mannosidase activity	2	10	0.2
GO:0008601	protein phosphatase type 2A regulator activity	3	15	0.2
GO:0008066	glutamate receptor activity	4	20	0.2
GO:0005509	calcium ion binding	49	254	0.192913
GO:0015297	antiporter activity	16	84	0.190476
GO:0022838	substrate-specific channel activity	18	95	0.189474
GO:0003725	double-stranded RNA binding	3	16	0.1875
GO:0008810	cellulase activity	3	16	0.1875
GO:0016160	amylase activity	3	16	0.1875
GO:0015405	P-P-bond-hydrolysis-driven transmembrane transporter activity	29	155	0.187097
GO:0019104	DNA N-glycosylase activity	2	11	0.181818
GO:0031625	ubiquitin protein ligase binding	2	11	0.181818
GO:0008378	galactosyltransferase activity	6	33	0.181818
GO:0019205	nucleobase-containing compound kinase activity	6	33	0.181818
GO:0008324	cation transmembrane transporter activity	51	288	0.177083
GO:0016410	N-acyltransferase activity	9	52	0.173077
GO:0004089	carbonate dehydratase activity	2	12	0.166667
GO:0003684	damaged DNA binding	5	30	0.166667
GO:0019843	rRNA binding	10	61	0.163934
GO:0050660	flavin adenine dinucleotide binding	23	144	0.159722
GO:0008236	serine-type peptidase activity	30	188	0.159574
GO:0051287	NAD binding	11	69	0.15942
GO:0008171	O-methyltransferase activity	7	44	0.159091
GO:0008375	acetylglucosaminyltransferase activity	6	38	0.157895
GO:0016462	pyrophosphatase activity	125	793	0.157629
GO:0017076	purine nucleotide binding	403	2748	0.146652
GO:0032550	purine ribonucleoside binding	394	2704	0.14571
GO:0032553	ribonucleotide binding	398	2745	0.144991
GO:0008135	translation factor activity, RNA binding	13	90	0.144444
GO:0004672	protein kinase activity	161	1150	0.14
GO:0016417	S-acyltransferase activity	4	30	0.133333
GO:0046914	transition metal ion binding	232	1849	0.125473
GO:0050136	NADH dehydrogenase (quinone) activity	4	33	0.121212
GO:0004527	exonuclease activity	7	60	0.116667
GO:0004812	aminoacyl-tRNA ligase activity	7	60	0.116667
GO:0016409	palmitoyltransferase activity	3	26	0.115385
GO:0015926	glucosidase activity	2	18	0.111111
GO:0008320	protein transmembrane transporter activity	2	19	0.105263
GO:0004175	endopeptidase activity	32	313	0.102236
GO:0004312	fatty acid synthase activity	1	10	0.1
GO:0044822	poly(A) RNA binding	2	20	0.1
GO:0008081	phosphoric diester hydrolase activity	4	40	0.1
GO:0008276	protein methyltransferase activity	5	51	0.0980392
GO:0008234	cysteine-type peptidase activity	9	97	0.0927835
GO:0008131	primary amine oxidase activity	1	11	0.0909091
GO:0070569	uridylyltransferase activity	1	11	0.0909091
GO:0003950	NAD+ ADP-ribosyltransferase activity	1	12	0.0833333
GO:0004499	N,N-dimethylaniline monooxygenase activity	2	24	0.0833333
GO:0008173	RNA methyltransferase activity	3	37	0.0810811
GO:0019901	protein kinase binding	3	38	0.0789474
GO:0043565	sequence-specific DNA binding	27	343	0.0787172
GO:0043566	structure-specific DNA binding	8	107	0.0747664
GO:0016762	xyloglucan:xyloglucosyl transferase activity	2	28	0.0714286
GO:0004540	ribonuclease activity	7	105	0.0666667
GO:0008757	S-adenosylmethionine-dependent methyltransferase activity	6	91	0.0659341
GO:0000049	tRNA binding	1	17	0.0588235
GO:0008170	N-methyltransferase activity	3	53	0.0566038
GO:0004568	chitinase activity	1	18	0.0555556
GO:0004519	endonuclease activity	7	132	0.0530303
GO:0070001	aspartic-type peptidase activity	5	95	0.0526316
GO:0034062	RNA polymerase activity	4	78	0.0512821
GO:0052716	hydroquinone:oxygen oxidoreductase activity	1	20	0.05
GO:0000975	regulatory region DNA binding	1	23	0.0434783
GO:0004620	phospholipase activity	1	28	0.0357143
GO:0004650	polygalacturonase activity	1	33	0.030303
GO:0030599	pectinesterase activity	2	71	0.028169
GO:0008762	UDP-N-acetylmuramate dehydrogenase activity	1	39	0.025641
GO:0004866	endopeptidase inhibitor activity	1	55	0.0181818
GO:0034061	DNA polymerase activity	4	596	0.00671141

## Sheet: R12H_down_CC
GO-id	GO-term	#Seqs	Total	%
GO:0009579	thylakoid	170	390	0.435897
GO:0008287	protein serine/threonine phosphatase complex	9	36	0.25
GO:0044462	external encapsulating structure part	6	27	0.222222
GO:0033176	proton-transporting V-type ATPase complex	3	16	0.1875
GO:0005737	cytoplasm	656	3706	0.17701
GO:0033177	proton-transporting two-sector ATPase complex, proton-transporting domain	4	23	0.173913
GO:0045259	proton-transporting ATP synthase complex	5	30	0.166667
GO:0033178	proton-transporting two-sector ATPase complex, catalytic domain	4	24	0.166667
GO:0043229	intracellular organelle	734	4724	0.155377
GO:0000151	ubiquitin ligase complex	20	147	0.136054
GO:1902493	acetyltransferase complex	2	16	0.125
GO:0044459	plasma membrane part	10	81	0.123457
GO:0061695	transferase complex, transferring phosphorus-containing groups	7	58	0.12069
GO:0005618	cell wall	19	168	0.113095
GO:0030529	ribonucleoprotein complex	42	455	0.0923077
GO:0005667	transcription factor complex	3	34	0.0882353
GO:0031301	integral component of organelle membrane	1	33	0.030303
GO:0000502	proteasome complex	1	40	0.025

## Sheet: R12H_up_BP
GO-id	GO-term	#Seqs	Total	%
GO:0042273	ribosomal large subunit biogenesis	10	14	0.714286
GO:0000741	karyogamy	16	25	0.64
GO:0072528	pyrimidine-containing compound biosynthetic process	58	97	0.597938
GO:0000085	mitotic G2 phase	13	23	0.565217
GO:0043572	plastid fission	6	11	0.545455
GO:0006518	peptide metabolic process	245	498	0.491968
GO:0043604	amide biosynthetic process	248	512	0.484375
GO:0007292	female gamete generation	32	69	0.463768
GO:0007006	mitochondrial membrane organization	5	11	0.454545
GO:0051604	protein maturation	21	47	0.446809
GO:0006026	aminoglycan catabolic process	8	18	0.444444
GO:0046348	amino sugar catabolic process	8	18	0.444444
GO:1901071	glucosamine-containing compound metabolic process	8	18	0.444444
GO:0051169	nuclear transport	55	125	0.44
GO:0009553	embryo sac development	48	110	0.436364
GO:0009692	ethylene metabolic process	6	14	0.428571
GO:0043450	alkene biosynthetic process	6	14	0.428571
GO:0010286	heat acclimation	10	26	0.384615
GO:0033365	protein localization to organelle	97	270	0.359259
GO:0010583	response to cyclopentenone	5	14	0.357143
GO:0015931	nucleobase-containing compound transport	28	81	0.345679
GO:0010647	positive regulation of cell communication	5	15	0.333333
GO:0043414	macromolecule methylation	84	255	0.329412
GO:0009808	lignin metabolic process	9	29	0.310345
GO:0015851	nucleobase transport	4	13	0.307692
GO:0042886	amide transport	20	65	0.307692
GO:0016482	cytoplasmic transport	111	364	0.304945
GO:0009407	toxin catabolic process	10	33	0.30303
GO:0051129	negative regulation of cellular component organization	3	10	0.3
GO:0034248	regulation of cellular amide metabolic process	24	82	0.292683
GO:0000075	cell cycle checkpoint	4	14	0.285714
GO:0046271	phenylpropanoid catabolic process	6	21	0.285714
GO:0042181	ketone biosynthetic process	7	25	0.28
GO:1901661	quinone metabolic process	7	25	0.28
GO:0009639	response to red or far red light	34	122	0.278689
GO:0009962	regulation of flavonoid biosynthetic process	3	11	0.272727
GO:0052542	defense response by callose deposition	3	11	0.272727
GO:0042559	pteridine-containing compound biosynthetic process	4	15	0.266667
GO:0016128	phytosteroid metabolic process	8	31	0.258065
GO:0042542	response to hydrogen peroxide	16	62	0.258065
GO:0006869	lipid transport	32	124	0.258065
GO:1902582	single-organism intracellular transport	122	475	0.256842
GO:0046434	organophosphate catabolic process	3	12	0.25
GO:0009583	detection of light stimulus	4	16	0.25
GO:0042538	hyperosmotic salinity response	5	20	0.25
GO:0072657	protein localization to membrane	21	85	0.247059
GO:0009438	methylglyoxal metabolic process	11	45	0.244444
GO:0042182	ketone catabolic process	11	45	0.244444
GO:0009799	specification of symmetry	8	33	0.242424
GO:0060548	negative regulation of cell death	7	29	0.241379
GO:0055086	nucleobase-containing small molecule metabolic process	124	517	0.239845
GO:0009741	response to brassinosteroid	7	30	0.233333
GO:0051304	chromosome separation	3	13	0.230769
GO:0008284	positive regulation of cell proliferation	6	26	0.230769
GO:0045786	negative regulation of cell cycle	6	26	0.230769
GO:0015031	protein transport	136	593	0.229342
GO:0048580	regulation of post-embryonic development	38	169	0.224852
GO:0019693	ribose phosphate metabolic process	90	401	0.224439
GO:0090407	organophosphate biosynthetic process	111	502	0.221116
GO:0009642	response to light intensity	18	82	0.219512
GO:0044267	cellular protein metabolic process	640	2918	0.219328
GO:0006662	glycerol ether metabolic process	7	32	0.21875
GO:0015849	organic acid transport	19	88	0.215909
GO:0045787	positive regulation of cell cycle	3	14	0.214286
GO:0071482	cellular response to light stimulus	6	28	0.214286
GO:0007166	cell surface receptor signaling pathway	9	42	0.214286
GO:0009615	response to virus	10	47	0.212766
GO:0010565	regulation of cellular ketone metabolic process	4	19	0.210526
GO:0042044	fluid transport	6	29	0.206897
GO:0043241	protein complex disassembly	6	29	0.206897
GO:0016053	organic acid biosynthetic process	104	514	0.202335
GO:0009891	positive regulation of biosynthetic process	37	184	0.201087
GO:0000305	response to oxygen radical	2	10	0.2
GO:0008544	epidermis development	2	10	0.2
GO:0072348	sulfur compound transport	2	10	0.2
GO:0048545	response to steroid hormone	4	20	0.2
GO:0006986	response to unfolded protein	5	25	0.2
GO:0035967	cellular response to topologically incorrect protein	5	25	0.2
GO:1901419	regulation of response to alcohol	5	25	0.2
GO:0033015	tetrapyrrole catabolic process	7	35	0.2
GO:0072522	purine-containing compound biosynthetic process	21	106	0.198113
GO:0034645	cellular macromolecule biosynthetic process	548	2788	0.196557
GO:0043331	response to dsRNA	11	56	0.196429
GO:0050826	response to freezing	7	36	0.194444
GO:0071396	cellular response to lipid	14	72	0.194444
GO:0051173	positive regulation of nitrogen compound metabolic process	34	176	0.193182
GO:0019216	regulation of lipid metabolic process	5	26	0.192308
GO:0010604	positive regulation of macromolecule metabolic process	35	182	0.192308
GO:0009414	response to water deprivation	13	68	0.191176
GO:0097306	cellular response to alcohol	12	63	0.190476
GO:0031325	positive regulation of cellular metabolic process	36	190	0.189474
GO:0006637	acyl-CoA metabolic process	7	37	0.189189
GO:0051246	regulation of protein metabolic process	42	222	0.189189
GO:0010564	regulation of cell cycle process	13	69	0.188406
GO:0031347	regulation of defense response	20	107	0.186916
GO:0043086	negative regulation of catalytic activity	27	145	0.186207
GO:0009798	axis specification	5	27	0.185185
GO:0070726	cell wall assembly	2	11	0.181818
GO:0052249	modulation of RNA levels in other organism involved in symbiotic interaction	6	33	0.181818
GO:0071407	cellular response to organic cyclic compound	24	132	0.181818
GO:0006508	proteolysis	133	736	0.180707
GO:0044770	cell cycle phase transition	7	39	0.179487
GO:0043436	oxoacid metabolic process	196	1097	0.178669
GO:0009699	phenylpropanoid biosynthetic process	5	28	0.178571
GO:0051788	response to misfolded protein	10	56	0.178571
GO:0009658	chloroplast organization	26	146	0.178082
GO:0034654	nucleobase-containing compound biosynthetic process	329	1848	0.17803
GO:0009110	vitamin biosynthetic process	8	45	0.177778
GO:0016054	organic acid catabolic process	30	169	0.177515
GO:0019751	polyol metabolic process	11	62	0.177419
GO:0080135	regulation of cellular response to stress	11	62	0.177419
GO:0031324	negative regulation of cellular metabolic process	36	203	0.17734
GO:0090304	nucleic acid metabolic process	524	2959	0.177087
GO:0010200	response to chitin	9	51	0.176471
GO:0009737	response to abscisic acid	20	114	0.175439
GO:0046165	alcohol biosynthetic process	21	120	0.175
GO:0043067	regulation of programmed cell death	11	63	0.174603
GO:0009620	response to fungus	19	109	0.174312
GO:0006325	chromatin organization	54	310	0.174194
GO:0071103	DNA conformation change	18	104	0.173077
GO:0042446	hormone biosynthetic process	11	64	0.171875
GO:0061458	reproductive system development	95	555	0.171171
GO:0006767	water-soluble vitamin metabolic process	7	41	0.170732
GO:0044036	cell wall macromolecule metabolic process	17	100	0.17
GO:0009890	negative regulation of biosynthetic process	27	160	0.16875
GO:0009625	response to insect	2	12	0.166667
GO:0042727	flavin-containing compound biosynthetic process	2	12	0.166667
GO:0010927	cellular component assembly involved in morphogenesis	3	18	0.166667
GO:0085029	extracellular matrix assembly	3	18	0.166667
GO:0001558	regulation of cell growth	4	24	0.166667
GO:0032200	telomere organization	7	42	0.166667
GO:0016125	sterol metabolic process	8	48	0.166667
GO:0009966	regulation of signal transduction	26	157	0.165605
GO:0098542	defense response to other organism	37	224	0.165179
GO:0006694	steroid biosynthetic process	11	67	0.164179
GO:0045454	cell redox homeostasis	17	104	0.163462
GO:0010605	negative regulation of macromolecule metabolic process	46	283	0.162544
GO:0051172	negative regulation of nitrogen compound metabolic process	26	160	0.1625
GO:0009853	photorespiration	12	74	0.162162
GO:0042435	indole-containing compound biosynthetic process	5	31	0.16129
GO:0048367	shoot system development	73	459	0.159041
GO:0031329	regulation of cellular catabolic process	3	19	0.157895
GO:0031326	regulation of cellular biosynthetic process	246	1568	0.156888
GO:0010556	regulation of macromolecule biosynthetic process	244	1556	0.156812
GO:0010332	response to gamma radiation	5	32	0.15625
GO:0034050	host programmed cell death induced by symbiont	12	77	0.155844
GO:0071322	cellular response to carbohydrate stimulus	7	45	0.155556
GO:0000280	nuclear division	24	155	0.154839
GO:0016310	phosphorylation	226	1460	0.154795
GO:0048544	recognition of pollen	14	91	0.153846
GO:0036211	protein modification process	325	2116	0.153592
GO:0090351	seedling development	9	59	0.152542
GO:0010468	regulation of gene expression	247	1631	0.151441
GO:0034622	cellular macromolecular complex assembly	62	412	0.150485
GO:0009886	post-embryonic morphogenesis	23	153	0.150327
GO:1903047	mitotic cell cycle process	23	153	0.150327
GO:0044003	modification by symbiont of host morphology or physiology	6	40	0.15
GO:1901659	glycosyl compound biosynthetic process	22	147	0.14966
GO:0019219	regulation of nucleobase-containing compound metabolic process	226	1518	0.14888
GO:0042744	hydrogen peroxide catabolic process	5	34	0.147059
GO:0003002	regionalization	10	68	0.147059
GO:0055085	transmembrane transport	99	675	0.146667
GO:0048513	organ development	70	478	0.146444
GO:0007346	regulation of mitotic cell cycle	7	48	0.145833
GO:0009753	response to jasmonic acid	10	69	0.144928
GO:0044724	single-organism carbohydrate catabolic process	19	132	0.143939
GO:0009739	response to gibberellin	2	14	0.142857
GO:0009411	response to UV	7	49	0.142857
GO:0009751	response to salicylic acid	9	63	0.142857
GO:0009108	coenzyme biosynthetic process	16	112	0.142857
GO:0048468	cell development	16	112	0.142857
GO:0000910	cytokinesis	15	106	0.141509
GO:0032870	cellular response to hormone stimulus	32	229	0.139738
GO:0034754	cellular hormone metabolic process	6	43	0.139535
GO:1902644	tertiary alcohol metabolic process	3	22	0.136364
GO:0006811	ion transport	84	617	0.136143
GO:0098813	nuclear chromosome segregation	13	96	0.135417
GO:0034614	cellular response to reactive oxygen species	2	15	0.133333
GO:0046686	response to cadmium ion	6	45	0.133333
GO:0034285	response to disaccharide	7	53	0.132075
GO:0009555	pollen development	12	92	0.130435
GO:0000902	cell morphogenesis	18	138	0.130435
GO:0009617	response to bacterium	15	116	0.12931
GO:1903046	meiotic cell cycle process	12	93	0.129032
GO:0042398	cellular modified amino acid biosynthetic process	5	39	0.128205
GO:0005996	monosaccharide metabolic process	18	143	0.125874
GO:0001666	response to hypoxia	2	16	0.125
GO:0042545	cell wall modification	7	56	0.125
GO:0044242	cellular lipid catabolic process	12	97	0.123711
GO:0051336	regulation of hydrolase activity	8	65	0.123077
GO:0009637	response to blue light	6	49	0.122449
GO:0006733	oxidoreduction coenzyme metabolic process	31	255	0.121569
GO:0009311	oligosaccharide metabolic process	15	124	0.120968
GO:0009733	response to auxin	13	108	0.12037
GO:0045333	cellular respiration	9	75	0.12
GO:0006461	protein complex assembly	49	417	0.117506
GO:0016311	dephosphorylation	19	162	0.117284
GO:0042157	lipoprotein metabolic process	7	60	0.116667
GO:0030163	protein catabolic process	31	268	0.115672
GO:0009309	amine biosynthetic process	3	26	0.115385
GO:0009310	amine catabolic process	3	26	0.115385
GO:0009735	response to cytokinin	3	26	0.115385
GO:0055082	cellular chemical homeostasis	6	52	0.115385
GO:0033043	regulation of organelle organization	13	113	0.115044
GO:0034284	response to monosaccharide	4	35	0.114286
GO:0044106	cellular amine metabolic process	8	70	0.114286
GO:0022622	root system development	14	125	0.112
GO:0010050	vegetative phase change	2	18	0.111111
GO:0000272	polysaccharide catabolic process	6	54	0.111111
GO:0016051	carbohydrate biosynthetic process	38	352	0.107955
GO:0009723	response to ethylene	7	65	0.107692
GO:0030036	actin cytoskeleton organization	10	93	0.107527
GO:0010026	trichome differentiation	6	56	0.107143
GO:0009100	glycoprotein metabolic process	14	131	0.10687
GO:0070085	glycosylation	14	131	0.10687
GO:0044265	cellular macromolecule catabolic process	33	311	0.106109
GO:0009834	plant-type secondary cell wall biogenesis	2	19	0.105263
GO:2000377	regulation of reactive oxygen species metabolic process	4	38	0.105263
GO:0009664	plant-type cell wall organization	8	76	0.105263
GO:0019750	chloroplast localization	7	67	0.104478
GO:0051667	establishment of plastid localization	7	67	0.104478
GO:0006778	porphyrin-containing compound metabolic process	14	138	0.101449
GO:0042436	indole-containing compound catabolic process	2	20	0.1
GO:0045595	regulation of cell differentiation	2	20	0.1
GO:0072525	pyridine-containing compound biosynthetic process	2	20	0.1
GO:0010048	vernalization response	3	30	0.1
GO:0046189	phenol-containing compound biosynthetic process	4	40	0.1
GO:0044042	glucan metabolic process	25	252	0.0992063
GO:0090627	plant epidermal cell differentiation	6	61	0.0983607
GO:0000226	microtubule cytoskeleton organization	11	112	0.0982143
GO:0006720	isoprenoid metabolic process	25	255	0.0980392
GO:0009648	photoperiodism	6	62	0.0967742
GO:0009225	nucleotide-sugar metabolic process	2	21	0.0952381
GO:0045165	cell fate commitment	2	21	0.0952381
GO:0010393	galacturonan metabolic process	4	42	0.0952381
GO:0006002	fructose 6-phosphate metabolic process	1	11	0.0909091
GO:0009850	auxin metabolic process	3	33	0.0909091
GO:0044264	cellular polysaccharide metabolic process	27	301	0.089701
GO:0043085	positive regulation of catalytic activity	7	79	0.0886076
GO:0051130	positive regulation of cellular component organization	7	79	0.0886076
GO:0009767	photosynthetic electron transport chain	5	57	0.0877193
GO:0046486	glycerolipid metabolic process	15	171	0.0877193
GO:0050801	ion homeostasis	7	80	0.0875
GO:0090626	plant epidermis morphogenesis	9	103	0.0873786
GO:0006897	endocytosis	2	23	0.0869565
GO:0006643	membrane lipid metabolic process	8	92	0.0869565
GO:0015893	drug transport	4	47	0.0851064
GO:0006900	membrane budding	1	12	0.0833333
GO:0009718	anthocyanin-containing compound biosynthetic process	1	12	0.0833333
GO:0016143	S-glycoside metabolic process	5	60	0.0833333
GO:0035556	intracellular signal transduction	22	266	0.0827068
GO:0051174	regulation of phosphorus metabolic process	9	110	0.0818182
GO:0009668	plastid membrane organization	10	123	0.0813008
GO:0006644	phospholipid metabolic process	25	310	0.0806452
GO:0008361	regulation of cell size	1	13	0.0769231
GO:0098732	macromolecule deacylation	1	13	0.0769231
GO:0015748	organophosphate ester transport	3	39	0.0769231
GO:0034655	nucleobase-containing compound catabolic process	6	78	0.0769231
GO:0006818	hydrogen transport	7	94	0.0744681
GO:0051338	regulation of transferase activity	4	55	0.0727273
GO:0010374	stomatal complex development	5	69	0.0724638
GO:0048278	vesicle docking	1	14	0.0714286
GO:0050778	positive regulation of immune response	1	14	0.0714286
GO:0030258	lipid modification	9	126	0.0714286
GO:0019682	glyceraldehyde-3-phosphate metabolic process	14	216	0.0648148
GO:0033014	tetrapyrrole biosynthetic process	6	102	0.0588235
GO:0051156	glucose 6-phosphate metabolic process	7	121	0.0578512
GO:0007186	G-protein coupled receptor signaling pathway	2	35	0.0571429
GO:0016226	iron-sulfur cluster assembly	4	70	0.0571429
GO:0009880	embryonic pattern specification	1	18	0.0555556
GO:0006915	apoptotic process	16	296	0.0540541
GO:0046903	secretion	3	56	0.0535714
GO:1901264	carbohydrate derivative transport	1	20	0.05
GO:0042594	response to starvation	2	50	0.04
GO:0031669	cellular response to nutrient levels	2	52	0.0384615
GO:0008643	carbohydrate transport	2	53	0.0377358
GO:0010648	negative regulation of cell communication	1	32	0.03125
GO:0044275	cellular carbohydrate catabolic process	1	32	0.03125

[truncated: 2 more sheets: R12H_up_MF, R12H_up_CC]
